# Supplementary material for: Differential Abundance of Brain Mitochondrial Proteins in Yak and Cattle: A Proteomics-Based Study
Source: Front Vet Sci. 2021 Aug 31;8:663031. doi: 10.3389/fvets.2021.663031 (PMC8438127; doi:10.3389/fvets.2021.663031)
Supplement: Supplementary file 1 [file Table_1.XLSX]

## Sheet: Chosen
Table S1: Summary of correct sequence identification.
N	Unused	Total	% Cov	% Cov (50)	% Cov (95)	Accession	Name	Species	Peptides(95%)	Citable Accession	Gene Name	118:113	119:113	121:113	118:114	119:114	121:114	118:116	119:116	121:116	C.V	AVG.	T.TEST	FLAG	1	1	1	1	1	1	1	1	1
1	435.31	435.31	87.99	79.69	72.09	tr|E1BFB0|E1BFB0_BOVIN	Spectrin alpha, non-erythrocytic 1 OS=Bos taurus GN=SPTAN1 PE=1 SV=2	BOVIN	357	E1BFB0	GN=SPTAN1	3.28095	2.96483	0.554626	2.93765	2.55859	0.469894	1.78649	1.5417	0.275423	0.61133	1.81891	0.0707822	--
2	303.36	305.67	90.35	78.04	70.84	tr|F1MYC9|F1MYC9_BOVIN	Spectrin beta chain OS=Bos taurus GN=SPTBN1 PE=1 SV=1	BOVIN	307	F1MYC9	GN=SPTBN1	2.58226	2.80543	0.744732	2.14783	2.208	0.524808	1.28233	1.35519	0.331131	0.556493	1.55352	0.107736	--
3	255.29	256.3	69.79	50.93	38.78	tr|E1BF59|E1BF59_BOVIN	Plectin OS=Bos taurus GN=PLEC PE=1 SV=2	BOVIN	200	E1BF59	GN=PLEC	4.01791	2.58226	1.01859	2.99226	1.85353	0.685488	2.26987	1.40605	0.505825	0.566641	1.92575	0.0432064	--
4	209.96	211.99	63.22	44.83	34.61	tr|E1BDX8|E1BDX8_BOVIN	Uncharacterized protein OS=Bos taurus GN=DYNC1H1 PE=1 SV=1	BOVIN	176	E1BDX8	GN=DYNC1H1	0.963829	2.31206	2.24905	0.47863	1.13763	1.10662	0.413047	0.981748	0.954993	0.540708	1.17751	0.453089	--
5	192.13	196.05	78.81	65.55	55.64	sp|P49951|CLH1_BOVIN	Clathrin heavy chain 1 OS=Bos taurus GN=CLTC PE=1 SV=1	BOVIN	163	P49951	GN=CLTC	0.591562	1.35519	0.711214	0.420727	0.912011	0.501187	0.30479	0.698232	0.37325	0.470186	0.652018	0.012415	DOWN
6	188.05	191.08	95.72	90.12	79.24	tr|A0A140T897|A0A140T897_BOVIN	Serum albumin OS=Bos taurus GN=ALB PE=1 SV=1	BOVIN	211	A0A140T897	GN=ALB	0.981748	1	1.04713	0.946237	0.963829	1.00925	0.946237	0.963829	1	0.0317794	0.984251	0.192235	--
7	162.96	166	68.54	60.89	54.89	tr|F1MR06|F1MR06_BOVIN	Sodium/potassium-transporting ATPase subunit alpha OS=Bos taurus GN=ATP1A3 PE=3 SV=2	BOVIN	183	F1MR06	GN=ATP1A3	4.40555	6.60694	3.49945	1.24738	2.0893	0.92045	1.04713	1.75388	0.765597	0.752667	2.48174	0.0551095	--
8	162.38	165.5	92.9	92.68	87.58	tr|F2Z4C1|F2Z4C1_BOVIN	Tubulin alpha chain OS=Bos taurus GN=TUBA1A PE=3 SV=1	BOVIN	231	F2Z4C1	GN=TUBA1A	1.51356	1.85353	0.505825	1.1695	1.45881	0.380189	1.00925	1.23595	0.340408	0.483343	1.05189	0.780164	--
9	154.4	157.36	64.93	46.97	39.99	tr|G3MYP5|G3MYP5_BOVIN	Microtubule associated protein 1A OS=Bos taurus GN=MAP1A PE=4 SV=1	BOVIN	99	G3MYP5	GN=MAP1A	3.28095	1.22462	2.58226	1.97697	0.685488	1.55597	1.5417	0.524808	1.20226	0.513588	1.61945	0.0682408	--
10	153.41	156.63	81.85	66.7	58.42	tr|F1MEW3|F1MEW3_BOVIN	Microtubule-associated protein OS=Bos taurus GN=MAP2 PE=4 SV=1	BOVIN	105	F1MEW3	GN=MAP2	3.90841	3.34195	1.40605	1.13763	0.895365	0.380189	1.1272	0.879022	0.363078	0.797716	1.49321	0.275242	--
11	141.9	150.72	64.31	48.34	40.43	tr|F1N1S2|F1N1S2_BOVIN	Uncharacterized protein OS=Bos taurus GN=MAP1B PE=4 SV=2	BOVIN	119	F1N1S2	GN=MAP1B	3.83707	2.60615	3.56451	1.88799	1.18032	1.69044	1.34276	0.83946	1.22462	0.504685	2.01926	0.0221878	--
12	132.88	133.49	53.94	38.26	30.77	tr|E1BMN9|E1BMN9_BOVIN	Bassoon presynaptic cytomatrix protein OS=Bos taurus GN=BSN PE=4 SV=2	BOVIN	104	E1BMN9	GN=BSN	1.03753	1.43219	0.175388	0.744732	1.02802	0.136773	0.654636	0.912011	0.119124	0.633425	0.693377	0.0837426	--
13	132.55	133.25	91.24	88.31	86.29	sp|Q3MHM5|TBB4B_BOVIN	Tubulin beta-4B chain OS=Bos taurus GN=TUBB4B PE=2 SV=1	BOVIN	193	Q3MHM5	GN=TUBB4B	1.57036	1.51356	1.58489	1.19124	1.14815	1.20226	1.08643	1.05682	1.08643	0.16317	1.27113	0.00606577	--
14	131.74	138.57	64.63	43.37	34.56	sp|Q27991|MYH10_BOVIN	Myosin-10 OS=Bos taurus GN=MYH10 PE=2 SV=2	BOVIN	78	Q27991	GN=MYH10	1.80302	2.58226	1.27057	1.30617	1.87068	0.887156	1.13763	1.64437	0.801678	0.356683	1.47817	0.0333758	--
15	130	157.84	66.92	48.85	41.72	tr|E1BMN5|E1BMN5_BOVIN	Spectrin beta chain OS=Bos taurus GN=SPTBN2 PE=1 SV=2	BOVIN	100	E1BMN5	GN=SPTBN2	1	1.41906	0.359749	0.937562	1.34276	0.337287	0.801678	1.15878	0.291072	0.482037	0.849772	0.32992	--
16	129.4	132.97	55.1	40.65	34.95	tr|F1MQI1|F1MQI1_BOVIN	Talin 2 OS=Bos taurus GN=TLN2 PE=4 SV=2	BOVIN	83	F1MQI1	GN=TLN2	1.65959	1.65959	1.0666	0.870964	0.887156	0.570164	0.903649	0.912011	0.586138	0.371676	1.01287	0.925333	--
17	118.74	123.37	89.6	77.8	65.19	sp|Q08DF4|DYN1_BOVIN	Dynamin-1 OS=Bos taurus GN=DNM1 PE=2 SV=1	BOVIN	91	Q08DF4	GN=DNM1	1.44544	2.07014	0.580764	1.31826	1.95885	0.544503	1.01859	1.48594	0.420727	0.474559	1.2048	0.34065	--
18	112.6	113.89	45.85	24.95	16.14	tr|F1N6H4|F1N6H4_BOVIN	Microtubule-actin crosslinking factor 1 OS=Bos taurus GN=MACF1 PE=1 SV=2	BOVIN	109	F1N6H4	GN=MACF1	1.49969	1.51356	0.717794	1.18032	1.19124	0.564937	1.14815	1.15878	0.554626	0.325026	1.05879	0.641913	--
19	112.05	113.82	83.71	76.63	75.21	sp|P17599|SYN1_BOVIN	Synapsin-1 OS=Bos taurus GN=SYN1 PE=1 SV=2	BOVIN	120	P17599	GN=SYN1	1.33045	1.2942	0.277971	1.65959	1.59956	0.366438	0.954993	0.903649	0.214783	0.554013	0.955737	0.819028	--
20	111.3	122.08	61.38	42.07	31.09	tr|F1MHT3|F1MHT3_BOVIN	Myosin VA OS=Bos taurus GN=MYO5A PE=4 SV=2	BOVIN	72	F1MHT3	GN=MYO5A	0.751623	1.59956	0.737904	0.452898	0.963829	0.444631	0.47863	1.01859	0.474242	0.468336	0.769101	0.107377	--
21	104.24	107.33	91.23	82	74	sp|P19120|HSP7C_BOVIN	Heat shock cognate 71 kDa protein OS=Bos taurus GN=HSPA8 PE=1 SV=2	BOVIN	118	P19120	GN=HSPA8	2.77971	1.95885	1.77011	1.01859	0.704693	0.648634	1.01859	0.744732	0.636796	0.564791	1.25341	0.340945	--
22	103.31	104.51	92.05	85.98	81.06	sp|P00829|ATPB_BOVIN	ATP synthase subunit beta, mitochondrial OS=Bos taurus GN=ATP5B PE=1 SV=2	BOVIN	117	P00829	GN=ATP5B	7.37904	3.94457	1.0666	3.49945	1.67494	0.448745	3.19154	1.48594	0.390841	0.819463	2.56463	0.0683259	--
23	102.67	109.71	51.43	34.32	26.67	tr|G3N0C1|G3N0C1_BOVIN	Uncharacterized protein OS=Bos taurus PE=4 SV=1	BOVIN	72	G3N0C1	GN=--	0.737904	1.24738	0.510505	0.895365	1.47231	0.608135	0.679204	1.1272	0.469894	0.383894	0.860878	0.267915	--
24	101.64	108.23	73.06	61.61	50.6	tr|Q5W5U3|Q5W5U3_BOVIN	Hexokinase 1 OS=Bos taurus GN=HK1 PE=1 SV=1	BOVIN	71	Q5W5U3	GN=HK1	0.465586	1.51356	0.570164	0.416869	1.33045	0.49204	0.285759	0.92045	0.334195	0.601159	0.703231	0.0823408	--
25	100.3	103.56	71.71	63.16	54.81	tr|F1MVI0|F1MVI0_BOVIN	Contactin-1 OS=Bos taurus GN=CNTN1 PE=4 SV=1	BOVIN	72	F1MVI0	GN=CNTN1	1.22462	1.48594	0.912011	1.23595	1.48594	0.912011	0.77983	0.937562	0.580764	0.278692	1.06162	0.572042	--
26	97.27	103.16	80.65	72.51	61.12	tr|F1MLB8|F1MLB8_BOVIN	ATP synthase subunit alpha OS=Bos taurus GN=ATP5A1 PE=1 SV=1	BOVIN	104	F1MLB8	GN=ATP5A1	1.95885	1	1.0666	1.85353	0.946237	1.01859	1.45881	0.744732	0.801678	0.348758	1.20545	0.204271	--
27	97.13	98.63	93.96	89.5	81.63	sp|Q5EA61|KCRB_BOVIN	Creatine kinase B-type OS=Bos taurus GN=CKB PE=1 SV=1	BOVIN	107	Q5EA61	GN=CKB	11.5878	8.95365	9.46237	1.90546	1.19124	1.39316	2.91072	1.83654	2.0893	0.850787	4.59224	0.0315908	--
28	96.89	102.67	77.94	65.42	56.97	sp|A5D7D1|ACTN4_BOVIN	Alpha-actinin-4 OS=Bos taurus GN=ACTN4 PE=2 SV=1	BOVIN	69	A5D7D1	GN=ACTN4	1.2942	1.36773	1.25892	0.903649	0.954993	0.862979	0.954993	1	0.912011	0.172744	1.05661	0.405939	--
29	96.62	99.48	71.75	61.2	57.68	tr|F1MMJ2|F1MMJ2_BOVIN	Neural cell adhesion molecule 1 OS=Bos taurus GN=NCAM1 PE=4 SV=2	BOVIN	76	F1MMJ2	GN=NCAM1	2.65461	3.69828	0.772681	0.963829	1.35519	0.267917	0.666807	0.946237	0.188799	0.856358	1.27937	0.491303	--
30	93.72	99.74	64.57	53.2	47.62	tr|E1BMW2|E1BMW2_BOVIN	Adaptor related protein complex 2 alpha 1 subunit OS=Bos taurus GN=AP2A1 PE=1 SV=2	BOVIN	56	E1BMW2	GN=AP2A1	0.554626	1.85353	0.744732	0.253513	0.847227	0.328095	0.280543	0.937562	0.363078	0.698142	0.684768	0.0991597	--
31	93.61	99.09	79.81	69.17	61.94	sp|Q76LV2|HS90A_BOVIN	Heat shock protein HSP 90-alpha OS=Bos taurus GN=HSP90AA1 PE=1 SV=3	BOVIN	80	Q76LV2	GN=HSP90AA1	4.13048	2.80543	4.16869	1.40605	0.887156	1.38038	1.27057	0.801678	1.25892	0.628241	2.01215	0.0533328	--
32	93.34	97.33	77.11	59.29	43.74	sp|O77788|NFM_BOVIN	Neurofilament medium polypeptide OS=Bos taurus GN=NEFM PE=1 SV=3	BOVIN	78	O77788	GN=NEFM	3.63078	1.23595	2.35505	8.01678	3.10456	5.39511	4.2462	1.43219	2.65461	0.56214	3.56347	0.00678695	--
33	93.19	114.84	63.81	41.97	32.96	tr|F1MM57|F1MM57_BOVIN	Myosin heavy chain 14 OS=Bos taurus GN=MYH14 PE=1 SV=2	BOVIN	63	F1MM57	GN=MYH14	1.43219	1.35519	1.48594	2.88403	2.72898	2.96483	1.58489	1.48594	1.6293	0.333107	1.95014	0.00326694	UP
34	91.7	93.89	95.05	93.41	85.99	tr|Q3ZBY4|Q3ZBY4_BOVIN	Fructose-bisphosphate aldolase OS=Bos taurus GN=ALDOC PE=1 SV=2	BOVIN	85	Q3ZBY4	GN=ALDOC	7.51623	4.52898	3.46737	2.91072	1.6293	1.33045	2.60615	1.49969	1.14815	0.651354	2.95967	0.0206633	--
35	89.11	93.47	57.17	46.99	37.99	tr|G3MYY6|G3MYY6_BOVIN	Neurofascin OS=Bos taurus GN=NFASC PE=4 SV=1	BOVIN	59	G3MYY6	GN=NFASC	1.0666	1.08643	0.963829	2.10863	2.12814	1.85353	1	0.990832	0.887156	0.368092	1.34279	0.0854457	--
36	87.94	90.74	91.43	85.66	77.97	sp|O02675|DPYL2_BOVIN	Dihydropyrimidinase-related protein 2 OS=Bos taurus GN=DPYSL2 PE=1 SV=1	BOVIN	126	O02675	GN=DPYSL2	4.05509	1.72187	4.92039	1.5417	0.586138	1.64437	1.07647	0.405508	1.27057	0.759799	1.91357	0.113429	--
37	87.03	88.01	84.53	76	72	sp|P60712|ACTB_BOVIN	Actin, cytoplasmic 1 OS=Bos taurus GN=ACTB PE=1 SV=1	BOVIN	156	P60712	GN=ACTB										#DIV/0!	#DIV/0!	#DIV/0!	--
38	86.87	93.79	87.4	74.13	60.46	tr|F1MZU2|F1MZU2_BOVIN	Uncharacterized protein OS=Bos taurus GN=NSF PE=4 SV=1	BOVIN	59	F1MZU2	GN=NSF	3.04789	4.01791	1.69044	1.48594	2.03236	0.794328	1.01859	1.39316	0.549541	0.591484	1.78113	0.069244	--
39	86.61	89.62	91.34	75.52	68.36	tr|A5D984|A5D984_BOVIN	Pyruvate kinase OS=Bos taurus GN=PKM2 PE=1 SV=1	BOVIN	67	A5D984	GN=PKM2	2.05116	1.40605	1.70608	1.0666	0.744732	0.870964	1.0666	0.691831	0.870964	0.376581	1.16389	0.321128	--
40	86.07	91.24	41.27	25.06	18.2	tr|F1N415|F1N415_BOVIN	Piccolo presynaptic cytomatrix protein OS=Bos taurus GN=PCLO PE=4 SV=2	BOVIN	76	F1N415	GN=PCLO	1.25892	1.34276	0.310456	1.27057	1.34276	0.325087	0.954993	1.01859	0.246604	0.495959	0.896751	0.529858	--
41	85.72	93.98	79.04	64.22	55.81	tr|F1MXX0|F1MXX0_BOVIN	MICOS complex subunit MIC60 OS=Bos taurus GN=IMMT PE=1 SV=1	BOVIN	57	F1MXX0	GN=IMMT	2.35505	1.44544	1.02802	1.97697	1.22462	0.847227	1.65959	1.02802	0.717794	0.376942	1.36475	0.0798405	--
42	84.77	91.18	57.35	45.08	35.64	tr|F1MN60|F1MN60_BOVIN	Calcium-transporting ATPase OS=Bos taurus GN=ATP2B2 PE=3 SV=2	BOVIN	60	F1MN60	GN=ATP2B2	1.20226	2.53513	0.887156	0.420727	0.903649	0.313329	0.487529	1.04713	0.359749	0.719077	0.906296	0.694901	--
43	82.59	93.63	61.03	39.4	28.65	tr|E1BPX9|E1BPX9_BOVIN	Leucine rich pentatricopeptide repeat containing OS=Bos taurus GN=LRPPRC PE=4 SV=2	BOVIN	44	E1BPX9	GN=LRPPRC	2.1677	2.26987	1.30617	1.03753	1.09648	0.613762	1.08643	1.14815	0.642688	0.438658	1.2632	0.21598	--
44	81.76	86.56	73.28	60.57	51.07	tr|F1MJ28|F1MJ28_BOVIN	Alpha-1,4 glucan phosphorylase OS=Bos taurus GN=PYGM PE=3 SV=2	BOVIN	51	F1MJ28	GN=PYGM	0.337287	1.07647	0.928966	0.310456	1	0.862979	0.272898	0.887156	0.758578	0.420338	0.714976	0.0278191	--
45	81.26	93.34	70.81	48.75	41.93	tr|E1BBC4|E1BBC4_BOVIN	OPA1, mitochondrial dynamin like GTPase OS=Bos taurus GN=OPA1 PE=3 SV=2	BOVIN	45	E1BBC4	GN=OPA1	2.46604	2.03236	1.20226	1.67494	1.39316	0.809096	1.39316	1.1695	0.679204	0.374977	1.42441	0.0547838	--
46	80.89	88.11	83.5	73.23	58.59	sp|P61763|STXB1_BOVIN	Syntaxin-binding protein 1 OS=Bos taurus GN=STXBP1 PE=1 SV=1	BOVIN	65	P61763	GN=STXBP1										#DIV/0!	#DIV/0!	#DIV/0!	--
47	80.42	85.37	60.56	50.04	37.47	tr|E1B7S3|E1B7S3_BOVIN	Uncharacterized protein OS=Bos taurus GN=EPB41L3 PE=4 SV=2	BOVIN	50	E1B7S3	GN=EPB41L3	3.46737	3.7325	3.66438	1.70608	1.75388	1.75388	1.21339	1.25892	1.30617	0.463183	2.20629	0.0102505	UP
48	80.01	91.48	53.35	34.36	23.52	tr|E1BLT3|E1BLT3_BOVIN	Spectrin beta chain OS=Bos taurus GN=SPTBN4 PE=3 SV=1	BOVIN	55	E1BLT3	GN=SPTBN4	1.24738	1.21339	0.954993	2.35505	2.29087	1.85353	1.52757	1.47231	1.18032	0.300157	1.56616	0.00927212	UP
49	78.52	82.95	87.61	80.1	68.76	tr|F1MUZ9|F1MUZ9_BOVIN	60 kDa heat shock protein, mitochondrial OS=Bos taurus GN=HSPD1 PE=1 SV=1	BOVIN	70	F1MUZ9	GN=HSPD1	7.7983	4.7863	2.91072	1.99526	1.14815	0.642688	1.90546	1.0666	0.619441	0.879149	2.54144	0.0868147	--
50	78.46	83.41	81.28	71.12	60.43	tr|A0A140T871|A0A140T871_BOVIN	Glutamate dehydrogenase 1, mitochondrial OS=Bos taurus GN=GLUD1 PE=1 SV=1	BOVIN	66	A0A140T871	GN=GLUD1	2.46604	2.51189	1.11686	1.10662	1.11686	0.519996	1.02802	1.01859	0.469894	0.552323	1.26164	0.319243	--
51	77.25	78.77	96.4	90.69	82.58	sp|P10096|G3P_BOVIN	Glyceraldehyde-3-phosphate dehydrogenase OS=Bos taurus GN=GAPDH PE=1 SV=4	BOVIN	88	P10096	GN=GAPDH	13.8038	14.5881	15.8489	1.43219	1.35519	1.38038	1.24738	1.18032	1.20226	1.09965	5.78207	0.0660725	--
52	76.8	82.88	71.92	58.21	48.21	sp|P20004|ACON_BOVIN	Aconitate hydratase, mitochondrial OS=Bos taurus GN=ACO2 PE=1 SV=4	BOVIN	73	P20004	GN=ACO2	1.43219	3.10456	1.6293	0.452898	0.972747	0.519996	0.448745	0.990832	0.529663	0.72516	1.1201	0.686786	--
53	76.08	82.68	66.14	44.34	37.8	tr|F1N6S8|F1N6S8_BOVIN	SRC kinase signaling inhibitor 1 OS=Bos taurus GN=SRCIN1 PE=4 SV=2	BOVIN	42	F1N6S8	GN=SRCIN1	1.03753	1.58489	0.765597	0.608135	0.954993	0.452898	0.570164	0.912011	0.432514	0.420794	0.813192	0.161141	--
54	75.65	81.78	85.14	70.84	57.77	sp|P15690|NDUS1_BOVIN	NADH-ubiquinone oxidoreductase 75 kDa subunit, mitochondrial OS=Bos taurus GN=NDUFS1 PE=1 SV=1	BOVIN	56	P15690	GN=NDUFS1	2.65461	1.2942	0.801678	2.58226	1.21339	0.717794	2.1677	1.02802	0.591562	0.524164	1.45013	0.132468	--
55	75.26	106.97	64.46	38.75	30.24	tr|F1MQ37|F1MQ37_BOVIN	Uncharacterized protein OS=Bos taurus GN=MYH9 PE=1 SV=2	BOVIN	52	F1MQ37	GN=MYH9	1.95885	2.58226	1.99526	1.7378	2.29087	1.77011	1.48594	1.95885	1.49969	0.174096	1.91996	5.31247e-05	UP
56	75.24	80.44	53.04	42.45	37.85	sp|P11024|NNTM_BOVIN	NAD(P) transhydrogenase, mitochondrial OS=Bos taurus GN=NNT PE=1 SV=3	BOVIN	47	P11024	GN=NNT	0.549541	1.36773	0.625173	0.316228	0.801678	0.363078	0.337287	0.847227	0.383707	0.520933	0.621294	0.0107056	--
57	74.73	80.71	64.26	45.47	34.18	tr|F1MBI8|F1MBI8_BOVIN	Synaptic Ras GTPase activating protein 1 OS=Bos taurus GN=SYNGAP1 PE=4 SV=2	BOVIN	45	F1MBI8	GN=SYNGAP1	0.586138	0.928966	0.505825	0.591562	0.946237	0.515229	0.496592	0.787046	0.428549	0.285364	0.642905	0.000570155	DOWN
58	74.31	79.33	50.24	37.1	29.27	tr|F1MJ53|F1MJ53_BOVIN	Uncharacterized protein OS=Bos taurus GN=KIF21A PE=3 SV=2	BOVIN	42	F1MJ53	GN=KIF21A	2.07014	2.33346	1.48594	0.937562	1.05682	0.660694	1.08643	1.22462	0.765597	0.418735	1.29125	0.166121	--
59	74.07	83.95	59.52	45.95	37.75	sp|Q08DS7|AP1B1_BOVIN	AP-1 complex subunit beta-1 OS=Bos taurus GN=AP2B1 PE=2 SV=1	BOVIN	61	Q08DS7	GN=AP2B1	1.2942	1.51356	0.92045	0.963829	1.1272	0.654636	0.83946	1.00925	0.597035	0.277536	0.991069	0.929082	--
60	73.82	80.9	77.17	62.19	53.27	tr|E1BPP9|E1BPP9_BOVIN	GRIP1 associated protein 1 OS=Bos taurus GN=GRIPAP1 PE=4 SV=2	BOVIN	37	E1BPP9	GN=GRIPAP1	1.78649	1.45881	1.02802	1.18032	0.963829	0.666807	1.38038	1.1272	0.77983	0.285609	1.15241	0.226648	--
61	73.71	80.31	61.29	47.51	39.69	sp|Q148N0|ODO1_BOVIN	2-oxoglutarate dehydrogenase, mitochondrial OS=Bos taurus GN=OGDH PE=2 SV=1	BOVIN	44	Q148N0	GN=OGDH	1.64437	1.83654	1.00925	0.954993	1.0666	0.559758	0.928966	1.04713	0.554626	0.380174	1.06691	0.653223	--
62	73.63	76.71	87.1	74.88	67.51	tr|F1MB08|F1MB08_BOVIN	Alpha-enolase OS=Bos taurus GN=ENO1 PE=1 SV=1	BOVIN	64	F1MB08	GN=ENO1	3.69828	2.05116	4.96592	1.0666	0.608135	1.45881	0.831764	0.457088	1.1272	0.803081	1.80722	0.154333	--
63	73.31	78.4	88	75.25	68	sp|P06623|CN37_BOVIN	2',3'-cyclic-nucleotide 3'-phosphodiesterase OS=Bos taurus GN=CNP PE=2 SV=2	BOVIN	91	P06623	GN=CNP	0.737904	0.570164	4.83059	3.49945	2.44343	15.1356	0.625173	0.42462	4.01791	1.22012	3.58721	0.133081	--
64	72.99	159.21	70.88	62.06	52.84	sp|A2VDL6|AT1A2_BOVIN	Sodium/potassium-transporting ATPase subunit alpha-2 OS=Bos taurus GN=ATP1A2 PE=1 SV=1	BOVIN	165	A2VDL6	GN=ATP1A2	7.72681	9.90832	3.10456	1.21339	1.72187	0.448745	1.80302	2.55859	0.619441	0.968122	3.23386	0.078285	--
65	71.49	81.5	78.1	66.22	51.4	sp|Q2KIA5|DNM1L_BOVIN	Dynamin-1-like protein OS=Bos taurus GN=DNM1L PE=2 SV=1	BOVIN	44	Q2KIA5	GN=DNM1L	1.83654	1.30617	1.1695	1.23595	0.855067	0.744732	1.18032	0.824138	0.724436	0.30647	1.09743	0.436321	--
66	71.23	74.25	69.07	61.58	52.7	tr|F1MM66|F1MM66_BOVIN	Discs large MAGUK scaffold protein 4 OS=Bos taurus GN=DLG4 PE=3 SV=2	BOVIN	48	F1MM66	GN=DLG4	1.34276	1.39316	0.570164	0.937562	0.972747	0.401791	0.870964	0.903649	0.376704	0.398572	0.863278	0.293649	--
67	70.8	86.15	76.04	65.23	58.02	sp|P02548|NFL_BOVIN	Neurofilament light polypeptide OS=Bos taurus GN=NEFL PE=1 SV=3	BOVIN	77	P02548	GN=NEFL	3.7325	1.11686	2.14783	9.2045	3.01995	5.70164	5.05825	1.47231	2.93765	0.62361	3.82128	0.0101006	--
68	70.41	72.68	86.39	79.59	73.67	sp|Q32LG3|MDHM_BOVIN	Malate dehydrogenase, mitochondrial OS=Bos taurus GN=MDH2 PE=1 SV=1	BOVIN	63	Q32LG3	GN=MDH2	3.87258	2.99226	1.40605	4.13048	3.0761	1.41906	2.42103	1.77011	0.824138	0.44975	2.43464	0.00599236	UP
69	70.05	78.14	46.04	30.43	24.79	tr|F1N2P7|F1N2P7_BOVIN	Uncharacterized protein OS=Bos taurus GN=PLXNA4 PE=4 SV=2	BOVIN	41	F1N2P7	GN=PLXNA4	0.912011	1.36773	0.436516	0.642688	0.963829	0.313329	0.648634	0.963829	0.316228	0.455696	0.729421	0.0502804	--
70	69.68	94.8	47.55	31.15	20.02	tr|E1BNC9|E1BNC9_BOVIN	Ankyrin 3 OS=Bos taurus GN=ANK3 PE=4 SV=2	BOVIN	69	E1BNC9	GN=ANK3	1.00925	0.981748	0.990832	0.981748	0.954993	0.963829	1.00925	0.981748	0.990832	0.017339	0.984915	0.0370331	--
71	69.27	80.69	61.88	49.49	39.9	sp|Q29RK2|PYC_BOVIN	Pyruvate carboxylase, mitochondrial OS=Bos taurus GN=PC PE=2 SV=2	BOVIN	41	Q29RK2	GN=PC	1.77011	1.85353	1.20226	0.704693	0.744732	0.47863	0.744732	0.787046	0.505825	0.498787	0.97684	0.896373	--
72	69.09	73.77	77.12	58.25	53.19	sp|P79134|ANXA6_BOVIN	Annexin A6 OS=Bos taurus GN=ANXA6 PE=1 SV=2	BOVIN	46	P79134	GN=ANXA6	4.20727	4.87529	3.90841	0.903649	1.05682	0.801678	0.831764	0.972747	0.744732	0.807919	2.03359	0.113061	--
73	69.09	72.94	49.41	42.12	32.18	tr|E1BKN2|E1BKN2_BOVIN	Tenascin R OS=Bos taurus GN=TNR PE=4 SV=1	BOVIN	41	E1BKN2	GN=TNR	2.48886	1.94089	1.67494	2.05116	1.59956	1.38038	1.83654	1.43219	1.22462	0.212087	1.73657	0.000477769	UP
74	68.55	77.44	85.36	75.73	61.72	tr|Q08E45|Q08E45_BOVIN	Calcium/calmodulin-dependent protein kinase II alpha OS=Bos taurus GN=CAMK2A PE=2 SV=1	BOVIN	66	Q08E45	GN=CAMK2A	1.2942	1.95885	0.325087	1.52757	2.33346	0.353183	0.772681	1.21339	0.192309	0.643993	1.10786	0.680226	--
75	68.01	68.83	29.51	17.06	12.43	tr|E1BGJ0|E1BGJ0_BOVIN	LDL receptor related protein 1 OS=Bos taurus GN=LRP1 PE=1 SV=2	BOVIN	47	E1BGJ0	GN=LRP1	1.67494	1.80302	0.946237	1.14815	1.23595	0.642688	1.22462	1.33045	0.685488	0.313617	1.18795	0.191454	--
76	67.82	75.87	50.36	29.49	20.34	tr|E1BKQ6|E1BKQ6_BOVIN	Myosin XVIIIA OS=Bos taurus GN=MYO18A PE=3 SV=2	BOVIN	37	E1BKQ6	GN=MYO18A	1.13763	1.72187	1.38038	0.731139	1.13763	0.903649	0.847227	1.33045	1.05682	0.25326	1.13853	0.21125	--
77	67.67	69.37	99.41	94.12	84.71	tr|F6QBP1|F6QBP1_BOVIN	Uncharacterized protein OS=Bos taurus PE=4 SV=1	BOVIN	94	F6QBP1	GN=--	0.954993	0.794328	5.49541	2.67917	2.1677	12.7057	1.04713	0.809096	6.42688	1.02007	3.6756	0.0782521	--
78	67.23	79.61	52.81	30.61	17.08	tr|E1B7K5|E1B7K5_BOVIN	Cytoskeleton associated protein 5 OS=Bos taurus GN=CKAP5 PE=4 SV=2	BOVIN	41	E1B7K5	GN=CKAP5	0.672977	1.20226	1.51356	0.549541	0.954993	1.21339	0.505825	0.887156	1.11686	0.333284	0.957396	0.715516	--
79	66.84	71.96	77.3	58.31	48.51	sp|Q3ZBT1|TERA_BOVIN	Transitional endoplasmic reticulum ATPase OS=Bos taurus GN=VCP PE=2 SV=1	BOVIN	39	Q3ZBT1	GN=VCP	1.40605	0.928966	1.10662	1.19124	0.77983	0.928966	1.15878	0.758578	0.895365	0.197493	1.01716	0.815208	--
80	66.76	74.32	45.15	34.83	30.34	tr|G3MWT9|G3MWT9_BOVIN	A-kinase anchoring protein 12 OS=Bos taurus GN=AKAP12 PE=1 SV=1	BOVIN	43	G3MWT9	GN=AKAP12	2.46604	1.70608	1.99526	1.59956	1.11686	1.2942	1.59956	1.11686	1.2942	0.264628	1.57651	0.00448989	UP
81	66.19	70.29	39.03	18.83	12.42	tr|E1BHV1|E1BHV1_BOVIN	Ryanodine receptor 2 OS=Bos taurus GN=RYR2 PE=4 SV=2	BOVIN	59	E1BHV1	GN=RYR2	0.758578	1	0.731139	0.519996	0.685488	0.505825	0.554626	0.731139	0.539511	0.224986	0.669589	0.000258445	DOWN
82	66.13	84.59	51.52	31.01	23.68	tr|F1MKE9|F1MKE9_BOVIN	Spectrin beta chain OS=Bos taurus GN=SPTB PE=3 SV=2	BOVIN	51	F1MKE9	GN=SPTB	1.31826	1	0.672977	1.69044	1.2942	0.870964	1.57036	1.19124	0.809096	0.282629	1.1575	0.210384	--
83	65.42	76.51	52.32	29.86	24.68	sp|Q2UVX4|CO3_BOVIN	Complement C3 OS=Bos taurus GN=C3 PE=1 SV=2	BOVIN	36	Q2UVX4	GN=C3	1.85353	0.465586	0.862979	1.95885	0.49204	0.92045	1.48594	0.376704	0.698232	0.563503	1.0127	0.951352	--
84	65.25	75.13	78.35	60.82	53.46	sp|Q3ZCH0|GRP75_BOVIN	Stress-70 protein, mitochondrial OS=Bos taurus GN=HSPA9 PE=2 SV=1	BOVIN	52	Q3ZCH0	GN=HSPA9	1.78649	1.35519	1.2942	1.39316	1.05682	1.00925	1.31826	0.981748	0.937562	0.206869	1.23696	0.0306873	--
85	64.89	72.05	43.84	28.13	19.77	tr|A0A140T888|A0A140T888_BOVIN	Phosphatidylinositol 4-kinase alpha OS=Bos taurus GN=PI4KA PE=3 SV=1	BOVIN	39	A0A140T888	GN=PI4KA	0.49204	1.20226	0.679204	0.428549	1.02802	0.591562	0.42462	1.00925	0.580764	0.38227	0.715141	0.0185041	--
86	64.81	66.99	63.76	52.02	42.26	tr|F1N748|F1N748_BOVIN	G protein regulated inducer of neurite outgrowth 1 OS=Bos taurus GN=GPRIN1 PE=4 SV=2	BOVIN	33	F1N748	GN=GPRIN1	0.613762	0.887156	0.356451	0.549541	0.801678	0.319154	0.505825	0.724436	0.291072	0.361499	0.561008	0.00028241	DOWN
87	64.59	68.59	74.55	62.56	56.24	sp|P31404|VATA_BOVIN	V-type proton ATPase catalytic subunit A OS=Bos taurus GN=ATP6V1A PE=2 SV=2	BOVIN	59	P31404	GN=ATP6V1A	2.88403	2.72898	0.963829	1.1272	1.01859	0.394457	1.0666	0.937562	0.356451	0.674728	1.2753	0.391945	--
88	64.43	66.1	89.83	86.1	81.69	tr|F1MIN1|F1MIN1_BOVIN	Voltage-dependent anion-selective channel protein 1 OS=Bos taurus GN=VDAC1 PE=1 SV=2	BOVIN	67	F1MIN1	GN=VDAC1	5.01187	2.55859	0.436516	2.51189	1.18032	0.210863	2.05116	0.928966	0.165959	0.880183	1.6729	0.232241	--
89	64.29	76.59	60.45	40.05	31.44	tr|E1BIA1|E1BIA1_BOVIN	PTPRF interacting protein alpha 3 OS=Bos taurus GN=PPFIA3 PE=4 SV=1	BOVIN	43	E1BIA1	GN=PPFIA3	1.41906	1.36773	0.801678	1.1272	1.08643	0.636796	1.24738	1.19124	0.711214	0.251929	1.06541	0.510122	--
90	64.26	66.28	88.7	79.66	75.71	sp|P08239|GNAO_BOVIN	Guanine nucleotide-binding protein G(o) subunit alpha OS=Bos taurus GN=GNAO1 PE=1 SV=4	BOVIN	60	P08239	GN=GNAO1	0.564937	1.33045	0.744732	0.946237	2.03236	1.14815	0.363078	0.937562	0.496592	0.507163	0.951567	0.783728	--
91	63.6	76.93	58.21	32.2	22.55	sp|Q28021|ROCK2_BOVIN	Rho-associated protein kinase 2 OS=Bos taurus GN=ROCK2 PE=1 SV=1	BOVIN	34	Q28021	GN=ROCK2	1.28233	1.11686	1.2942	1.23595	1.08643	1.25892	0.946237	0.824138	0.946237	0.146367	1.11014	0.0914994	--
92	63.45	76.95	56.66	39.8	27.38	sp|P10894|PLCB1_BOVIN	1-phosphatidylinositol 4,5-bisphosphate phosphodiesterase beta-1 OS=Bos taurus GN=PLCB1 PE=1 SV=1	BOVIN	48	P10894	GN=PLCB1	2.07014	2.05116	1.39316	2.14783	2.12814	1.45881	1.80302	1.78649	1.22462	0.18449	1.78482	0.000146345	UP
93	62.95	68.57	81.24	73.23	57.89	sp|Q6Q137|SEPT7_BOVIN	Septin-7 OS=Bos taurus GN=SEPT7 PE=2 SV=2	BOVIN	60	Q6Q137	GN=SEPT7	5.29664	3.49945	4.7863	1.43219	0.862979	1.25892	1.27057	0.794328	1.1272	0.740662	2.25873	0.0659873	--
94	62.69	66.17	83.76	76.71	64.77	sp|P31408|VATB2_BOVIN	V-type proton ATPase subunit B, brain isoform OS=Bos taurus GN=ATP6V1B2 PE=1 SV=3	BOVIN	47	P31408	GN=ATP6V1B2	2.53513	2.85759	1.58489	1.10662	1.22462	0.654636	1.20226	1.30617	0.711214	0.488293	1.46479	0.10336	--
95	62.52	69.45	51.69	32.01	24.22	tr|E1BQ15|E1BQ15_BOVIN	Uncharacterized protein OS=Bos taurus GN=CLASP2 PE=4 SV=2	BOVIN	35	E1BQ15	GN=CLASP2	0.524808	1.21339	1.1272	0.398107	0.937562	0.879022	0.349945	0.809096	0.765597	0.368409	0.778303	0.0602121	--
96	62.43	67.83	74.97	59.69	51.73	sp|Q0IIG5|PFKAM_BOVIN	ATP-dependent 6-phosphofructokinase, muscle type OS=Bos taurus GN=PFKM PE=2 SV=1	BOVIN	44	Q0IIG5	GN=PFKM	2.10863	3.25087	3.16228	0.862979	1.38038	1.30617	0.717794	1.14815	1.08643	0.539723	1.6693	0.068813	--
97	62.19	65.7	69.3	60.4	51.94	tr|E1BP30|E1BP30_BOVIN	Reticulon OS=Bos taurus GN=RTN1 PE=4 SV=2	BOVIN	36	E1BP30	GN=RTN1	1.1695	1.5417	1.02802	0.724436	0.990832	0.625173	0.717794	0.972747	0.619441	0.304111	0.932182	0.517717	--
98	62.17	76.26	55.56	35.8	28.04	tr|F1N789|F1N789_BOVIN	Vinculin OS=Bos taurus GN=VCL PE=1 SV=1	BOVIN	31	F1N789	GN=VCL	1.80302	1.39316	1.1695	2.51189	1.94089	1.6293	2.1677	1.65959	1.40605	0.226287	1.74234	0.000706384	UP
99	61.92	67.55	46.6	30.52	22.49	tr|F1MLY0|F1MLY0_BOVIN	Kinesin family member 1A OS=Bos taurus GN=KIF1A PE=3 SV=2	BOVIN	35	F1MLY0	GN=KIF1A	0.744732	0.928966	1.0666	0.648634	0.801678	0.912011	0.636796	0.787046	0.895365	0.159985	0.824647	0.00554957	--
100	61.57	64.99	76.37	64.93	56.91	tr|F1MJ70|F1MJ70_BOVIN	Heat shock protein family A (Hsp70) member 12A OS=Bos taurus GN=HSPA12A PE=4 SV=2	BOVIN	38	F1MJ70	GN=HSPA12A	2.33346	3.10456	1.94089	0.990832	1.34276	0.809096	0.990832	1.34276	0.816582	0.489321	1.51909	0.0836694	--
101	61.51	64.52	39.49	27.94	25.4	tr|F1MLE1|F1MLE1_BOVIN	Disco interacting protein 2 homolog B OS=Bos taurus GN=DIP2B PE=1 SV=2	BOVIN	34	F1MLE1	GN=DIP2B	0.554626	0.928966	0.963829	0.724436	1.22462	1.28233	0.580764	0.963829	0.990832	0.263201	0.912692	0.334033	--
102	61.19	67.02	45.61	32.38	24.21	tr|F1MJR2|F1MJR2_BOVIN	Protein tyrosine phosphatase, receptor type D OS=Bos taurus GN=PTPRD PE=4 SV=1	BOVIN	35	F1MJR2	GN=PTPRD	1.24738	0.895365	0.946237	1.36773	0.990832	1.04713	1.35519	0.972747	1.02802	0.155248	1.09451	0.154309	--
103	60.89	77.67	59.79	39.64	31.04	tr|E1BGH3|E1BGH3_BOVIN	Uncharacterized protein OS=Bos taurus GN=CLIP2 PE=1 SV=2	BOVIN	32	E1BGH3	GN=CLIP2	1.18032	1.38038	0.625173	0.912011	1.07647	0.487529	1.01859	1.20226	0.549541	0.318668	0.93692	0.566645	--
104	60.46	63.97	52.88	35.52	30.62	tr|F1MJQ2|F1MJQ2_BOVIN	Contactin associated protein 1 OS=Bos taurus GN=CNTNAP1 PE=4 SV=2	BOVIN	39	F1MJQ2	GN=CNTNAP1	0.597035	0.724436	0.855067	1.09648	1.2942	1.52757	0.724436	0.870964	1.02802	0.29159	0.968688	0.761888	--
105	60.44	64.11	71.06	61.3	55.99	tr|E1BNG8|E1BNG8_BOVIN	Bridging integrator 1 OS=Bos taurus GN=BIN1 PE=4 SV=2	BOVIN	44	E1BNG8	GN=BIN1	1.77011	0.990832	2.31206	1.31826	0.731139	1.70608	1.24738	0.698232	1.6293	0.362647	1.37816	0.0647671	--
106	59.47	63.79	77.07	58.7	55.66	tr|F1MXA4|F1MXA4_BOVIN	Adducin 2 OS=Bos taurus GN=ADD2 PE=4 SV=1	BOVIN	43	F1MXA4	GN=ADD2	1.41906	0.990832	0.539511	1.30617	0.895365	0.505825	1.13763	0.787046	0.444631	0.374524	0.891785	0.38624	--
107	59.45	63.12	49.23	33.57	25.32	tr|G3X6H0|G3X6H0_BOVIN	Centrosomal protein 170B OS=Bos taurus GN=CEP170B PE=4 SV=1	BOVIN	34	G3X6H0	GN=CEP170B	0.855067	1.08643	0.698232	0.765597	0.963829	0.625173	0.831764	1.05682	0.679204	0.1865	0.840234	0.0203954	--
108	59.41	63.4	45.82	33.86	28.76	sp|Q28146|NRX1A_BOVIN	Neurexin-1 OS=Bos taurus GN=NRXN1 PE=1 SV=1	BOVIN	40	Q28146	GN=NRXN1	1.00925	1.33045	0.765597	0.666807	0.887156	0.524808	0.660694	0.879022	0.519996	0.301862	0.804865	0.0527516	--
109	59.32	67.23	47.81	25.16	20.78	tr|F1N2X7|F1N2X7_BOVIN	Afadin, adherens junction formation factor OS=Bos taurus GN=AFDN PE=4 SV=2	BOVIN	33	F1N2X7	GN=AFDN	1.02802	1.21339	0.608135	0.679204	0.801678	0.401791	0.731139	0.862979	0.436516	0.329716	0.751427	0.0218882	--
110	59.3	66.66	52.35	42.08	29.36	tr|E1BBI3|E1BBI3_BOVIN	L1 cell adhesion molecule OS=Bos taurus GN=L1CAM PE=4 SV=1	BOVIN	35	E1BBI3	GN=L1CAM	1.30617	1.28233	0.440555	1.11686	1.08643	0.376704	0.928966	0.903649	0.313329	0.425475	0.861666	0.317009	--
111	59.14	74.15	89.78	74.35	69.74	sp|Q08DH7|AINX_BOVIN	Alpha-internexin OS=Bos taurus GN=INA PE=2 SV=1	BOVIN	58	Q08DH7	GN=INA	2.65461	1.40605	1.5417	6.30957	3.7325	3.94457	3.13329	1.6293	1.77011	0.519893	2.90241	0.00733674	--
112	59.04	64.51	88.09	76.18	61.35	sp|P50397|GDIB_BOVIN	Rab GDP dissociation inhibitor beta OS=Bos taurus GN=GDI2 PE=2 SV=3	BOVIN	51	P50397	GN=GDI2	1.94089	1.05682	1.87068	1.03753	0.524808	0.981748	0.972747	0.487529	0.92045	0.441157	1.08813	0.617617	--
113	58.9	62.12	41.47	25.49	17.15	tr|F1N169|F1N169_BOVIN	Uncharacterized protein OS=Bos taurus GN=FLNA PE=1 SV=2	BOVIN	36	F1N169	GN=FLNA	3.01995	1.97697	1.40605	6.13762	4.05509	2.88403	3.87258	2.53513	1.8197	0.444774	3.07857	0.0026385	UP
114	58.53	64.9	44.23	27.15	17.95	tr|F1N647|F1N647_BOVIN	Fatty acid synthase OS=Bos taurus GN=FASN PE=1 SV=2	BOVIN	34	F1N647	GN=FASN	0.847227	0.758578	1.15878	0.698232	0.630957	0.946237	0.648634	0.586138	0.870964	0.216667	0.793972	0.0095358	--
115	58.34	77.38	68.3	55.23	45.45	tr|F1N611|F1N611_BOVIN	Erythrocyte membrane protein band 4.1 like 1 OS=Bos taurus GN=EPB41L1 PE=4 SV=2	BOVIN	35	F1N611	GN=EPB41L1	2.12814	2.24905	0.946237	1.02802	1.0666	0.428549	1.10662	1.15878	0.469894	0.507705	1.17577	0.429112	--
116	58.13	67.51	53.16	37.4	31.26	sp|Q32PF2|ACLY_BOVIN	ATP-citrate synthase OS=Bos taurus GN=ACLY PE=2 SV=1	BOVIN	30	Q32PF2	GN=ACLY	0.895365	1.14815	1.44544	0.751623	0.963829	1.21339	0.698232	0.887156	1.11686	0.222057	1.01334	0.871006	--
117	58	71.65	58.27	36.64	25.5	tr|F1MIC9|F1MIC9_BOVIN	Dynactin subunit 1 OS=Bos taurus GN=DCTN1 PE=1 SV=1	BOVIN	34	F1MIC9	GN=DCTN1	1.44544	1.05682	1.44544	1.34276	1	1.35519	1.31826	0.963829	1.31826	0.142934	1.24955	0.00422392	--
118	57.88	60.26	76.25	60.62	56.46	sp|P31800|QCR1_BOVIN	Cytochrome b-c1 complex subunit 1, mitochondrial OS=Bos taurus GN=UQCRC1 PE=1 SV=2	BOVIN	64	P31800	GN=UQCRC1	2.55859	1.10662	1.22462	2.03236	0.862979	0.963829	2.35505	1.03753	1.14815	0.415735	1.47664	0.0593586	--
119	57.81	64.92	58.1	37.91	30.17	tr|F1MKZ3|F1MKZ3_BOVIN	Calcium dependent secretion activator OS=Bos taurus GN=CADPS PE=4 SV=2	BOVIN	35	F1MKZ3	GN=CADPS	0.954993	1.36773	1.15878	0.613762	0.903649	0.744732	0.580764	0.847227	0.698232	0.278651	0.87443	0.18305	--
120	57.72	62.21	74.4	55.25	46.78	sp|Q3ZBZ8|STIP1_BOVIN	Stress-induced-phosphoprotein 1 OS=Bos taurus GN=STIP1 PE=2 SV=1	BOVIN	35	Q3ZBZ8	GN=STIP1	1.90546	1.23595	1.95885	1.10662	0.704693	1.14815	1.15878	0.744732	1.19124	0.332307	1.23939	0.138801	--
121	57.64	66.57	88.08	77.1	70.33	sp|Q28115|GFAP_BOVIN	Glial fibrillary acidic protein OS=Bos taurus GN=GFAP PE=1 SV=2	BOVIN	53	Q28115	GN=GFAP	6.13762	3.19154	2.37684	3.56451	1.7378	1.15878	4.20727	2.07014	1.44544	0.520452	2.87666	0.00756036	--
122	57.55	69.48	40.38	19.75	12.26	tr|F1MPT5|F1MPT5_BOVIN	Dystonin OS=Bos taurus GN=DST PE=4 SV=2	BOVIN	90	F1MPT5	GN=DST	1.40605	1.41906	1.27057	1.38038	1.40605	1.24738	1.30617	1.33045	1.15878	0.0626681	1.32499	3.95424e-06	--
123	57.08	83.06	80.31	64.06	54.33	sp|Q3B7M9|PYGB_BOVIN	Glycogen phosphorylase, brain form OS=Bos taurus GN=PYGB PE=2 SV=3	BOVIN	56	Q3B7M9	GN=PYGB	1	2.07014	2.18776	0.630957	1.33045	1.40605	0.524808	1.10662	1.1695	0.421562	1.26959	0.192066	--
124	56.97	60.94	75.18	62.19	55.1	tr|G3MY67|G3MY67_BOVIN	Succinate dehydrogenase [ubiquinone] flavoprotein subunit, mitochondrial OS=Bos taurus GN=SDHA PE=1 SV=1	BOVIN	41	G3MY67	GN=SDHA	2.58226	1.72187	0.937562	1.95885	1.2942	0.698232	1.88799	1.23595	0.672977	0.420041	1.44332	0.0724231	--
125	56.83	60.7	66.55	47.98	39.52	tr|E1BBY7|E1BBY7_BOVIN	Uncharacterized protein OS=Bos taurus GN=HSPA4 PE=1 SV=2	BOVIN	34	E1BBY7	GN=HSPA4	1.80302	1.34276	1.64437	1.05682	0.787046	0.954993	1.00925	0.751623	0.912011	0.309488	1.14021	0.293678	--
126	56.73	64.73	85.77	73.38	56.75	tr|F1MWD3|F1MWD3_BOVIN	Chaperonin containing TCP1 subunit 5 OS=Bos taurus GN=CCT5 PE=1 SV=2	BOVIN	35	F1MWD3	GN=CCT5	1.61436	1.14815	1.40605	1.09648	0.765597	0.937562	1.08643	0.765597	0.937562	0.24498	1.0842	0.396101	--
127	56.66	58.2	75.25	60.05	44.98	tr|E1B919|E1B919_BOVIN	Microtubule associated protein 6 OS=Bos taurus GN=MAP6 PE=4 SV=2	BOVIN	38	E1B919	GN=MAP6	1.92309	1.34276	0.380189	1.94089	1.30617	0.376704	1.28233	0.862979	0.251189	0.566444	1.07403	0.739574	--
128	56.49	60.11	57.4	36.36	32.03	tr|F1N405|F1N405_BOVIN	Reticulon OS=Bos taurus GN=RTN4 PE=1 SV=1	BOVIN	39	F1N405	GN=RTN4	4.01791	5.01187	4.52898	0.731139	0.92045	0.895365	0.691831	0.879022	0.855067	0.853277	2.05907	0.126603	--
129	56.32	59.99	42.11	26.73	19.66	tr|F1MWB8|F1MWB8_BOVIN	Dmx like 2 OS=Bos taurus GN=DMXL2 PE=4 SV=2	BOVIN	32	F1MWB8	GN=DMXL2	0.691831	1.41906	0.691831	0.539511	1.08643	0.539511	0.559758	1.11686	0.554626	0.382528	0.799935	0.101591	--
130	56.24	66.43	55.67	33.7	24.78	tr|F1MX60|F1MX60_BOVIN	Cytoplasmic FMR1 interacting protein 2 OS=Bos taurus GN=CYFIP2 PE=4 SV=2	BOVIN	34	F1MX60	GN=CYFIP2	0.711214	1.2942	0.847227	0.642688	1.1695	0.751623	0.597035	1.0666	0.691831	0.274468	0.863545	0.142093	--
131	56.2	64.14	58.43	35.95	27.77	tr|E1BD68|E1BD68_BOVIN	Synaptojanin-1 OS=Bos taurus GN=SYNJ1 PE=4 SV=1	BOVIN	30	E1BD68	GN=SYNJ1	0.685488	1.15878	1.19124	0.554626	0.912011	0.937562	0.554626	0.912011	0.937562	0.251436	0.871545	0.135909	--
132	55.45	62.44	66.42	46.02	41.04	sp|Q95M18|ENPL_BOVIN	Endoplasmin OS=Bos taurus GN=HSP90B1 PE=2 SV=1	BOVIN	38	Q95M18	GN=HSP90B1	4.48745	3.16228	2.65461	1.34276	0.954993	0.77983	1.67494	1.1695	0.963829	0.623785	1.91002	0.0627554	--
133	55.35	65.49	51.96	37.37	28.62	tr|E1BC67|E1BC67_BOVIN	Protein phosphatase 1 regulatory subunit 9A OS=Bos taurus GN=PPP1R9A PE=4 SV=1	BOVIN	28	E1BC67	GN=PPP1R9A	2.01372	2.35505	0.322107	0.751623	0.862979	0.122462	0.963829	1.08643	0.151356	0.768565	0.958839	0.878388	--
134	55.23	63.79	63.02	46.22	30.12	tr|F1MJ56|F1MJ56_BOVIN	Unconventional myosin-Id OS=Bos taurus GN=MYO1D PE=3 SV=1	BOVIN	31	F1MJ56	GN=MYO1D	0.77983	0.794328	1.88799	0.990832	1	2.29087	0.77983	0.801678	1.87068	0.452813	1.244	0.255351	--
135	55.05	65.51	48.82	35.2	28.82	tr|E1BN98|E1BN98_BOVIN	Phospholipid-transporting ATPase OS=Bos taurus GN=ATP8A1 PE=3 SV=2	BOVIN	32	E1BN98	GN=ATP8A1										#DIV/0!	#DIV/0!	#DIV/0!	--
136	54.69	63.14	57.65	41.15	30.28	tr|F1N0Z0|F1N0Z0_BOVIN	Uncharacterized protein OS=Bos taurus GN=PTK2B PE=3 SV=2	BOVIN	27	F1N0Z0	GN=PTK2B	2.63027	2.35505	2.42103	1.77011	1.58489	1.6293	1.36773	1.22462	1.23595	0.280242	1.8021	0.00202274	UP
137	54.66	63.76	50.05	37.6	27.28	tr|E1BME2|E1BME2_BOVIN	AP-3 complex subunit beta OS=Bos taurus GN=AP3B2 PE=3 SV=2	BOVIN	29	E1BME2	GN=AP3B2	0.928966	1.34276	1.22462	0.625173	0.912011	0.809096	0.672977	0.972747	0.862979	0.237571	0.927925	0.382148	--
138	54.6	65.15	55.77	44.8	34.22	sp|A3KMV5|UBA1_BOVIN	Ubiquitin-like modifier-activating enzyme 1 OS=Bos taurus GN=UBA1 PE=2 SV=1	BOVIN	37	A3KMV5	GN=UBA1	1.1272	0.937562	1.52757	0.928966	0.77983	1.31826	0.816582	0.679204	1.1272	0.251306	1.02693	0.775402	--
139	53.59	56.07	77.7	62.03	60.71	sp|P23004|QCR2_BOVIN	Cytochrome b-c1 complex subunit 2, mitochondrial OS=Bos taurus GN=UQCRC2 PE=1 SV=2	BOVIN	64	P23004	GN=UQCRC2	2.14783	1.38038	1.1695	1.01859	0.586138	0.510505	0.972747	0.554626	0.47863	0.523635	0.979883	0.914434	--
140	53.45	57.89	79.12	53.84	43.61	tr|G3X6N3|G3X6N3_BOVIN	Serotransferrin OS=Bos taurus GN=TF PE=1 SV=1	BOVIN	32	G3X6N3	GN=TF	3.7325	0.794328	4.57088	1.64437	0.322107	2.01372	1.58489	0.316228	2.01372	0.725805	1.88808	0.10416	--
141	53.28	97.41	81.28	68.72	59.53	sp|Q3B7N2|ACTN1_BOVIN	Alpha-actinin-1 OS=Bos taurus GN=ACTN1 PE=2 SV=1	BOVIN	73	Q3B7N2	GN=ACTN1	2.26987	2.75423	0.912011	3.46737	4.09261	1.28233	1.80302	2.14783	0.660694	0.501643	2.15444	0.0165279	--
142	53.24	63.65	60.98	40.79	30.75	tr|F6RAG5|F6RAG5_BOVIN	Kinesin-like protein OS=Bos taurus GN=KIF5C PE=3 SV=1	BOVIN	29	F6RAG5	GN=KIF5C	1	1.02802	1.04713	0.972747	1.00925	1.02802	0.972747	1	1.01859	0.0235053	1.0085	0.340179	--
143	53.11	56.94	56.32	43.68	37.35	sp|Q29466|VPP1_BOVIN	V-type proton ATPase 116 kDa subunit a isoform 1 OS=Bos taurus GN=ATP6V0A1 PE=2 SV=1	BOVIN	41	Q29466	GN=ATP6V0A1	0.483059	1.14815	0.155597	0.42462	1.00925	0.144544	0.409261	0.972747	0.133045	0.695661	0.542253	0.00892608	--
144	53.03	54.76	62.86	49.66	40.17	sp|A6QLU1|GPDM_BOVIN	Glycerol-3-phosphate dehydrogenase, mitochondrial OS=Bos taurus GN=GPD2 PE=2 SV=1	BOVIN	29	A6QLU1	GN=GPD2	1.44544	1.23595	0.751623	1.7378	1.47231	0.895365	1.1695	0.990832	0.608135	0.303426	1.14522	0.271141	--
145	52.97	57.25	48.56	30.88	20.57	tr|G3X7P4|G3X7P4_BOVIN	SH3 and multiple ankyrin repeat domains 3 OS=Bos taurus GN=SHANK3 PE=4 SV=1	BOVIN	29	G3X7P4	GN=SHANK3	1.20226	1.27057	0.416869	1.08643	1.15878	0.380189	1.11686	1.18032	0.387258	0.40436	0.91106	0.513985	--
146	52.88	61.34	56.89	44.38	34.76	sp|P42659|DPP6_BOVIN	Dipeptidyl aminopeptidase-like protein 6 OS=Bos taurus GN=DPP6 PE=1 SV=1	BOVIN	36	P42659	GN=DPP6	0.685488	0.990832	0.608135	0.625173	0.903649	0.554626	0.57544	0.816582	0.510505	0.227625	0.696714	0.00063908	--
147	52.75	55.82	42.04	24.92	17.44	tr|F1MRZ6|F1MRZ6_BOVIN	Tenascin C OS=Bos taurus GN=TNC PE=4 SV=2	BOVIN	30	F1MRZ6	GN=TNC	0.529663	0.356451	1.15878	0.293765	0.199526	0.636796	0.316228	0.21677	0.691831	0.593121	0.488867	0.00107154	--
148	52.73	59.8	46.29	31.09	24.37	tr|F6Q3P6|F6Q3P6_BOVIN	Uncharacterized protein OS=Bos taurus GN=MINK1 PE=4 SV=1	BOVIN	27	F6Q3P6	GN=MINK1	0.758578	1.1272	0.717794	0.847227	1.22462	0.801678	0.679204	0.981748	0.642688	0.222484	0.864526	0.0814994	--
149	52.46	58.87	59.67	41.96	32.17	sp|Q3SYU2|EF2_BOVIN	Elongation factor 2 OS=Bos taurus GN=EEF2 PE=2 SV=3	BOVIN	29	Q3SYU2	GN=EEF2	1.38038	1.28233	1.34276	0.83946	0.77983	0.824138	0.954993	0.887156	0.928966	0.22104	1.02445	0.767887	--
150	52.45	56.98	68.55	56.09	41.15	tr|Q3SZ00|Q3SZ00_BOVIN	HADHA protein OS=Bos taurus GN=HADHA PE=1 SV=1	BOVIN	33	Q3SZ00	GN=HADHA	2.93765	2.208	0.630957	1.43219	1.03753	0.291072	1.30617	0.954993	0.246604	0.678452	1.22724	0.462342	--
151	52.29	54.97	67.56	47.41	44.44	tr|A6QNM9|A6QNM9_BOVIN	SLC25A12 protein OS=Bos taurus GN=SLC25A12 PE=2 SV=1	BOVIN	40	A6QNM9	GN=SLC25A12	1.43219	1.52757	0.564937	1.03753	1.11686	0.413047	0.937562	1.01859	0.387258	0.414477	0.937282	0.66008	--
152	52.28	54.34	77.89	67.55	58.82	tr|Q3MHK9|Q3MHK9_BOVIN	Fascin OS=Bos taurus GN=FSCN1 PE=1 SV=1	BOVIN	35	Q3MHK9	GN=FSCN1	1.7378	0.895365	2.88403	1.05682	0.515229	1.75388	1.03753	0.510505	1.72187	0.531001	1.34589	0.208222	--
153	52.15	58.55	46.5	36.55	25.52	tr|F1MPR3|F1MPR3_BOVIN	Calcium-transporting ATPase OS=Bos taurus GN=ATP2A2 PE=3 SV=2	BOVIN	39	F1MPR3	GN=ATP2A2	0.855067	1.2942	0.731139	0.831764	1.24738	0.711214	0.654636	0.981748	0.559758	0.275918	0.8741	0.178059	--
154	52.1	87.71	59.4	44.57	35.54	sp|D3K0R6|AT2B4_BOVIN	Plasma membrane calcium-transporting ATPase 4 OS=Bos taurus GN=ATP2B4 PE=1 SV=2	BOVIN	58	D3K0R6	GN=ATP2B4	1.36773	2.07014	0.83946	1.04713	1.61436	0.625173	0.731139	1.1272	0.436516	0.446224	1.09543	0.59591	--
155	52.01	56.79	67.88	58.76	46.9	sp|Q3ZCI9|TCPQ_BOVIN	T-complex protein 1 subunit theta OS=Bos taurus GN=CCT8 PE=1 SV=3	BOVIN	31	Q3ZCI9	GN=CCT8	1.28233	1.01859	1.40605	0.887156	0.704693	0.963829	1.02802	0.824138	1.1272	0.202082	1.02689	0.7235	--
156	51.89	58.18	40.08	28.2	20.82	tr|F1MHT1|F1MHT1_BOVIN	Amylo-alpha-1, 6-glucosidase, 4-alpha-glucanotransferase OS=Bos taurus GN=AGL PE=1 SV=2	BOVIN	29	F1MHT1	GN=AGL	0.452898	1.45881	1.49969	0.49204	1.59956	1.58489	0.398107	1.31826	1.34276	0.433914	1.12745	0.482267	--
157	51.82	60.47	48.43	27.17	17.69	tr|E1BP72|E1BP72_BOVIN	CDC42 binding protein kinase beta OS=Bos taurus GN=CDC42BPB PE=3 SV=2	BOVIN	31	E1BP72	GN=CDC42BPB	1	1.19124	0.316228	0.990832	1.15878	0.30479	0.972747	1.13763	0.301995	0.450443	0.81936	0.20364	--
158	51.67	57.22	48.55	34.1	27.84	tr|F1MM16|F1MM16_BOVIN	Catenin delta 2 OS=Bos taurus GN=CTNND2 PE=4 SV=2	BOVIN	30	F1MM16	GN=CTNND2	0.331131	0.772681	0.428549	0.413047	0.963829	0.524808	0.340408	0.801678	0.444631	0.38756	0.557862	0.000412578	DOWN
159	51.63	56.57	64.55	45.64	33.07	tr|F1MBY1|F1MBY1_BOVIN	Glutamate ionotropic receptor AMPA type subunit 2 OS=Bos taurus GN=GRIA2 PE=3 SV=2	BOVIN	37	F1MBY1	GN=GRIA2										#DIV/0!	#DIV/0!	#DIV/0!	--
160	51.16	52.92	75.58	66.74	51.16	sp|P12344|AATM_BOVIN	Aspartate aminotransferase, mitochondrial OS=Bos taurus GN=GOT2 PE=1 SV=2	BOVIN	46	P12344	GN=GOT2	0.855067	0.870964	0.534564	0.895365	0.903649	0.539511	0.654636	0.660694	0.398107	0.251818	0.701395	0.00138747	--
161	51.06	60.8	37.2	20.95	13.59	tr|G5E630|G5E630_BOVIN	USP9X OS=Bos taurus GN=USP9X PE=3 SV=1	BOVIN	36	G5E630	GN=USP9X	1	1.34276	1.22462	0.809096	1.10662	1.00925	0.77983	1.04713	0.954993	0.165004	1.03048	0.625834	--
162	50.88	61.99	44.46	27.45	18.76	tr|E1BKY4|E1BKY4_BOVIN	Intersectin 1 OS=Bos taurus GN=ITSN1 PE=4 SV=2	BOVIN	31	E1BKY4	GN=ITSN1	1.5417	1.64437	0.903649	1.0666	1.13763	0.608135	1.11686	1.19124	0.642688	0.303252	1.09476	0.442805	--
163	50.81	57.32	60.7	44.72	38.08	tr|E1BHK2|E1BHK2_BOVIN	Adducin 1 OS=Bos taurus GN=ADD1 PE=4 SV=1	BOVIN	44	E1BHK2	GN=ADD1	1.05682	1.03753	0.580764	1.38038	1.35519	0.751623	1	0.972747	0.554626	0.289122	0.96552	0.735838	--
164	50.69	56.24	85.41	70.83	63.53	sp|Q5EAD0|BAIP2_BOVIN	Brain-specific angiogenesis inhibitor 1-associated protein 2 OS=Bos taurus GN=BAIAP2 PE=2 SV=1	BOVIN	35	Q5EAD0	GN=BAIAP2	1.24738	0.903649	0.586138	1.34276	0.981748	0.630957	1.07647	0.77983	0.510505	0.309517	0.895493	0.317342	--
165	50.67	62.66	54.23	31.46	25.53	sp|A7MBJ5|CAND1_BOVIN	Cullin-associated NEDD8-dissociated protein 1 OS=Bos taurus GN=CAND1 PE=2 SV=1	BOVIN	31	A7MBJ5	GN=CAND1	0.912011	1.08643	1.15878	0.698232	0.83946	0.887156	0.666807	0.801678	0.847227	0.173528	0.877531	0.0524965	--
166	50.37	63.03	59.75	45.64	34.17	sp|A5PKL1|OXR1_BOVIN	Oxidation resistance protein 1 OS=Bos taurus GN=OXR1 PE=2 SV=2	BOVIN	30	A5PKL1	GN=OXR1	2.51189	2.26987	1.87068	0.972747	0.879022	0.717794	1.23595	1.11686	0.912011	0.448036	1.38742	0.115946	--
167	49.79	62.22	69.92	54.05	46.87	sp|Q0VCX2|GRP78_BOVIN	78 kDa glucose-regulated protein OS=Bos taurus GN=HSPA5 PE=2 SV=1	BOVIN	45	Q0VCX2	GN=HSPA5	2.37684	1.88799	1.38038	1.27057	1.01859	0.724436	1.45881	1.1695	0.831764	0.364249	1.34654	0.0807151	--
168	49.7	57.36	51.78	32.64	27.42	sp|Q865S1|AP3D1_BOVIN	AP-3 complex subunit delta-1 OS=Bos taurus GN=AP3D1 PE=1 SV=2	BOVIN	25	Q865S1	GN=AP3D1	0.809096	1.28233	1	0.544503	0.879022	0.672977	0.591562	0.937562	0.724436	0.261884	0.826832	0.053558	--
169	49.6	51.74	64.71	48.92	43.9	tr|F1MU35|F1MU35_BOVIN	Protein kinase C OS=Bos taurus GN=PRKCG PE=3 SV=1	BOVIN	33	F1MU35	GN=PRKCG	0.60256	0.954993	0.524808	0.83946	1.34276	0.724436	0.591562	0.937562	0.515229	0.325115	0.781486	0.041037	--
170	49.41	56.68	75.97	59.89	52.5	tr|F1MWR8|F1MWR8_BOVIN	T-complex protein 1 subunit eta OS=Bos taurus GN=CCT7 PE=3 SV=2	BOVIN	29	F1MWR8	GN=CCT7	1.22462	1.02802	1.33045	0.879022	0.731139	0.946237	0.862979	0.717794	0.928966	0.202259	0.961025	0.586177	--
171	49.26	51.76	88.24	82.35	72.65	sp|P62871|GBB1_BOVIN	Guanine nucleotide-binding protein G(I)/G(S)/G(T) subunit beta-1 OS=Bos taurus GN=GNB1 PE=1 SV=3	BOVIN	52	P62871	GN=GNB1	15.8489	11.0662	3.76704	2.07014	1.19124	0.369828	1.5417	0.879022	0.275423	1.26806	4.11217	0.12987	--
172	48.81	52.96	60.44	47.63	39.69	sp|Q0VCX4|CTNB1_BOVIN	Catenin beta-1 OS=Bos taurus GN=CTNNB1 PE=1 SV=1	BOVIN	38	Q0VCX4	GN=CTNNB1	0.765597	1.08643	0.591562	0.625173	0.870964	0.474242	0.654636	0.92045	0.501187	0.26847	0.721137	0.00356362	--
173	48.76	56.93	62.07	45.98	30.92	tr|E1BBT9|E1BBT9_BOVIN	Heat shock protein family A (Hsp70) member 4 like OS=Bos taurus GN=HSPA4L PE=3 SV=2	BOVIN	26	E1BBT9	GN=HSPA4L	1.70608	1.27057	1.75388	1.2942	0.963829	1.34276	1.27057	0.946237	1.31826	0.197442	1.31849	0.00856308	--
174	48.65	56.58	54.18	37.24	30.08	tr|E1BP91|E1BP91_BOVIN	Aminopeptidase OS=Bos taurus GN=NPEPPS PE=1 SV=2	BOVIN	29	E1BP91	GN=NPEPPS	1.25892	1.04713	1.49969	0.855067	0.698232	1	0.809096	0.660694	0.946237	0.260335	0.975007	0.787694	--
175	48.59	60.6	45.34	21.7	14.6	tr|F1N747|F1N747_BOVIN	Citron rho-interacting serine/threonine kinase OS=Bos taurus GN=CIT PE=3 SV=2	BOVIN	37	F1N747	GN=CIT	1.02802	1.41906	0.704693	0.847227	1.18032	0.591562	0.772681	1.0666	0.539511	0.302233	0.905518	0.357436	--
176	48.38	61.76	42.46	22.86	17.5	tr|E1BFR4|E1BFR4_BOVIN	Plexin A1 OS=Bos taurus GN=PLXNA1 PE=4 SV=2	BOVIN	33	E1BFR4	GN=PLXNA1	0.824138	1.23595	0.666807	0.711214	1.05682	0.586138	0.737904	1.08643	0.608135	0.264772	0.834836	0.0675131	--
177	48.38	53.12	92.65	90.2	80	sp|P63103|1433Z_BOVIN	14-3-3 protein zeta/delta OS=Bos taurus GN=YWHAZ PE=1 SV=1	BOVIN	42	P63103	GN=YWHAZ	2.65461	1.39316	2.07014	0.912011	0.49204	0.711214	0.862979	0.448745	0.685488	0.631669	1.13671	0.604874	--
178	48.34	50.88	64.49	48.3	42.05	tr|A6QR65|A6QR65_BOVIN	Rabphilin 3A homolog (Mouse) OS=Bos taurus GN=RPH3A PE=2 SV=1	BOVIN	30	A6QR65	GN=RPH3A	0.772681	1.97697	1.11686	0.359749	1.03753	0.570164	0.483059	1.39316	0.758578	0.509005	0.940972	0.7364	--
179	48.33	54.37	59.22	35.1	28.19	tr|E1BC91|E1BC91_BOVIN	Uncharacterized protein OS=Bos taurus GN=LIMCH1 PE=4 SV=2	BOVIN	25	E1BC91	GN=LIMCH1	1.20226	1.24738	1.05682	1.25892	1.31826	1.11686	1.01859	1.05682	0.895365	0.114009	1.13014	0.021253	--
180	48.29	54.22	42.52	19.85	12.08	tr|E1BPX1|E1BPX1_BOVIN	Vacuolar protein sorting 13 homolog C OS=Bos taurus GN=VPS13C PE=4 SV=2	BOVIN	39	E1BPX1	GN=VPS13C	0.794328	1.05682	1.10662	0.751623	0.981748	1.01859	0.654636	0.847227	0.887156	0.159054	0.899861	0.0831889	--
181	48.27	57.18	52.51	36.9	28.45	tr|A4FUD0|A4FUD0_BOVIN	MTHFD1 protein OS=Bos taurus GN=MTHFD1 PE=1 SV=1	BOVIN	25	A4FUD0	GN=MTHFD1	1.7378	1.09648	1.80302	1.47231	0.903649	1.52757	1.52757	0.928966	1.57036	0.226907	1.39641	0.00763544	--
182	48.2	50.93	78.23	58	54.91	sp|P00727|AMPL_BOVIN	Cytosol aminopeptidase OS=Bos taurus GN=LAP3 PE=1 SV=3	BOVIN	33	P00727	GN=LAP3	1.40605	0.887156	2.75423	0.963829	0.586138	1.88799	0.855067	0.524808	1.69044	0.532922	1.28397	0.274231	--
183	47.77	55.03	87.29	68.59	57.55	sp|Q3T0P6|PGK1_BOVIN	Phosphoglycerate kinase 1 OS=Bos taurus GN=PGK1 PE=2 SV=3	BOVIN	42	Q3T0P6	GN=PGK1	3.43558	2.88403	4.36516	0.731139	0.619441	0.963829	0.758578	0.636796	1	0.795678	1.71051	0.178039	--
184	47.74	58.26	60.79	46.52	29.5	tr|F1MM03|F1MM03_BOVIN	Neural cell adhesion molecule 2 OS=Bos taurus GN=NCAM2 PE=4 SV=2	BOVIN	32	F1MM03	GN=NCAM2	0.698232	1.20226	0.698232	0.619441	1.05682	0.613762	0.630957	1.05682	0.630957	0.275744	0.800831	0.034119	--
185	47.65	54.84	54.89	41.85	29.47	tr|F1MS94|F1MS94_BOVIN	Cold shock domain containing E1 OS=Bos taurus GN=CSDE1 PE=4 SV=1	BOVIN	24	F1MS94	GN=CSDE1	2.53513	1.90546	1.18032	1.95885	1.47231	0.862979	1.77011	1.33045	0.794328	0.346501	1.53444	0.021709	UP
186	47.63	49.04	72.67	58.02	47.92	tr|A5D7E8|A5D7E8_BOVIN	Protein disulfide-isomerase OS=Bos taurus GN=PDIA3 PE=1 SV=1	BOVIN	29	A5D7E8	GN=PDIA3	2.26987	1.70608	1.7378	1.27057	0.954993	0.972747	1.49969	1.11686	1.14815	0.291253	1.40853	0.0226106	--
187	47.33	52.86	51.82	25.46	21.23	tr|F1MBN2|F1MBN2_BOVIN	Uncharacterized protein OS=Bos taurus GN=TJP2 PE=1 SV=2	BOVIN	25	F1MBN2	GN=TJP2	1.95885	0.870964	2.53513	2.12814	0.946237	2.75423	1.6293	0.737904	2.10863	0.401467	1.74104	0.0171064	UP
188	47.3	52.35	68.4	54.96	43.82	sp|P48818|ACADV_BOVIN	Very long-chain specific acyl-CoA dehydrogenase, mitochondrial OS=Bos taurus GN=ACADVL PE=2 SV=3	BOVIN	26	P48818	GN=ACADVL	2.55859	1.35519	1.07647	1.2942	0.679204	0.559758	1.43219	0.758578	0.613762	0.514951	1.14755	0.500099	--
189	47.29	52.63	40.83	29.05	21.87	tr|E1BLM2|E1BLM2_BOVIN	Neuronal cell adhesion molecule OS=Bos taurus GN=NRCAM PE=4 SV=2	BOVIN	26	E1BLM2	GN=NRCAM	1.1695	0.862979	0.544503	1.11686	0.824138	0.519996	1.03753	0.765597	0.483059	0.301414	0.813796	0.0640625	--
190	47.26	52.48	63.89	49.55	35.34	tr|F1N1I6|F1N1I6_BOVIN	Gelsolin OS=Bos taurus GN=GSN PE=1 SV=1	BOVIN	26	F1N1I6	GN=GSN	2.67917	1.85353	2.65461	2.05116	1.40605	2.03236	2.0893	1.44544	2.0893	0.206124	2.03343	0.000115627	UP
191	47.22	52.34	40.47	21.65	14.49	tr|F1MK99|F1MK99_BOVIN	Unc-13 homolog A OS=Bos taurus GN=UNC13A PE=4 SV=2	BOVIN	28	F1MK99	GN=UNC13A	0.765597	1.11686	0.787046	0.685488	1	0.711214	0.704693	1.02802	0.724436	0.186147	0.835928	0.017538	--
192	46.82	51.07	37.29	15.78	7.306	tr|F1MGT1|F1MGT1_BOVIN	Spectrin repeat containing nuclear envelope protein 1 OS=Bos taurus GN=SYNE1 PE=4 SV=2	BOVIN	72	F1MGT1	GN=SYNE1	1.28233	1.14815	0.390841	2.03236	1.80302	0.642688	1.61436	1.44544	0.501187	0.458175	1.20671	0.321179	--
193	46.81	51.01	81.28	65.9	61.03	tr|F6QK60|F6QK60_BOVIN	Sirtuin 2 OS=Bos taurus GN=SIRT2 PE=4 SV=1	BOVIN	41	F6QK60	GN=SIRT2	2.03236	0.990832	2.70396	3.16228	1.5417	4.13048	1.75388	0.816582	2.35505	0.46072	2.16523	0.0107972	UP
194	46.71	52.65	49.95	35.32	23.33	tr|F1MPZ9|F1MPZ9_BOVIN	NCK associated protein 1 OS=Bos taurus GN=NCKAP1 PE=4 SV=2	BOVIN	24	F1MPZ9	GN=NCKAP1	0.586138	1.14815	0.505825	0.564937	1.11686	0.49204	0.487529	0.937562	0.420727	0.39116	0.69553	0.0132879	--
195	46.55	65.95	61.94	44.46	34.07	tr|E1BDB0|E1BDB0_BOVIN	Erythrocyte membrane protein band 4.1 like 2 OS=Bos taurus GN=EPB41L2 PE=4 SV=1	BOVIN	32	E1BDB0	GN=EPB41L2	1.44544	0.794328	2.70396	0.946237	0.47863	1.83654	0.862979	0.390841	1.6293	0.568815	1.23203	0.376437	--
196	46.53	85.39	74.94	59.96	48.21	sp|Q3ZC55|ACTN2_BOVIN	Alpha-actinin-2 OS=Bos taurus GN=ACTN2 PE=2 SV=1	BOVIN	53	Q3ZC55	GN=ACTN2	1.05682	1.02802	0.636796	0.912011	0.895365	0.554626	0.870964	0.855067	0.539511	0.223542	0.816575	0.0217392	--
197	46.46	52.15	89.41	75.68	63.06	sp|A7MBI0|PACN1_BOVIN	Protein kinase C and casein kinase substrate in neurons protein 1 OS=Bos taurus GN=PACSIN1 PE=2 SV=1	BOVIN	34	A7MBI0	GN=PACSIN1	1.78649	1.33045	1.40605	1.38038	1.02802	1.09648	1.30617	0.963829	1.03753	0.194099	1.25949	0.0170136	--
198	46.27	49.48	69.74	52.36	50.64	sp|Q29RK1|CISY_BOVIN	Citrate synthase, mitochondrial OS=Bos taurus GN=CS PE=1 SV=1	BOVIN	32	Q29RK1	GN=CS	1.83654	3.56451	2.70396	0.724436	1.35519	1.00925	0.501187	0.937562	0.717794	0.659429	1.48338	0.199744	--
199	46.16	51.98	74.5	55.23	45.87	sp|Q3T0K2|TCPG_BOVIN	T-complex protein 1 subunit gamma OS=Bos taurus GN=CCT3 PE=1 SV=1	BOVIN	27	Q3T0K2	GN=CCT3	1.2942	1.2942	1.51356	0.887156	0.887156	1.03753	0.972747	0.981748	1.14815	0.182664	1.11294	0.154753	--
200	46.13	51.24	71.65	51.78	44.31	tr|A5D973|A5D973_BOVIN	Alpha isoform of regulatory subunit A, protein phosphatase 2 OS=Bos taurus GN=PPP2R1A PE=1 SV=1	BOVIN	35	A5D973	GN=PPP2R1A	1.52757	1.24738	1.10662	1.1272	0.937562	0.824138	0.946237	0.758578	0.660694	0.249249	1.01511	0.870068	--
201	45.94	53.15	40.61	22.07	14.48	tr|F1MQ43|F1MQ43_BOVIN	Uncharacterized protein OS=Bos taurus GN=DOCK9 PE=3 SV=2	BOVIN	28	F1MQ43	GN=DOCK9	0.432514	1.18032	0.847227	0.483059	1.31826	0.954993	0.398107	1.0666	0.77983	0.381551	0.828989	0.164739	--
202	45.81	49.91	38.8	21.25	16.79	tr|G5E5Q8|G5E5Q8_BOVIN	SET binding factor 1 OS=Bos taurus GN=SBF1 PE=3 SV=1	BOVIN	26	G5E5Q8	GN=SBF1	0.505825	1	0.765597	0.554626	1.07647	0.831764	0.515229	1	0.77983	0.264343	0.781037	0.0170799	--
203	45.67	54.69	39.3	26.81	23.15	tr|F1MS08|F1MS08_BOVIN	Solute carrier family 12 member 2 OS=Bos taurus GN=SLC12A2 PE=4 SV=2	BOVIN	30	F1MS08	GN=SLC12A2	1.43219	1.44544	2.18776	1.34276	1.36773	2.0893	1.08643	1.09648	1.67494	0.242356	1.52478	0.00385919	UP
204	45.63	46.25	55.6	47.29	40.07	sp|P04116|MYPR_BOVIN	Myelin proteolipid protein OS=Bos taurus GN=PLP1 PE=1 SV=3	BOVIN	63	P04116	GN=PLP1	0.222843	0.895365	2.83139	0.524808	2.14783	6.25173	0.192309	0.816582	2.58226	0.999472	1.82946	0.235392	--
205	45.56	53.62	76.71	66.12	52.47	sp|A2VE99|SEP11_BOVIN	Septin-11 OS=Bos taurus GN=SEPT11 PE=2 SV=1	BOVIN	40	A2VE99	GN=SEPT11	1.64437	1.19124	0.724436	1.55597	1.13763	0.691831	1.47231	1.05682	0.660694	0.317275	1.12614	0.347242	--
206	45.5	57.02	47.3	32.35	20.26	tr|A0A140T856|A0A140T856_BOVIN	Coatomer subunit alpha OS=Bos taurus GN=COPA PE=1 SV=1	BOVIN	23	A0A140T856	GN=COPA	0.809096	1.23595	1.20226	0.758578	1.15878	1.1272	0.731139	1.1272	1.09648	0.184593	1.02741	0.693439	--
207	45.43	51.47	58.46	50.59	39.32	tr|Q08E01|Q08E01_BOVIN	Adducin 3 OS=Bos taurus GN=ADD3 PE=2 SV=1	BOVIN	28	Q08E01	GN=ADD3	1.41906	1.58489	0.847227	1.28233	1.41906	0.765597	1.1695	1.30617	0.698232	0.258524	1.16578	0.158351	--
208	45.41	66.24	61.45	36.78	20.62	tr|F1MN61|F1MN61_BOVIN	Early endosome antigen 1 OS=Bos taurus GN=EEA1 PE=1 SV=2	BOVIN	25	F1MN61	GN=EEA1	1.07647	0.698232	0.855067	1.13763	0.724436	0.903649	1.04713	0.672977	0.824138	0.184046	0.882191	0.0742469	--
209	45.39	52.47	49.71	27.39	20.87	tr|A8E4L8|A8E4L8_BOVIN	LIM domain 7 OS=Bos taurus GN=LMO7 PE=1 SV=1	BOVIN	27	A8E4L8	GN=LMO7	1.1695	1.1695	0.794328	1.1695	1.1695	0.794328	1.10662	1.10662	0.758578	0.170049	1.0265	0.678992	--
210	45.29	51.95	45.27	26.6	18.07	tr|E1B801|E1B801_BOVIN	Rho GTPase activating protein 35 OS=Bos taurus GN=ARHGAP35 PE=4 SV=1	BOVIN	25	E1B801	GN=ARHGAP35	0.990832	1.33045	0.751623	1	1.34276	0.758578	0.847227	1.15878	0.660694	0.241763	0.982328	0.838562	--
211	45.23	55.46	76.44	58.09	49.64	tr|G5E531|G5E531_BOVIN	T-complex protein 1 subunit alpha OS=Bos taurus GN=TCP1 PE=1 SV=1	BOVIN	36	G5E531	GN=TCP1	1.38038	1.27057	1.57036	0.887156	0.816582	1.00925	0.887156	0.809096	1	0.24022	1.07006	0.462909	--
212	45.11	78.27	41.53	27.73	18.24	tr|F1MDH3|F1MDH3_BOVIN	Uncharacterized protein OS=Bos taurus GN=TLN1 PE=1 SV=2	BOVIN	48	F1MDH3	GN=TLN1	1.40605	0.92045	1.44544	1.61436	1.01859	1.65959	1.27057	0.816582	1.30617	0.22091	1.27309	0.0251957	--
213	45.1	58.45	57.1	31.2	20.71	tr|F1MUI0|F1MUI0_BOVIN	Huntingtin interacting protein 1 related OS=Bos taurus GN=HIP1R PE=1 SV=1	BOVIN	22	F1MUI0	GN=HIP1R	1.25892	1.19124	1.69044	0.990832	0.954993	1.33045	1.07647	1.02802	1.45881	0.187926	1.22002	0.0264823	--
214	44.94	46.97	48.82	30.22	24.66	tr|E1BIQ2|E1BIQ2_BOVIN	ArfGAP with GTPase domain, ankyrin repeat and PH domain 2 OS=Bos taurus GN=AGAP2 PE=4 SV=2	BOVIN	22	E1BIQ2	GN=AGAP2	0.549541	1.13763	0.691831	0.49204	1.01859	0.619441	0.49204	1	0.619441	0.318415	0.735617	0.012755	--
215	44.81	49.54	51.14	35.12	26.03	tr|A6QLT9|A6QLT9_BOVIN	AARS protein OS=Bos taurus GN=AARS PE=1 SV=1	BOVIN	23	A6QLT9	GN=AARS	2.05116	1.57036	1.59956	1.24738	0.963829	0.972747	1.5417	1.18032	1.21339	0.241226	1.37116	0.0131171	--
216	44.75	50.52	70.57	48.02	37.35	sp|P31976|EZRI_BOVIN	Ezrin OS=Bos taurus GN=EZR PE=1 SV=2	BOVIN	23	P31976	GN=EZR	1.80302	1.48594	1.2942	1.58489	1.31826	1.13763	1.65959	1.36773	1.1695	0.149254	1.42453	0.000482849	--
217	44.74	46.27	92.07	80.62	73.57	sp|P80724|BASP1_BOVIN	Brain acid soluble protein 1 OS=Bos taurus GN=BASP1 PE=1 SV=3	BOVIN	45	P80724	GN=BASP1	6.79204	5.34564	1.57036	4.65586	3.43558	0.903649	2.63027	1.90546	0.501187	0.655781	3.08223	0.0194774	--
218	44.65	51.25	36.87	18.76	11.81	tr|E1BGH6|E1BGH6_BOVIN	Acetyl-CoA carboxylase 1 OS=Bos taurus GN=ACACA PE=4 SV=2	BOVIN	26	E1BGH6	GN=ACACA	0.981748	1	1.01859	1	1.01859	1.03753	0.972747	0.990832	1.00925	0.0189407	1.00325	0.641075	--
219	44.56	54.28	54.21	39.91	31.93	tr|E1BMG9|E1BMG9_BOVIN	10-formyltetrahydrofolate dehydrogenase OS=Bos taurus GN=ALDH1L1 PE=1 SV=2	BOVIN	26	E1BMG9	GN=ALDH1L1	0.946237	0.847227	0.704693	1.77011	1.59956	1.23595	1.03753	0.912011	0.744732	0.324785	1.08867	0.49828	--
220	44.39	48.93	79.47	71.01	55.07	tr|A0A140T8A5|A0A140T8A5_BOVIN	Isocitrate dehydrogenase [NADP] OS=Bos taurus GN=IDH1 PE=1 SV=1	NADP	26	A0A140T8A5	GN=IDH1	1.72187	0.946237	2.31206	3.16228	1.75388	4.20727	1.65959	0.92045	2.208	0.471209	2.09907	0.013745	UP
221	44.35	49.75	43.1	29.51	24.06	tr|F1MB71|F1MB71_BOVIN	CASK interacting protein 1 OS=Bos taurus GN=CASKIN1 PE=4 SV=2	BOVIN	23	F1MB71	GN=CASKIN1	0.428549	1.22462	0.224906	0.440555	1.25892	0.233346	0.376704	1.05682	0.197697	0.691705	0.604679	0.0282174	--
222	44.2	46.83	78.26	63.35	58.7	tr|G3N3W3|G3N3W3_BOVIN	ADP/ATP translocase 2 OS=Bos taurus GN=SLC25A5 PE=3 SV=1	BOVIN	37	G3N3W3	GN=SLC25A5	1.48594	2.33346	1.19124	0.524808	0.847227	0.413047	0.591562	0.963829	0.47863	0.596395	0.981082	0.929384	--
223	44.13	141.55	65.23	55.53	47.11	tr|F1MI32|F1MI32_BOVIN	Sodium/potassium-transporting ATPase subunit alpha OS=Bos taurus GN=ATP1A1 PE=1 SV=2	BOVIN	161	F1MI32	GN=ATP1A1	2.29087	3.28095	2.0893	0.580764	0.787046	0.559758	0.660694	0.928966	0.636796	0.711048	1.31279	0.370988	--
224	44.07	49.42	72.81	58.77	50.15	tr|A5D783|A5D783_BOVIN	AMPH protein OS=Bos taurus GN=AMPH PE=2 SV=1	BOVIN	28	A5D783	GN=AMPH	2.10863	1.48594	1.13763	1.43219	0.972747	0.737904	1.51356	1.03753	0.77983	0.329332	1.24511	0.129367	--
225	44.04	50.96	54.59	34.41	21.48	tr|F1MEL5|F1MEL5_BOVIN	Ras protein specific guanine nucleotide releasing factor 2 OS=Bos taurus GN=RASGRF2 PE=4 SV=2	BOVIN	21	F1MEL5	GN=RASGRF2	0.895365	1.1695	1.01859	0.847227	1.10662	0.963829	0.801678	1.03753	0.903649	0.118246	0.971555	0.503574	--
226	43.88	50.22	68.7	60.35	41.57	tr|A7Z014|A7Z014_BOVIN	TKT protein OS=Bos taurus GN=TKT PE=1 SV=1	BOVIN	22	A7Z014	GN=TKT	1.20226	0.92045	2.29087	1	0.758578	1.99526	0.744732	0.554626	1.47231	0.461453	1.21545	0.308902	--
227	43.76	51.99	57.91	42.09	28.77	sp|Q2HJG5|VPS35_BOVIN	Vacuolar protein sorting-associated protein 35 OS=Bos taurus GN=VPS35 PE=2 SV=1	BOVIN	23	Q2HJG5	GN=VPS35	0.691831	1.34276	0.887156	0.483059	0.92045	0.613762	0.519996	0.972747	0.654636	0.325585	0.787378	0.0469823	--
228	43.67	52.53	63.45	46.99	38.42	tr|B0JYL6|B0JYL6_BOVIN	Signal transducer and activator of transcription OS=Bos taurus GN=STAT1 PE=2 SV=1	BOVIN	24	B0JYL6	GN=STAT1	1.45881	1.31826	1.15878	0.912011	0.824138	0.724436	1	0.903649	0.787046	0.2347	1.00968	0.910858	--
229	43.53	46.02	48.07	37.62	28.11	sp|F1MH24|AAK1_BOVIN	AP2-associated protein kinase 1 OS=Bos taurus GN=AAK1 PE=1 SV=2	BOVIN	25	F1MH24	GN=AAK1	1.27057	1.52757	1.1272	0.711214	0.855067	0.630957	0.816582	0.981748	0.724436	0.291207	0.960594	0.700723	--
230	43.51	47.11	65.55	54.93	48.6	tr|F1N7K8|F1N7K8_BOVIN	Methylmalonate-semialdehyde dehydrogenase [acylating], mitochondrial OS=Bos taurus GN=ALDH6A1 PE=1 SV=1	BOVIN	29	F1N7K8	GN=ALDH6A1	1.7378	1.18032	1.20226	1.38038	0.937562	0.946237	1.38038	0.937562	0.946237	0.221596	1.18319	0.0835329	--
231	43.5	72.32	82.03	68.89	61.75	tr|A6QR19|A6QR19_BOVIN	ENO2 protein OS=Bos taurus GN=ENO2 PE=2 SV=1	BOVIN	56	A6QR19	GN=ENO2	6.48634	3.87258	5.34564	3.87258	2.10863	3.0761	2.0893	1.10662	1.65959	0.510792	3.29082	0.00484532	--
232	43.42	48.41	68.01	57.11	41.94	sp|P48018|SYT1_BOVIN	Synaptotagmin-1 OS=Bos taurus GN=SYT1 PE=1 SV=1	BOVIN	30	P48018	GN=SYT1	0.60256	1.58489	0.501187	0.376704	1.00925	0.30761	0.444631	1.20226	0.369828	0.595171	0.710992	0.0894804	--
233	43.23	88.55	66.1	53.09	45.95	sp|Q0VCK5|AP2A2_BOVIN	AP-2 complex subunit alpha-2 OS=Bos taurus GN=AP2A2 PE=1 SV=1	BOVIN	49	Q0VCK5	GN=AP2A2	0.862979	1.23595	0.912011	0.549541	0.794328	0.580764	0.534564	0.772681	0.564937	0.287875	0.756417	0.0133159	--
234	43.18	48.12	48.57	34.43	26.97	tr|F1MQ31|F1MQ31_BOVIN	Brevican core protein OS=Bos taurus GN=BCAN PE=4 SV=2	BOVIN	28	F1MQ31	GN=BCAN	4.92039	4.87529	3.37287	7.37904	7.51623	5.15229	4.05509	3.94457	2.72898	0.318192	4.88275	0.000105215	UP
235	43.01	49.99	91.58	81.75	64.56	sp|P56965|DDAH1_BOVIN	N(G),N(G)-dimethylarginine dimethylaminohydrolase 1 OS=Bos taurus GN=DDAH1 PE=1 SV=3	BOVIN	34	P56965	GN=DDAH1	2.14783	1.21339	1.7378	1.78649	0.946237	1.43219	1.31826	0.737904	1.09648	0.305421	1.37962	0.03427	--
236	42.98	52.29	50.81	37.1	31.05	tr|G3N277|G3N277_BOVIN	Kinesin-like protein OS=Bos taurus GN=KIF2A PE=3 SV=1	BOVIN	25	G3N277	GN=KIF2A	0.937562	1.0666	0.887156	0.879022	1	0.831764	0.765597	0.870964	0.724436	0.114316	0.884788	0.0122068	--
237	42.68	45.03	97.24	91.72	91.03	sp|P02070|HBB_BOVIN	Hemoglobin subunit beta OS=Bos taurus GN=HBB PE=1 SV=1	BOVIN	71	P02070	GN=HBB	3.76704	0.398107	0.233346	3.28095	0.340408	0.205116	3.0761	0.299226	0.197697	1.12147	1.31089	0.566297	--
238	42.5	61.1	75.15	63.16	55.99	tr|A7MBI5|A7MBI5_BOVIN	DPYSL3 protein OS=Bos taurus GN=DPYSL3 PE=1 SV=1	BOVIN	56	A7MBI5	GN=DPYSL3	1.22462	0.691831	1.41906	0.744732	0.420727	0.870964	0.847227	0.483059	0.981748	0.35716	0.853773	0.212029	--
239	42.39	51.49	63.56	45.29	32.01	sp|A6QNS3|ABR_BOVIN	Active breakpoint cluster region-related protein OS=Bos taurus GN=ABR PE=2 SV=1	BOVIN	23	A6QNS3	GN=ABR	1.1272	1.34276	0.744732	0.879022	1.05682	0.586138	0.912011	1.08643	0.619441	0.254349	0.928284	0.415274	--
240	42.37	50.25	77.89	75.17	71.43	sp|P68002|VDAC2_BOVIN	Voltage-dependent anion-selective channel protein 2 OS=Bos taurus GN=VDAC2 PE=2 SV=2	BOVIN	50	P68002	GN=VDAC2	3.10456	1.95885	0.49204	1.6293	1	0.244343	1.2942	0.816582	0.195884	0.739628	1.19286	0.553581	--
241	42.32	49.54	72.5	57.56	44.4	tr|F1N206|F1N206_BOVIN	Dihydrolipoyl dehydrogenase OS=Bos taurus GN=DLD PE=1 SV=2	BOVIN	32	F1N206	GN=DLD	2.07014	1.21339	0.474242	1.64437	0.963829	0.37325	1.39316	0.816582	0.30761	0.555403	1.02851	0.891237	--
242	42.25	54.03	52.99	34.85	26.75	tr|F1N1F7|F1N1F7_BOVIN	Rho/Rac guanine nucleotide exchange factor 2 OS=Bos taurus GN=ARHGEF2 PE=4 SV=1	BOVIN	22	F1N1F7	GN=ARHGEF2	0.731139	1.07647	0.744732	0.591562	0.862979	0.60256	0.597035	0.862979	0.60256	0.21271	0.741334	0.00166706	--
243	42.2	44.06	78.13	67.01	63.89	sp|P61267|STX1B_BOVIN	Syntaxin-1B OS=Bos taurus GN=STX1B PE=1 SV=1	BOVIN	42	P61267	GN=STX1B	2.39883	7.72681	3.98107	0.322107	1.08643	0.515229	0.383707	1.45881	0.654636	1.11501	2.05863	0.228349	--
244	41.96	50.02	84.4	62.73	52.05	tr|Q08E34|Q08E34_BOVIN	Translocase of outer mitochondrial membrane 70 OS=Bos taurus GN=TOMM70A PE=2 SV=1	BOVIN	33	Q08E34	GN=TOMM70A	1.28233	1.65959	0.698232	0.794328	1.04713	0.440555	0.672977	0.887156	0.366438	0.441988	0.872081	0.375373	--
245	41.94	43.63	88.14	80	74.24	tr|A5D7S0|A5D7S0_BOVIN	Alpha-soluble NSF attachment protein OS=Bos taurus GN=NAPA PE=2 SV=1	BOVIN	27	A5D7S0	GN=NAPA	2.72898	1.87068	1.72187	1.78649	1.22462	1.09648	1.83654	1.24738	1.11686	0.304137	1.62554	0.00720105	UP
246	41.87	49.72	40.87	27.72	17.25	tr|E1BEC1|E1BEC1_BOVIN	WD repeat domain 7 OS=Bos taurus GN=WDR7 PE=4 SV=2	BOVIN	22	E1BEC1	GN=WDR7	0.666807	1.57036	0.625173	0.457088	1.07647	0.436516	0.49204	1.15878	0.465586	0.491543	0.77209	0.127833	--
247	41.81	50.37	58.98	35.13	29.54	tr|E1B748|E1B748_BOVIN	Uncharacterized protein OS=Bos taurus GN=HYOU1 PE=1 SV=1	BOVIN	25	E1B748	GN=HYOU1	7.44732	5.34564	4.36516	1.80302	1.19124	1	1.90546	1.25892	1.04713	0.780945	2.81821	0.0476636	--
248	41.77	46.07	45.73	28.34	19.48	tr|F1N7B7|F1N7B7_BOVIN	Regulating synaptic membrane exocytosis 1 OS=Bos taurus GN=RIMS1 PE=4 SV=2	BOVIN	24	F1N7B7	GN=RIMS1	0.559758	1.08643	0.679204	0.496592	0.954993	0.60256	0.505825	0.972747	0.619441	0.29306	0.719727	0.00555717	--
249	41.76	49.45	33.78	17.09	10.3	tr|F1MLS2|F1MLS2_BOVIN	Trio Rho guanine nucleotide exchange factor OS=Bos taurus GN=TRIO PE=4 SV=2	BOVIN	32	F1MLS2	GN=TRIO	0.77983	1.13763	0.570164	0.564937	0.824138	0.413047	0.625173	0.912011	0.457088	0.316769	0.698224	0.00481464	--
250	41.7	45	79.95	64.38	57.26	tr|Q3T008|Q3T008_BOVIN	Septin 4 OS=Bos taurus GN=SEPT4 PE=2 SV=1	BOVIN	32	Q3T008	GN=SEPT4	1.23595	0.887156	1.30617	1.5417	1.11686	1.6293	1.28233	0.92045	1.35519	0.18858	1.25279	0.0163984	--
251	41.66	47.15	49.52	36	24.61	tr|A5D7G1|A5D7G1_BOVIN	O-linked N-acetylglucosamine (GlcNAc) transferase OS=Bos taurus GN=OGT PE=2 SV=1	BOVIN	22	A5D7G1	GN=OGT	1.15878	1.48594	0.544503	0.824138	1.07647	0.398107	0.895365	1.15878	0.428549	0.397052	0.885624	0.38448	--
252	41.63	44	66.4	53.8	50.8	tr|E1BEE0|E1BEE0_BOVIN	Target of myb1 like 2 membrane trafficking protein OS=Bos taurus GN=TOM1L2 PE=3 SV=2	BOVIN	27	E1BEE0	GN=TOM1L2	1.88799	1.65959	1.41906	1.22462	1.09648	0.895365	1.48594	1.30617	1.08643	0.217648	1.34018	0.0108808	--
253	41.38	47.14	54.82	43.57	34.73	tr|A5PKH8|A5PKH8_BOVIN	PGM2L1 protein OS=Bos taurus GN=PGM2L1 PE=2 SV=1	BOVIN	25	A5PKH8	GN=PGM2L1	0.648634	0.83946	0.824138	0.660694	0.855067	0.83946	0.619441	0.801678	0.787046	0.115546	0.763958	6.52595e-05	--
254	41.22	43.31	74.8	60.6	49	tr|F1MFB7|F1MFB7_BOVIN	4-aminobutyrate aminotransferase OS=Bos taurus GN=ABAT PE=3 SV=1	BOVIN	26	F1MFB7	GN=ABAT	1.41906	1.7378	1.19124	0.731139	0.928966	0.597035	0.787046	0.981748	0.648634	0.358931	1.00252	0.984689	--
255	41.16	49.19	37.54	19.23	12.24	tr|F1MLS8|F1MLS8_BOVIN	KIAA1217 OS=Bos taurus GN=KIAA1217 PE=4 SV=2	BOVIN	22	F1MLS8	GN=KIAA1217	1.10662	1.08643	0.717794	0.963829	0.946237	0.636796	1.03753	1.01859	0.691831	0.186853	0.91174	0.180993	--
256	41.02	46.55	42.79	29.37	20.94	tr|F1MAZ3|F1MAZ3_BOVIN	Microtubule-associated protein OS=Bos taurus GN=MAP4 PE=1 SV=2	BOVIN	21	F1MAZ3	GN=MAP4	1.08643	1.34276	1.47231	0.642688	0.801678	0.879022	0.731139	0.912011	1	0.263732	0.985338	0.877163	--
257	40.98	54.34	65.19	43.89	32.36	sp|Q0IIM3|HS105_BOVIN	Heat shock protein 105 kDa OS=Bos taurus GN=HSPH1 PE=2 SV=1	BOVIN	31	Q0IIM3	GN=HSPH1	1.40605	1.45881	1.49969	0.554626	0.554626	0.580764	0.549541	0.549541	0.580764	0.490808	0.859379	0.373296	--
258	40.97	50.01	37.11	26.75	18.95	sp|A1A4K3|DDB1_BOVIN	DNA damage-binding protein 1 OS=Bos taurus GN=DDB1 PE=1 SV=1	BOVIN	21	A1A4K3	GN=DDB1	1.34276	1.14815	1.09648	1.10662	0.937562	0.887156	1.02802	0.879022	0.831764	0.149595	1.02862	0.61316	--
259	40.97	44.92	83.33	71.43	69.84	sp|P23356|UCHL1_BOVIN	Ubiquitin carboxyl-terminal hydrolase isozyme L1 OS=Bos taurus GN=UCHL1 PE=1 SV=2	BOVIN	37	P23356	GN=UCHL1	1.92309	1.21339	2.51189	3.25087	2.10863	4.16869	1.40605	0.870964	1.83654	0.45702	2.14335	0.0108366	UP
260	40.96	47.4	79.42	59.96	51.77	sp|P49410|EFTU_BOVIN	Elongation factor Tu, mitochondrial OS=Bos taurus GN=TUFM PE=1 SV=1	BOVIN	31	P49410	GN=TUFM	2.55859	2.01372	1.48594	1.33045	1.03753	0.737904	1.5417	1.20226	0.862979	0.382058	1.41901	0.0602943	--
261	40.92	46.86	68.41	57.01	44.3	sp|Q3ZBH0|TCPB_BOVIN	T-complex protein 1 subunit beta OS=Bos taurus GN=CCT2 PE=1 SV=3	BOVIN	24	Q3ZBH0	GN=CCT2	1.64437	1.1272	1.77011	1.01859	0.691831	1.09648	1.18032	0.801678	1.27057	0.281468	1.17791	0.16756	--
262	40.84	54.1	60.93	38.39	32.79	tr|F1N3R4|F1N3R4_BOVIN	Mitochondrial proton/calcium exchanger protein OS=Bos taurus GN=LETM1 PE=1 SV=1	BOVIN	28	F1N3R4	GN=LETM1	0.685488	0.824138	0.580764	0.660694	0.787046	0.559758	0.591562	0.704693	0.501187	0.154132	0.655037	1.09485e-05	DOWN
263	40.68	62.47	96.98	91.48	79.4	tr|A6QLL8|A6QLL8_BOVIN	Fructose-bisphosphate aldolase OS=Bos taurus GN=ALDOA PE=1 SV=1	BOVIN	65	A6QLL8	GN=ALDOA	1.83654	1.7378	1.65959	1.28233	1.19124	1.18032	0.946237	0.887156	0.870964	0.273109	1.28802	0.0492382	--
264	40.62	48.51	54.32	30.97	21.64	tr|A8KC65|A8KC65_BOVIN	SLC12A5 protein (Fragment) OS=Bos taurus GN=SLC12A5 PE=2 SV=1	BOVIN	27	A8KC65	GN=SLC12A5	1.77011	2.53513	0.801678	0.672977	0.972747	0.285759	1.03753	1.51356	0.457088	0.600572	1.11629	0.636878	--
265	40.59	47.77	69.29	54.32	46.07	sp|P48452|PP2BA_BOVIN	Serine/threonine-protein phosphatase 2B catalytic subunit alpha isoform OS=Bos taurus GN=PPP3CA PE=1 SV=1	BOVIN	38	P48452	GN=PPP3CA	0.544503	0.887156	0.549541	0.636796	1.05682	0.666807	0.549541	0.895365	0.549541	0.258278	0.704007	0.00174569	--
266	40.55	49.94	49.16	28.42	22.11	tr|E1BGU5|E1BGU5_BOVIN	Uncharacterized protein OS=Bos taurus GN=SOGA3 PE=4 SV=1	BOVIN	23	E1BGU5	GN=SOGA3	0.972747	1.02802	0.990832	0.972747	1.01859	0.990832	0.954993	1	0.972747	0.022544	0.989056	0.202498	--
267	40.47	46.47	59.38	40.08	33.2	tr|F6QNC4|F6QNC4_BOVIN	Uncharacterized protein OS=Bos taurus GN=PCCA PE=1 SV=1	BOVIN	24	F6QNC4	GN=PCCA	2.22844	1.39316	1.31826	1.15878	0.724436	0.685488	1.45881	0.903649	0.847227	0.383782	1.19092	0.271346	--
268	40.2	49.36	50.68	32.26	21.33	tr|A0A140T842|A0A140T842_BOVIN	Lon protease homolog, mitochondrial OS=Bos taurus GN=LONP1 PE=1 SV=1	BOVIN	20	A0A140T842	GN=LONP1	1.70608	1.49969	1.2942	1.13763	1	0.847227	1.25892	1.10662	0.937562	0.216157	1.19866	0.06195	--
269	40.1	50.22	60.06	41.19	33.89	tr|G3MZ35|G3MZ35_BOVIN	Reticulon OS=Bos taurus PE=4 SV=1	BOVIN	29	G3MZ35	GN=--	1.49969	1.2942	1.08643	0.809096	0.691831	0.570164	0.912011	0.77983	0.648634	0.320318	0.921319	0.472406	--
270	40.05	42.43	56.79	43.4	37.17	tr|F1MWH2|F1MWH2_BOVIN	Adenosylhomocysteinase OS=Bos taurus GN=AHCYL1 PE=1 SV=2	BOVIN	27	F1MWH2	GN=AHCYL1	1.01859	1.28233	0.737904	0.660694	0.824138	0.501187	0.794328	1	0.60256	0.276265	0.824637	0.0611307	--
271	39.99	46.66	47.56	37.57	28.12	tr|F1N0Y8|F1N0Y8_BOVIN	Phosphodiesterase OS=Bos taurus GN=PDE2A PE=3 SV=1	BOVIN	22	F1N0Y8	GN=PDE2A	0.496592	0.619441	0.210863	0.619441	0.772681	0.258226	0.452898	0.570164	0.188799	0.416474	0.465456	5.24022e-05	DOWN
272	39.93	44.96	71.81	59.69	46.7	tr|F1MLX9|F1MLX9_BOVIN	Guanine deaminase OS=Bos taurus GN=GDA PE=1 SV=2	BOVIN	25	F1MLX9	GN=GDA	0.758578	0.691831	0.529663	0.92045	0.83946	0.636796	0.731139	0.666807	0.510505	0.180187	0.698359	0.000140656	--
273	39.88	43.35	83.99	62.32	53.69	sp|Q08DM1|DEMA_BOVIN	Dematin OS=Bos taurus GN=DMTN PE=2 SV=1	BOVIN	22	Q08DM1	GN=DMTN	1.39316	1.13763	0.731139	1.47231	1.20226	0.77983	1.31826	1.07647	0.698232	0.25288	1.08992	0.383113	--
274	39.88	42.39	51.43	33.37	27.75	sp|P56701|PSMD2_BOVIN	26S proteasome non-ATPase regulatory subunit 2 OS=Bos taurus GN=PSMD2 PE=1 SV=2	BOVIN	23	P56701	GN=PSMD2	1.97697	1.47231	2.07014	1.1695	0.847227	1.21339	1.05682	0.772681	1.10662	0.333269	1.29841	0.0869236	--
275	39.85	50.26	42.32	22.4	17.45	sp|F1MCA7|LRRC7_BOVIN	Leucine-rich repeat-containing protein 7 OS=Bos taurus GN=LRRC7 PE=3 SV=3	BOVIN	24	F1MCA7	GN=LRRC7	0.831764	0.946237	0.49204	0.772681	0.870964	0.452898	0.83946	0.946237	0.496592	0.257125	0.738763	0.00461046	--
276	39.85	43.06	64.6	55.9	51.55	tr|Q3ZCI4|Q3ZCI4_BOVIN	6-phosphogluconate dehydrogenase, decarboxylating OS=Bos taurus GN=PGD PE=1 SV=2	BOVIN	22	Q3ZCI4	GN=PGD	0.972747	1.11686	1.67494	0.928966	1.0666	1.59956	0.698232	0.809096	1.21339	0.279537	1.12004	0.309762	--
277	39.62	45.7	51.29	38.81	30.53	tr|F1MDC9|F1MDC9_BOVIN	Protein kinase C epsilon type OS=Bos taurus GN=PRKCE PE=3 SV=2	BOVIN	21	F1MDC9	GN=PRKCE	1.43219	2.10863	1.35519	0.92045	1.38038	0.879022	0.879022	1.30617	0.83946	0.314193	1.23339	0.126887	--
278	39.37	47.49	57.19	33.87	25.29	tr|F1MQH8|F1MQH8_BOVIN	Rabaptin, RAB GTPase binding effector protein 1 OS=Bos taurus GN=RABEP1 PE=4 SV=1	BOVIN	19	F1MQH8	GN=RABEP1	1.10662	0.972747	1.23595	1.25892	1.10662	1.41906	1.09648	0.963829	1.23595	0.119503	1.15513	0.0130252	--
279	39.33	46.27	65.97	49.81	45.06	tr|E1BDP3|E1BDP3_BOVIN	Aldehyde dehydrogenase 5 family member A1 OS=Bos taurus GN=ALDH5A1 PE=4 SV=1	BOVIN	29	E1BDP3	GN=ALDH5A1	1.95885	1.92309	1.2942	0.554626	0.534564	0.356451	0.597035	0.586138	0.390841	0.666965	0.910643	0.688259	--
280	39.31	49.54	60.5	35.65	26.58	sp|Q2KJI7|AFG32_BOVIN	AFG3-like protein 2 OS=Bos taurus GN=AFG3L2 PE=2 SV=1	BOVIN	22	Q2KJI7	GN=AFG3L2	0.963829	1.1272	0.887156	0.737904	0.870964	0.679204	0.711214	0.847227	0.660694	0.172591	0.83171	0.0106031	--
281	39.11	59.27	70.63	59.27	56.64	tr|E1BER6|E1BER6_BOVIN	Collapsin response mediator protein 1 OS=Bos taurus GN=CRMP1 PE=4 SV=2	BOVIN	60	E1BER6	GN=CRMP1	1.13763	0.831764	0.903649	1.10662	0.809096	0.855067	0.765597	0.549541	0.580764	0.225795	0.837748	0.0414538	--
282	39.09	43.28	60.88	36.39	31.97	tr|E1BA93|E1BA93_BOVIN	Synaptopodin OS=Bos taurus GN=SYNPO PE=4 SV=2	BOVIN	32	E1BA93	GN=SYNPO	1.2942	1.38038	0.251189	1.35519	1.47231	0.293765	1.35519	1.44544	0.270396	0.519735	1.01312	0.945555	--
283	39.05	42.94	71.15	56.15	49.81	sp|P20000|ALDH2_BOVIN	Aldehyde dehydrogenase, mitochondrial OS=Bos taurus GN=ALDH2 PE=1 SV=2	BOVIN	25	P20000	GN=ALDH2	4.65586	5.05825	4.13048	2.58226	2.83139	2.26987	2.01372	2.1677	1.72187	0.383096	3.04793	0.00110585	UP
284	38.88	42.81	60.86	51.6	38.02	tr|F1MFF8|F1MFF8_BOVIN	Uncharacterized protein OS=Bos taurus GN=MAG PE=4 SV=1	BOVIN	30	F1MFF8	GN=MAG	1.08643	0.57544	1.8197	1.69044	0.895365	2.80543	1.09648	0.570164	1.83654	0.498811	1.37511	0.160502	--
285	38.86	50.78	50.22	31.62	22.65	tr|E1BKM4|E1BKM4_BOVIN	Programmed cell death 6 interacting protein OS=Bos taurus GN=PDCD6IP PE=1 SV=2	BOVIN	22	E1BKM4	GN=PDCD6IP	2.96483	2.0893	2.63027	1.58489	1.09648	1.40605	1.72187	1.19124	1.52757	0.334982	1.80139	0.00557382	UP
286	38.85	44.05	76.88	57.71	48.03	sp|Q58D72|ATLA1_BOVIN	Atlastin-1 OS=Bos taurus GN=ATL1 PE=2 SV=2	BOVIN	27	Q58D72	GN=ATL1	0.524808	1.39316	0.452898	0.376704	1.0666	0.353183	0.280543	0.801678	0.258226	0.607298	0.611977	0.0183409	--
287	38.81	43.47	86.96	73.91	63.88	sp|Q2HJ97|PHB2_BOVIN	Prohibitin-2 OS=Bos taurus GN=PHB2 PE=2 SV=1	BOVIN	26	Q2HJ97	GN=PHB2	1.07647	0.801678	0.809096	1.15878	0.855067	0.862979	0.928966	0.685488	0.691831	0.17206	0.874483	0.0459959	--
288	38.78	45.19	53.67	44.41	40.73	tr|Q08DL0|Q08DL0_BOVIN	SLC3A2 protein OS=Bos taurus GN=SLC3A2 PE=1 SV=1	BOVIN	24	Q08DL0	GN=SLC3A2	1.77011	3.63078	1.08643	0.597035	1.39316	0.42462	0.586138	1.34276	0.380189	0.77088	1.24569	0.489888	--
289	38.76	48.62	59.49	38.07	29.38	tr|E1BLW4|E1BLW4_BOVIN	Discs large MAGUK scaffold protein 3 OS=Bos taurus GN=DLG3 PE=3 SV=2	BOVIN	26	E1BLW4	GN=DLG3	0.981748	0.954993	0.903649	0.990832	0.972747	0.92045	0.963829	0.937562	0.895365	0.0342748	0.946797	0.00167248	--
290	38.7	42.46	69.69	49.61	40.94	sp|Q07130|UGPA_BOVIN	UTP--glucose-1-phosphate uridylyltransferase OS=Bos taurus GN=UGP2 PE=1 SV=2	BOVIN	21	Q07130	GN=UGP2	2.14783	1.45881	1.87068	1.59956	1.10662	1.40605	1.6293	1.11686	1.43219	0.205842	1.52977	0.00142954	UP
291	38.67	42.03	73.43	59.4	49.68	sp|P17694|NDUS2_BOVIN	NADH dehydrogenase [ubiquinone] iron-sulfur protein 2, mitochondrial OS=Bos taurus GN=NDUFS2 PE=1 SV=2	BOVIN	25	P17694	GN=NDUFS2	2.63027	2.07014	1.31826	1.58489	1.25892	0.758578	1.52757	1.21339	0.737904	0.389756	1.45555	0.0527897	--
292	38.41	48.69	86.3	64.66	55.77	sp|Q9TTK8|KCRU_BOVIN	Creatine kinase U-type, mitochondrial OS=Bos taurus GN=CKMT1 PE=2 SV=1	BOVIN	37	Q9TTK8	GN=CKMT1	4.44631	3.63078	0.666807	3.90841	3.34195	0.49204	2.77971	2.1677	0.359749	0.613545	2.4215	0.0268152	--
293	38.41	40.37	87.86	76.7	69.42	sp|Q17QQ3|SNP25_BOVIN	Synaptosomal-associated protein 25 OS=Bos taurus GN=SNAP25 PE=1 SV=1	BOVIN	50	Q17QQ3	GN=SNAP25	0.963829	1.65959	1.87068	1.18032	1.99526	2.26987	0.862979	1.43219	1.65959	0.290414	1.54381	0.00894573	UP
294	38.31	44.26	36.39	21.26	15.92	tr|E1BK67|E1BK67_BOVIN	MAP kinase activating death domain OS=Bos taurus GN=MADD PE=4 SV=2	BOVIN	22	E1BK67	GN=MADD	1.15878	1.61436	0.946237	0.847227	1.20226	0.691831	0.928966	1.30617	0.758578	0.265271	1.05049	0.622167	--
295	38.26	46.78	69.13	28.74	23.11	tr|F1MSQ6|F1MSQ6_BOVIN	Neurofilament heavy OS=Bos taurus GN=NEFH PE=3 SV=2	BOVIN	32	F1MSQ6	GN=NEFH	3.53183	1.25892	2.46604	6.54636	2.48886	4.83059	3.46737	1.13763	2.35505	0.520732	3.12029	0.00612236	--
296	38.22	44.99	43	30.31	22.61	tr|B2NIZ2|B2NIZ2_BOVIN	Anion exchange protein OS=Bos taurus GN=SLC4A4 PE=2 SV=1	BOVIN	22	B2NIZ2	GN=SLC4A4	0.698232	1.83654	0.887156	0.319154	0.912011	0.428549	0.340408	0.946237	0.452898	0.591902	0.757909	0.165436	--
297	38.19	40.88	72.11	43.57	37.47	tr|F1MU79|F1MU79_BOVIN	Peptidylprolyl isomerase OS=Bos taurus GN=FKBP4 PE=1 SV=2	BOVIN	19	F1MU79	GN=FKBP4	0.331131	0.387258	0.331131	0.328095	0.387258	0.328095	0.313329	0.369828	0.313329	0.0819564	0.343273	3.08095e-12	DOWN
298	38.06	45.56	43.94	22.1	15.55	tr|G3X6L9|G3X6L9_BOVIN	Glutamyl-prolyl-tRNA synthetase OS=Bos taurus GN=EPRS PE=1 SV=1	BOVIN	22	G3X6L9	GN=EPRS	1.01859	1.34276	1.49969	0.887156	1.1695	1.2942	0.816582	1.07647	1.20226	0.180848	1.14524	0.0825986	--
299	37.97	42.79	85.63	68.86	53.59	sp|Q3T145|MDHC_BOVIN	Malate dehydrogenase, cytoplasmic OS=Bos taurus GN=MDH1 PE=2 SV=3	BOVIN	31	Q3T145	GN=MDH1	2.208	1.90546	4.09261	1.38038	1.20226	2.70396	1.04713	0.912011	1.99526	0.48649	1.93856	0.0226731	UP
300	37.95	39.9	84.74	79.12	74.7	sp|Q5E956|TPIS_BOVIN	Triosephosphate isomerase OS=Bos taurus GN=TPI1 PE=2 SV=3	BOVIN	44	Q5E956	GN=TPI1	1.43219	0.855067	1.44544	0.903649	0.570164	0.92045	0.691831	0.432514	0.698232	0.375876	0.883282	0.349172	--
301	37.94	50.03	73.18	57.73	46.78	sp|P48616|VIME_BOVIN	Vimentin OS=Bos taurus GN=VIM PE=1 SV=3	BOVIN	32	P48616	GN=VIM	2.67917	0.879022	0.505825	12.8233	4.7863	2.88403	5.54626	1.92309	1.0666	0.983812	3.67707	0.0696811	--
302	37.9	44.35	52.45	38.27	27.48	tr|A7MB30|A7MB30_BOVIN	EPS15L1 protein OS=Bos taurus GN=EPS15L1 PE=2 SV=1	BOVIN	19	A7MB30	GN=EPS15L1	1.65959	1.40605	0.862979	1.18032	0.990832	0.613762	1.27057	1.0666	0.654636	0.300031	1.07837	0.512629	--
303	37.83	41.27	40.53	30.19	21.29	tr|E1BB27|E1BB27_BOVIN	DLG associated protein 1 OS=Bos taurus GN=DLGAP1 PE=4 SV=2	BOVIN	19	E1BB27	GN=DLGAP1	0.954993	1.1695	0.570164	0.937562	1.14815	0.559758	0.928966	1.13763	0.559758	0.27526	0.885165	0.219221	--
304	37.79	72.43	80.97	68.49	56.94	sp|Q27975|HS71A_BOVIN	Heat shock 70 kDa protein 1A OS=Bos taurus GN=HSPA1A PE=1 SV=2	BOVIN	61	Q27975	GN=HSPA1A	1.55597	1.03753	1.75388	1.28233	0.855067	1.44544	1.18032	0.787046	1.33045	0.240984	1.24756	0.0482349	--
305	37.66	54.15	56.16	29.91	20.27	tr|E1BPW2|E1BPW2_BOVIN	Uncharacterized protein OS=Bos taurus GN=ERC1 PE=4 SV=2	BOVIN	23	E1BPW2	GN=ERC1	1.07647	1.0666	0.737904	1.05682	1.04713	0.737904	1.08643	1.0666	0.758578	0.158635	0.95938	0.471934	--
306	37.6	42.56	43.17	30.33	21.64	tr|F1N6Y1|F1N6Y1_BOVIN	Glucosidase II alpha subunit OS=Bos taurus GN=GANAB PE=1 SV=1	BOVIN	19	F1N6Y1	GN=GANAB	1.43219	1.45881	1.2942	0.963829	0.990832	0.870964	0.972747	1	0.879022	0.200527	1.09584	0.252351	--
307	37.58	43.66	46.01	35.59	24.65	tr|F1MUJ6|F1MUJ6_BOVIN	Amino acid transporter OS=Bos taurus GN=SLC1A2 PE=3 SV=1	BOVIN	42	F1MUJ6	GN=SLC1A2	2.24905	4.83059	1.36773	1.45881	3.31131	0.903649	1.11686	2.48886	0.679204	0.619222	2.04512	0.0478438	--
308	37.54	39.97	71.26	55.4	44.14	sp|Q3ZC13|AP2M1_BOVIN	AP-2 complex subunit mu OS=Bos taurus GN=AP2M1 PE=2 SV=1	BOVIN	23	Q3ZC13	GN=AP2M1	0.288403	1.14815	0.57544	0.285759	1.02802	0.534564	0.235505	0.903649	0.452898	0.530836	0.605821	0.00848201	--
309	37.53	43.52	73.22	52.05	47.08	tr|F1MGC0|F1MGC0_BOVIN	Succinate--CoA ligase [ADP-forming] subunit beta, mitochondrial OS=Bos taurus GN=SUCLA2 PE=3 SV=2	ADP-forming	29	F1MGC0	GN=SUCLA2	1.90546	1.57036	1.27057	1.09648	0.912011	0.724436	1.1695	0.972747	0.77983	0.312124	1.15571	0.256876	--
310	37.48	43.23	42.3	26.32	19.85	tr|G3MZJ7|G3MZJ7_BOVIN	IQ motif and Sec7 domain 2 OS=Bos taurus GN=IQSEC2 PE=4 SV=1	BOVIN	23	G3MZJ7	GN=IQSEC2	0.724436	0.870964	0.57544	0.972747	1.15878	0.744732	0.855067	1.01859	0.666807	0.207211	0.843062	0.0346585	--
311	37.46	41.55	71.96	57.06	43.73	tr|A6H7J6|A6H7J6_BOVIN	Protein disulfide-isomerase OS=Bos taurus GN=P4HB PE=1 SV=1	BOVIN	25	A6H7J6	GN=P4HB	2.37684	1.6293	1.40605	1.55597	1.0666	0.895365	1.39316	0.963829	0.809096	0.3426	1.34402	0.0675382	--
312	37.35	46.47	63.64	46.59	28.98	tr|F1MHM5|F1MHM5_BOVIN	Tyrosine--tRNA ligase OS=Bos taurus GN=YARS PE=1 SV=1	BOVIN	17	F1MHM5	GN=YARS	1.64437	1.1272	1.59956	1.52757	1.04713	1.48594	1.65959	1.13763	1.61436	0.164794	1.42704	0.000889392	--
313	37.35	42.29	56.1	39.63	31.86	tr|F1N6I7|F1N6I7_BOVIN	Versican core protein OS=Bos taurus GN=VCAN PE=1 SV=2	BOVIN	30	F1N6I7	GN=VCAN	1.6293	1.33045	2.42103	2.0893	1.72187	3.0761	1.45881	1.19124	2.14783	0.298229	1.89621	0.00204902	UP
314	37.34	42.78	55.52	34.51	30.99	tr|E1BJV6|E1BJV6_BOVIN	SH3 domain GRB2 like endophilin interacting protein 1 OS=Bos taurus GN=SGIP1 PE=4 SV=2	BOVIN	23	E1BJV6	GN=SGIP1	1.48594	1.23595	0.946237	1.04713	0.879022	0.666807	1.05682	0.895365	0.679204	0.247537	0.988052	0.893516	--
315	37.26	39.73	72.98	66.02	60.72	sp|P11966|ODPB_BOVIN	Pyruvate dehydrogenase E1 component subunit beta, mitochondrial OS=Bos taurus GN=PDHB PE=1 SV=2	BOVIN	26	P11966	GN=PDHB	6.98232	4.01791	2.63027	1.87068	0.954993	0.570164	2.31206	1.14815	0.666807	0.826242	2.35037	0.0847654	--
316	37.2	45.36	52.65	36.42	22.19	tr|F1MM34|F1MM34_BOVIN	Catenin alpha-1 OS=Bos taurus GN=CTNNA1 PE=1 SV=2	BOVIN	24	F1MM34	GN=CTNNA1	0.981748	1.47231	1.05682	0.801678	1.19124	0.870964	0.816582	1.20226	0.879022	0.204652	1.03029	0.695139	--
317	37.2	42.11	31.66	19.57	16.98	tr|F1MEV6|F1MEV6_BOVIN	Adhesion G protein-coupled receptor L1 OS=Bos taurus GN=ADGRL1 PE=3 SV=1	BOVIN	23	F1MEV6	GN=ADGRL1	1.0666	1.05682	0.457088	0.903649	0.895365	0.390841	0.847227	0.83946	0.37325	0.343767	0.758922	0.0309558	--
318	37.15	44.56	55.62	42.22	27.6	tr|A5D7A2|A5D7A2_BOVIN	GARS protein OS=Bos taurus GN=GARS PE=1 SV=1	BOVIN	20	A5D7A2	GN=GARS	1.13763	1.19124	1.34276	1.1272	1.19124	1.34276	1.0666	1.1272	1.27057	0.0776907	1.19969	0.000302593	--
319	37.1	41.92	75.86	56.9	48.06	sp|P25708|NDUV1_BOVIN	NADH dehydrogenase [ubiquinone] flavoprotein 1, mitochondrial OS=Bos taurus GN=NDUFV1 PE=1 SV=2	BOVIN	28	P25708	GN=NDUFV1	1.55597	1.52757	0.47863	1.43219	1.44544	0.469894	1	0.990832	0.310456	0.460155	1.02344	0.891519	--
320	36.93	42.94	73.48	55.24	45.61	sp|Q0VCK0|PUR9_BOVIN	Bifunctional purine biosynthesis protein PURH OS=Bos taurus GN=ATIC PE=2 SV=1	BOVIN	21	Q0VCK0	GN=ATIC	0.879022	0.855067	0.954993	0.772681	0.758578	0.847227	0.831764	0.809096	0.903649	0.0693451	0.845786	7.35577e-05	--
321	36.84	37.77	98.67	95.33	95.33	tr|F1N6C0|F1N6C0_BOVIN	Uncharacterized protein OS=Bos taurus GN=CALM1 PE=4 SV=2	BOVIN	53	F1N6C0	GN=CALM1	9.28966	3.04789	2.44343	2.63027	0.77983	0.57544	2.63027	0.794328	0.580764	1.01778	2.53021	0.131332	--
322	36.77	52.52	60.46	42.67	34.28	sp|Q2TBI4|TRAP1_BOVIN	Heat shock protein 75 kDa, mitochondrial OS=Bos taurus GN=TRAP1 PE=2 SV=1	BOVIN	28	Q2TBI4	GN=TRAP1	2.03236	1.78649	0.870964	1.78649	1.57036	0.765597	1.48594	1.2942	0.642688	0.345657	1.35945	0.0624382	--
323	36.75	39.24	86.6	72.94	57.47	tr|F1N3Q4|F1N3Q4_BOVIN	Paralemmin OS=Bos taurus GN=PALM PE=4 SV=1	BOVIN	26	F1N3Q4	GN=PALM	1.67494	1.70608	0.322107	1.14815	1.18032	0.21677	1.02802	1.04713	0.197697	0.578795	0.946802	0.790603	--
324	36.74	42.09	70.19	43.84	36.93	sp|Q32PH8|EF1A2_BOVIN	Elongation factor 1-alpha 2 OS=Bos taurus GN=EEF1A2 PE=2 SV=1	BOVIN	23	Q32PH8	GN=EEF1A2	1.27057	2.29087	1.75388	0.580764	1.0666	0.801678	0.452898	0.794328	0.60256	0.539124	1.06824	0.746143	--
325	36.64	39.62	61.01	48.94	38.99	tr|E1BJA2|E1BJA2_BOVIN	Apoptosis inducing factor mitochondria associated 1 OS=Bos taurus GN=AIFM1 PE=1 SV=1	BOVIN	19	E1BJA2	GN=AIFM1	1.57036	1.44544	1	1.58489	1.45881	0.990832	1.41906	1.31826	0.887156	0.19419	1.2972	0.0102762	--
326	36.54	41.63	75.3	59.32	50.85	sp|P33097|AATC_BOVIN	Aspartate aminotransferase, cytoplasmic OS=Bos taurus GN=GOT1 PE=1 SV=3	BOVIN	27	P33097	GN=GOT1	0.831764	0.654636	1	0.765597	0.60256	0.928966	0.685488	0.544503	0.831764	0.188175	0.760586	0.00148037	--
327	36.4	41.74	59.93	47.79	44.67	sp|Q08E52|PAK1_BOVIN	Serine/threonine-protein kinase PAK 1 OS=Bos taurus GN=PAK1 PE=1 SV=1	BOVIN	27	Q08E52	GN=PAK1	1.09648	0.981748	1.07647	1.07647	0.954993	1.04713	1.02802	0.92045	1.00925	0.055323	1.02122	0.319056	--
328	36.38	42.31	72.55	56.86	46.47	tr|Q148D3|Q148D3_BOVIN	Fumarate hydratase OS=Bos taurus GN=FH PE=1 SV=1	BOVIN	23	Q148D3	GN=FH	3.98107	3.37287	2.96483	2.63027	2.208	1.90546	2.05116	1.69044	1.48594	0.315856	2.47667	0.000694845	UP
329	36.35	42.45	44.27	27.44	21.54	tr|F1N7F9|F1N7F9_BOVIN	Calcium voltage-gated channel auxiliary subunit alpha2delta 1 OS=Bos taurus GN=CACNA2D1 PE=4 SV=2	BOVIN	24	F1N7F9	GN=CACNA2D1	0.758578	1.10662	0.787046	0.413047	0.580764	0.432514	0.452898	0.636796	0.469894	0.342275	0.626462	0.00115334	DOWN
330	36.26	43.24	75.88	60.4	46.9	sp|Q04467|IDHP_BOVIN	Isocitrate dehydrogenase [NADP], mitochondrial OS=Bos taurus GN=IDH2 PE=1 SV=2	BOVIN	28	Q04467	GN=IDH2	5.59758	5.86138	4.96592	1.03753	1.0666	0.879022	1.22462	1.27057	1.05682	0.81591	2.55112	0.0681126	--
331	36.17	42.01	50.93	35.2	28.79	tr|F1N3P2|F1N3P2_BOVIN	Ubiquitinyl hydrolase 1 OS=Bos taurus GN=USP5 PE=1 SV=2	BOVIN	24	F1N3P2	GN=USP5	2.35505	1.58489	1.27057	1.30617	0.855067	0.679204	1.57036	1.01859	0.816582	0.384671	1.27294	0.15354	--
332	36.12	90.42	55.9	41.39	35.49	tr|F1N7J2|F1N7J2_BOVIN	Calcium-transporting ATPase OS=Bos taurus GN=ATP2B1 PE=1 SV=1	BOVIN	65	F1N7J2	GN=ATP2B1	0.937562	1.47231	0.679204	0.539511	0.879022	0.409261	0.613762	1	0.469894	0.40463	0.777836	0.0809527	--
333	36.03	40.77	46.54	31.54	22.02	tr|E1BPC9|E1BPC9_BOVIN	Contactin 2 OS=Bos taurus GN=CNTN2 PE=4 SV=2	BOVIN	17	E1BPC9	GN=CNTN2	1.2942	1.09648	1.30617	1.39316	1.18032	1.40605	1.36773	1.15878	1.39316	0.0849216	1.28845	7.22057e-05	--
334	35.92	42.83	35.46	18.76	11.04	tr|G5E618|G5E618_BOVIN	SH3 and multiple ankyrin repeat domains 1 OS=Bos taurus GN=SHANK1 PE=4 SV=1	BOVIN	20	G5E618	GN=SHANK1	0.870964	0.887156	0.586138	0.895365	0.912011	0.597035	0.903649	0.92045	0.608135	0.178829	0.797878	0.00391314	--
335	35.91	37.6	70.53	64	44.42	sp|O46629|ECHB_BOVIN	Trifunctional enzyme subunit beta, mitochondrial OS=Bos taurus GN=HADHB PE=2 SV=1	BOVIN	22	O46629	GN=HADHB	1.59956	1.23595	0.816582	1.01859	0.801678	0.539511	1.33045	1.04713	0.691831	0.314469	1.00903	0.937815	--
336	35.89	37.8	54.51	38.46	29.89	tr|F1MPP5|F1MPP5_BOVIN	Putative tyrosine-protein phosphatase auxilin OS=Bos taurus GN=DNAJC6 PE=4 SV=2	BOVIN	19	F1MPP5	GN=DNAJC6	1.28233	1.47231	1.05682	0.737904	0.870964	0.608135	0.724436	0.847227	0.597035	0.313754	0.910796	0.403032	--
337	35.89	37.54	67.02	51.42	45.04	tr|A8E641|A8E641_BOVIN	DPYSL5 protein OS=Bos taurus GN=DPYSL5 PE=2 SV=1	BOVIN	19	A8E641	GN=DPYSL5	0.758578	0.862979	1.03753	0.591562	0.666807	0.794328	0.60256	0.679204	0.816582	0.176363	0.756681	0.000866789	--
338	35.88	38.26	59.41	50.5	36.47	tr|F1MTP5|F1MTP5_BOVIN	WD repeat-containing protein 1 OS=Bos taurus GN=WDR1 PE=1 SV=2	BOVIN	18	F1MTP5	GN=WDR1	2.18776	1.5417	2.53513	1.09648	0.765597	1.27057	1.11686	0.772681	1.30617	0.407294	1.39922	0.0828757	--
339	35.84	42.95	89.41	87.06	69.41	sp|P62261|1433E_BOVIN	14-3-3 protein epsilon OS=Bos taurus GN=YWHAE PE=2 SV=1	BOVIN	44	P62261	GN=YWHAE	3.66438	1.59956	2.96483	2.48886	1.02802	1.92309	1.48594	0.60256	1.1695	0.495937	1.88075	0.0283276	UP
340	35.66	44.37	61.63	42.11	30.73	tr|A8E4P2|A8E4P2_BOVIN	FARSB protein OS=Bos taurus GN=FARSB PE=2 SV=1	BOVIN	23	A8E4P2	GN=FARSB	1.25892	1.57036	1.24738	0.862979	1.10662	0.847227	0.879022	1.11686	0.870964	0.21466	1.08448	0.334708	--
341	35.61	43.98	50.05	32.95	23.4	tr|A7MBA2|A7MBA2_BOVIN	PSMD1 protein OS=Bos taurus GN=PSMD1 PE=1 SV=1	BOVIN	21	A7MBA2	GN=PSMD1	1.03753	0.928966	1.03753	0.77983	0.704693	0.787046	0.772681	0.698232	0.772681	0.149102	0.835465	0.00573935	--
342	35.61	38.99	70.49	51.29	47.31	sp|Q08DN8|FLOT1_BOVIN	Flotillin-1 OS=Bos taurus GN=FLOT1 PE=2 SV=1	BOVIN	20	Q08DN8	GN=FLOT1	1.04713	1.39316	0.787046	0.765597	1.03753	0.580764	0.654636	0.895365	0.501187	0.306914	0.851379	0.146339	--
343	35.58	37.37	71.23	55.75	47.82	tr|Q08DK8|Q08DK8_BOVIN	CaM kinase-like vesicle-associated OS=Bos taurus GN=CAMKV PE=2 SV=1	BOVIN	25	Q08DK8	GN=CAMKV	1.24738	1.75388	0.77983	0.895365	1.24738	0.564937	0.787046	1.08643	0.510505	0.374996	0.985862	0.916526	--
344	35.38	39.75	43.73	31	26.38	sp|P46411|EAA1_BOVIN	Excitatory amino acid transporter 1 OS=Bos taurus GN=SLC1A3 PE=2 SV=1	BOVIN	43	P46411	GN=SLC1A3	1.51356	3.0761	0.452898	0.704693	1.48594	0.231207	0.772681	1.6293	0.244343	0.766264	1.12341	0.695741	--
345	35.33	36.96	61.23	50.64	41.53	sp|Q3SYV4|CAP1_BOVIN	Adenylyl cyclase-associated protein 1 OS=Bos taurus GN=CAP1 PE=2 SV=3	BOVIN	23	Q3SYV4	GN=CAP1	1.67494	1.22462	1.5417	1.00925	0.717794	0.92045	1.01859	0.731139	0.928966	0.291013	1.08527	0.466989	--
346	35.3	40.16	24.44	13.25	9.036	tr|F1MGK5|F1MGK5_BOVIN	Protein tyrosine phosphatase, receptor type Z1 OS=Bos taurus GN=PTPRZ1 PE=4 SV=2	BOVIN	27	F1MGK5	GN=PTPRZ1	1.65959	1.47231	1.03753	1.69044	1.49969	1.00925	1.44544	1.25892	0.855067	0.213372	1.32536	0.0116286	--
347	35.26	46.5	38.65	20.76	16.02	tr|G5E601|G5E601_BOVIN	RAB3 GTPase activating non-catalytic protein subunit 2 OS=Bos taurus GN=RAB3GAP2 PE=4 SV=1	BOVIN	24	G5E601	GN=RAB3GAP2	1.19124	1.44544	1.24738	1.04713	1.2942	1.09648	0.990832	1.22462	1.03753	0.11719	1.17498	0.00704017	--
348	35.14	42.71	56.48	40.81	32.23	tr|F1MYG5|F1MYG5_BOVIN	Lamin A/C OS=Bos taurus GN=LMNA PE=1 SV=1	BOVIN	21	F1MYG5	GN=LMNA	1.92309	0.383707	0.895365	3.10456	0.613762	1.40605	2.22844	0.444631	1.01859	0.650539	1.33535	0.30667	--
349	35.09	38.81	63.08	44.4	37.8	sp|P11179|ODO2_BOVIN	Dihydrolipoyllysine-residue succinyltransferase component of 2-oxoglutarate dehydrogenase complex, mitochondrial OS=Bos taurus GN=DLST PE=1 SV=2	BOVIN	26	P11179	GN=DLST	1.58489	1.33045	1.1695	1.55597	1.30617	1.15878	1.30617	1.09648	0.954993	0.152349	1.27371	0.00400761	--
350	34.98	42.6	47.95	21.4	13	tr|F1MXV4|F1MXV4_BOVIN	Signal induced proliferation associated 1 like 1 OS=Bos taurus GN=SIPA1L1 PE=4 SV=2	BOVIN	20	F1MXV4	GN=SIPA1L1	0.981748	1.11686	0.698232	0.972747	1.1272	0.704693	1.02802	1.1695	0.737904	0.187131	0.948545	0.436005	--
351	34.66	36.59	73.58	61.93	50.85	tr|Q08DX1|Q08DX1_BOVIN	SH3 domain containing GRB2 like 2, endophilin A1 OS=Bos taurus GN=SH3GL2 PE=2 SV=1	BOVIN	24	Q08DX1	GN=SH3GL2	4.13048	2.35505	1.67494	2.33346	1.27057	0.887156	1.45881	0.794328	0.554626	0.606587	1.71771	0.0872229	--
352	34.56	60.67	51.09	38.61	29.21	tr|F1MWG1|F1MWG1_BOVIN	Oxoglutarate dehydrogenase like OS=Bos taurus GN=OGDHL PE=4 SV=2	BOVIN	24	F1MWG1	GN=OGDHL	2.44343	2.42103	1.65959	3.22107	3.19154	2.14783	2.10863	2.0893	1.44544	0.247443	2.30309	0.000194679	UP
353	34.52	36.52	71.54	44.1	35.9	sp|A7MB35|ODPA_BOVIN	Pyruvate dehydrogenase E1 component subunit alpha, somatic form, mitochondrial OS=Bos taurus GN=PDHA1 PE=2 SV=1	BOVIN	26	A7MB35	GN=PDHA1	1.80302	1.33045	0.912011	0.990832	0.737904	0.510505	1.03753	0.77983	0.539511	0.398526	0.960177	0.77598	--
354	34.47	40.73	38.91	24.8	22.28	tr|F1N5I2|F1N5I2_BOVIN	DLG associated protein 4 OS=Bos taurus GN=DLGAP4 PE=4 SV=2	BOVIN	23	F1N5I2	GN=DLGAP4	0.83946	1.0666	0.591562	0.679204	0.855067	0.487529	0.698232	0.879022	0.505825	0.246709	0.733611	0.00315205	--
355	34.45	37.9	73.08	53.46	42.99	tr|A5D7E1|A5D7E1_BOVIN	EH domain containing 3 OS=Bos taurus GN=MGC139254 PE=2 SV=1	BOVIN	26	A5D7E1	GN=MGC139254	1.35519	0.946237	0.597035	1.22462	0.83946	0.554626	1.1272	0.77983	0.510505	0.326159	0.881633	0.277852	--
356	34.4	38.54	59.12	32.57	28.66	tr|F1MJI7|F1MJI7_BOVIN	Uncharacterized protein OS=Bos taurus GN=LMNB2 PE=3 SV=1	BOVIN	18	F1MJI7	GN=LMNB2	1.40605	0.313329	0.765597	3.43558	0.758578	1.8197	1.99526	0.440555	1.0666	0.691878	1.33347	0.336542	--
357	34.35	46.17	38.03	21.31	16.04	tr|E1BN82|E1BN82_BOVIN	Mitogen-activated protein kinase 8 interacting protein 3 OS=Bos taurus GN=MAPK8IP3 PE=4 SV=2	BOVIN	22	E1BN82	GN=MAPK8IP3	0.879022	0.981748	1.08643	1.08643	1.21339	1.35519	0.981748	1.08643	1.21339	0.124468	1.0982	0.0766312	--
358	34.33	40.17	31.51	15.35	9.92	tr|E1BMH1|E1BMH1_BOVIN	Sodium channel protein OS=Bos taurus GN=SCN2A PE=3 SV=1	BOVIN	20	E1BMH1	GN=SCN2A	0.529663	0.724436	0.515229	0.529663	0.731139	0.515229	0.534564	0.744732	0.519996	0.166736	0.59385	2.77147e-06	DOWN
359	34.3	35.22	70.54	57.57	53.51	sp|Q3SZC4|NSF1C_BOVIN	NSFL1 cofactor p47 OS=Bos taurus GN=NSFL1C PE=2 SV=1	BOVIN	18	Q3SZC4	GN=NSFL1C	1.43219	1.02802	1.23595	1.35519	0.981748	1.1695	1.35519	0.972747	1.1695	0.13533	1.18889	0.01053	--
360	34.14	36.38	69.31	53.47	39.93	tr|G3MWR4|G3MWR4_BOVIN	Sodium/potassium-transporting ATPase subunit beta OS=Bos taurus GN=ATP1B1 PE=1 SV=1	BOVIN	34	G3MWR4	GN=ATP1B1	2.80543	3.94457	2.93765	1.1695	1.65959	1.14815	0.816582	1.18032	0.824138	0.576623	1.83177	0.0565316	--
361	34.1	38.15	70.67	49.42	43.88	sp|Q5E9F9|PRS7_BOVIN	26S proteasome regulatory subunit 7 OS=Bos taurus GN=PSMC2 PE=2 SV=3	BOVIN	21	Q5E9F9	GN=PSMC2	1.67494	1.02802	1.44544	1.20226	0.737904	1.03753	1.2942	0.801678	1.1272	0.243494	1.14991	0.168406	--
362	34.07	36.55	75.65	56.28	46.34	sp|P21282|VATC1_BOVIN	V-type proton ATPase subunit C 1 OS=Bos taurus GN=ATP6V1C1 PE=1 SV=3	BOVIN	23	P21282	GN=ATP6V1C1	0.903649	2.26987	1.34276	0.346737	0.831764	0.496592	0.353183	0.847227	0.501187	0.658564	0.876997	0.563605	--
363	33.92	42	47.77	27.84	16.74	tr|F1MJI3|F1MJI3_BOVIN	SLIT-ROBO Rho GTPase activating protein 3 OS=Bos taurus GN=SRGAP3 PE=4 SV=2	BOVIN	17	F1MJI3	GN=SRGAP3	1	1.1272	1.00925	0.895365	1.00925	0.903649	0.92045	1.03753	0.928966	0.0730258	0.981296	0.481451	--
364	33.9	55.11	61.57	42.66	28.32	sp|Q0VCM4|PYGL_BOVIN	Glycogen phosphorylase, liver form OS=Bos taurus GN=PYGL PE=2 SV=1	BOVIN	27	Q0VCM4	GN=PYGL	0.432514	1.07647	1.04713	0.288403	0.691831	0.666807	0.313329	0.744732	0.717794	0.402888	0.664334	0.00754047	DOWN
365	33.88	38.88	56.72	45.42	37.95	sp|Q2HJ55|SAM50_BOVIN	Sorting and assembly machinery component 50 homolog OS=Bos taurus GN=SAMM50 PE=2 SV=1	BOVIN	19	Q2HJ55	GN=SAMM50	1.52757	1.97697	0.744732	1.07647	1.40605	0.474242	0.895365	1.1695	0.398107	0.449338	1.07433	0.674693	--
366	33.85	42	43.11	24.19	18.09	tr|A5PKI6|A5PKI6_BOVIN	CC2D1A protein OS=Bos taurus GN=CC2D1A PE=2 SV=1	BOVIN	19	A5PKI6	GN=CC2D1A	0.83946	1.1695	0.724436	0.765597	1.05682	0.666807	0.758578	1.04713	0.660694	0.208036	0.854335	0.0490646	--
367	33.81	42.98	39.72	17.76	10.9	tr|E1B7E2|E1B7E2_BOVIN	Dedicator of cytokinesis 3 OS=Bos taurus GN=DOCK3 PE=3 SV=2	BOVIN	22	E1B7E2	GN=DOCK3	0.299226	0.794328	0.49204	0.349945	0.937562	0.580764	0.383707	1.01859	0.630957	0.401336	0.60968	0.00197099	DOWN
368	33.78	36.96	36.56	21.92	15.03	sp|Q7SIH1|A2MG_BOVIN	Alpha-2-macroglobulin OS=Bos taurus GN=A2M PE=1 SV=2	BOVIN	21	Q7SIH1	GN=A2M	2.14783	0.954993	1.2942	2.80543	1.30617	1.70608	2.33346	1.0666	1.41906	0.35534	1.67042	0.0127141	UP
369	33.76	46.04	39.44	17.91	11.17	tr|E1BFB4|E1BFB4_BOVIN	Serine/threonine-protein kinase mTOR OS=Bos taurus GN=MTOR PE=3 SV=2	BOVIN	28	E1BFB4	GN=MTOR	0.630957	1.20226	0.744732	0.524808	1.00925	0.636796	0.586138	1.11686	0.704693	0.294817	0.795167	0.0386292	--
370	33.75	40	60.93	51.42	37.45	sp|Q0IIF7|UBP14_BOVIN	Ubiquitin carboxyl-terminal hydrolase 14 OS=Bos taurus GN=USP14 PE=2 SV=3	BOVIN	16	Q0IIF7	GN=USP14	1.72187	1.24738	1.58489	1.1695	0.855067	1.08643	1.15878	0.847227	1.0666	0.233596	1.19308	0.0857206	--
371	33.7	40.92	57.27	38.44	30.32	tr|F1N6V4|F1N6V4_BOVIN	Exocyst complex component 7 OS=Bos taurus GN=EXOC7 PE=4 SV=1	BOVIN	17	F1N6V4	GN=EXOC7	1.05682	1.49969	0.787046	0.847227	1.22462	0.654636	0.887156	1.28233	0.685488	0.277605	0.991667	0.933876	--
372	33.65	46.16	50.61	30.74	21.98	tr|F1MC63|F1MC63_BOVIN	Uncharacterized protein OS=Bos taurus GN=EXOC1 PE=4 SV=2	BOVIN	19	F1MC63	GN=EXOC1	0.751623	1.58489	1.01859	0.591562	1.2942	0.816582	0.436516	1.02802	0.642688	0.378227	0.907185	0.466185	--
373	33.55	54.34	52.81	38.95	30.7	tr|F1N3G8|F1N3G8_BOVIN	Uncharacterized protein OS=Bos taurus GN=GRIA1 PE=3 SV=2	BOVIN	32	F1N3G8	GN=GRIA1	1.13763	1.47231	0.847227	1.18032	1.5417	0.887156	0.903649	1.18032	0.685488	0.249128	1.09287	0.362921	--
374	33.51	37.95	44.32	25.96	22.21	tr|E1BER5|E1BER5_BOVIN	Uncharacterized protein OS=Bos taurus GN=EPHA4 PE=3 SV=2	BOVIN	23	E1BER5	GN=EPHA4	0.666807	0.972747	0.672977	0.636796	0.928966	0.642688	0.57544	0.831764	0.580764	0.194549	0.723216	0.000532165	--
375	33.37	43.96	87.04	82.19	74.49	tr|A7Z057|A7Z057_BOVIN	14-3-3 protein gamma OS=Bos taurus GN=YWHAG PE=1 SV=1	BOVIN	45	A7Z057	GN=YWHAG	3.76704	2.03236	4.09261	1.61436	0.816582	1.59956	1.31826	0.636796	1.33045	0.601748	1.912	0.0552518	--
376	33.26	39.81	80.89	66.48	59	tr|E1BKU2|E1BKU2_BOVIN	Septin-2 OS=Bos taurus GN=SEPT2 PE=1 SV=2	BOVIN	32	E1BKU2	GN=SEPT2	1.59956	0.963829	1.57036	1.20226	0.698232	1.18032	1.33045	0.787046	1.30617	0.252335	1.18203	0.1226	--
377	33.24	42.08	40.03	17.44	12.34	tr|E1BE25|E1BE25_BOVIN	Filamin C OS=Bos taurus GN=FLNC PE=1 SV=1	BOVIN	27	E1BE25	GN=FLNC	3.37287	2.55859	1.90546	4.92039	3.76704	2.88403	4.2462	3.25087	2.42103	0.273944	3.2585	9.64986e-05	UP
378	33.23	34.03	95.73	84.76	73.17	sp|P62935|PPIA_BOVIN	Peptidyl-prolyl cis-trans isomerase A OS=Bos taurus GN=PPIA PE=1 SV=2	BOVIN	31	P62935	GN=PPIA	2.18776	1.11686	0.954993	2.31206	1.08643	0.92045	1.87068	0.972747	0.765597	0.415303	1.35418	0.112736	--
379	33.17	67.33	84.69	69.74	57.2	sp|Q3MHJ9|KCC2B_BOVIN	Calcium/calmodulin-dependent protein kinase type II subunit beta OS=Bos taurus GN=CAMK2B PE=2 SV=1	BOVIN	57	Q3MHJ9	GN=CAMK2B	1.35519	1.94089	1.13763	0.724436	1.07647	0.608135	0.564937	0.83946	0.474242	0.454858	0.969042	0.847488	--
380	33.14	40.08	59.42	44.02	32.43	tr|E1BL68|E1BL68_BOVIN	Membrane palmitoylated protein 2 OS=Bos taurus GN=MPP2 PE=3 SV=1	BOVIN	16	E1BL68	GN=MPP2	0.887156	1.1272	1	0.591562	0.758578	0.660694	0.636796	0.824138	0.717794	0.209548	0.800435	0.00985436	--
381	33.06	38.62	67.49	59.02	44.81	tr|F1MN74|F1MN74_BOVIN	Isocitrate dehydrogenase [NAD] subunit, mitochondrial OS=Bos taurus GN=IDH3A PE=1 SV=1	NAD	25	F1MN74	GN=IDH3A	3.19154	3.56451	2.29087	1.18032	1.24738	0.816582	1.05682	1.11686	0.724436	0.59284	1.6877	0.0877924	--
382	32.98	34.66	92.52	83.46	79.53	sp|Q3SZ62|PGAM1_BOVIN	Phosphoglycerate mutase 1 OS=Bos taurus GN=PGAM1 PE=2 SV=3	BOVIN	33	Q3SZ62	GN=PGAM1	2.22844	1.49969	2.14783	0.990832	0.660694	0.981748	1.23595	0.831764	1.22462	0.398229	1.31128	0.130272	--
383	32.93	36.26	59.9	50	45.83	tr|F1N049|F1N049_BOVIN	Actin-related protein 3 OS=Bos taurus GN=ACTR3 PE=1 SV=2	BOVIN	20	F1N049	GN=ACTR3	0.990832	0.928966	0.928966	0.92045	0.847227	0.831764	0.809096	0.751623	0.765597	0.0899684	0.863836	0.00111318	--
384	32.89	51.98	37.83	23.34	18.47	tr|E1BIU8|E1BIU8_BOVIN	Protein tyrosine phosphatase, receptor type S OS=Bos taurus GN=PTPRS PE=4 SV=1	BOVIN	26	E1BIU8	GN=PTPRS	1.48594	1.51356	0.744732	1.20226	1.22462	0.613762	1.31826	1.33045	0.666807	0.29591	1.12227	0.328161	--
385	32.85	34.77	68.3	51.79	41.07	sp|P29172|TAU_BOVIN	Microtubule-associated protein tau OS=Bos taurus GN=MAPT PE=1 SV=3	BOVIN	26	P29172	GN=MAPT	2.22844	2.07014	1.13763	1.0666	0.879022	0.501187	0.895365	0.737904	0.413047	0.546295	1.10326	0.640963	--
386	32.79	39.78	59.07	41.89	35.15	tr|A6H7H2|A6H7H2_BOVIN	KLC1 protein OS=Bos taurus GN=KLC1 PE=1 SV=1	BOVIN	21	A6H7H2	GN=KLC1	1.1272	0.990832	1.11686	1.00925	0.887156	1	0.981748	0.862979	0.972747	0.0836754	0.994308	0.851397	--
387	32.78	35.43	53.94	44.98	34.31	tr|F1N690|F1N690_BOVIN	Acetyltransferase component of pyruvate dehydrogenase complex OS=Bos taurus GN=DLAT PE=1 SV=1	BOVIN	23	F1N690	GN=DLAT	1.59956	1.20226	0.737904	1.43219	1.05682	0.672977	1.55597	1.14815	0.731139	0.29973	1.12633	0.320777	--
388	32.72	38.32	52.04	33.97	27.26	tr|F1N1V0|F1N1V0_BOVIN	HBS1-like protein OS=Bos taurus GN=HBS1L PE=4 SV=1	BOVIN	16	F1N1V0	GN=HBS1L	1.30617	1.28233	1.49969	1.33045	1.2942	1.51356	1.27057	1.23595	1.44544	0.0728638	1.35315	7.70221e-06	--
389	32.71	38.47	69.11	60.83	52.55	sp|P22292|M2OM_BOVIN	Mitochondrial 2-oxoglutarate/malate carrier protein OS=Bos taurus GN=SLC25A11 PE=1 SV=3	BOVIN	25	P22292	GN=SLC25A11	1.15878	2.05116	0.387258	0.630957	1.09648	0.175388	0.731139	1.2942	0.210863	0.664373	0.85958	0.506458	--
390	32.62	36.77	53.66	33.86	23.39	tr|Q2TA22|Q2TA22_BOVIN	Acyl-CoA synthetase long-chain family member 6 OS=Bos taurus GN=ACSL6 PE=2 SV=1	BOVIN	17	Q2TA22	GN=ACSL6	1.03753	1.31826	0.912011	0.816582	1.07647	0.731139	1.07647	1.38038	0.937562	0.195851	1.03182	0.667847	--
391	32.58	35.7	67.26	51.42	32.74	sp|Q08DP0|PGM1_BOVIN	Phosphoglucomutase-1 OS=Bos taurus GN=PGM1 PE=2 SV=1	BOVIN	18	Q08DP0	GN=PGM1	0.816582	0.937562	1.34276	0.685488	0.77983	1.10662	0.679204	0.77983	1.10662	0.233687	0.914945	0.293144	--
392	32.55	38.76	39.61	19.68	13.6	tr|E1BDY3|E1BDY3_BOVIN	Golgi glycoprotein 1 OS=Bos taurus GN=GLG1 PE=1 SV=2	BOVIN	16	E1BDY3	GN=GLG1	0.744732	0.990832	0.963829	0.724436	0.963829	0.937562	0.717794	0.954993	0.928966	0.123492	0.880775	0.0146584	--
393	32.34	114.55	91.33	88.67	83.33	sp|Q2T9S0|TBB3_BOVIN	Tubulin beta-3 chain OS=Bos taurus GN=TUBB3 PE=1 SV=1	BOVIN	157	Q2T9S0	GN=TUBB3	1.61436	1.75388	1.05682	0.816582	0.794328	0.469894	1.58489	1.48594	0.879022	0.370051	1.16175	0.31832	--
394	32.29	39.93	48.35	31.39	22.36	tr|A5D7B9|A5D7B9_BOVIN	CASK protein OS=Bos taurus GN=CASK PE=2 SV=1	BOVIN	17	A5D7B9	GN=CASK	0.772681	1.1272	0.737904	0.666807	0.972747	0.630957	0.642688	0.928966	0.608135	0.217722	0.787565	0.00803008	--
395	32.18	40.48	34.19	19.16	13.12	tr|F1MSK0|F1MSK0_BOVIN	Tetratricopeptide repeat, ankyrin repeat and coiled-coil containing 2 OS=Bos taurus GN=TANC2 PE=4 SV=2	BOVIN	24	F1MSK0	GN=TANC2	0.515229	1	0.580764	0.539511	1.04713	0.60256	0.487529	0.928966	0.544503	0.309606	0.694021	0.00380036	--
396	32.15	43.07	51.5	32.79	21.05	tr|E1BNE2|E1BNE2_BOVIN	Uncharacterized protein OS=Bos taurus GN=CAND2 PE=4 SV=2	BOVIN	22	E1BNE2	GN=CAND2	1.20226	1.67494	1.11686	0.954993	1.38038	0.870964	1.09648	1.57036	1.00925	0.216647	1.2085	0.0543605	--
397	32.13	33.39	58.44	48.42	37.85	sp|Q2KJC9|AL7A1_BOVIN	Alpha-aminoadipic semialdehyde dehydrogenase OS=Bos taurus GN=ALDH7A1 PE=2 SV=4	BOVIN	20	Q2KJC9	GN=ALDH7A1	0.963829	0.794328	1.5417	0.591562	0.487529	0.937562	0.591562	0.49204	0.928966	0.386174	0.814342	0.133505	--
398	32.08	38.47	59.33	37.03	27.91	tr|F1MQ57|F1MQ57_BOVIN	Gephyrin OS=Bos taurus GN=GPHN PE=4 SV=2	BOVIN	18	F1MQ57	GN=GPHN	1.5417	1.45881	1.11686	0.963829	0.903649	0.698232	1.03753	0.981748	0.758578	0.256763	1.05122	0.606081	--
399	32.02	35.53	73.11	58.82	49.02	sp|Q08DM7|SEPT3_BOVIN	Neuronal-specific septin-3 OS=Bos taurus GN=SEPT3 PE=2 SV=3	BOVIN	21	Q08DM7	GN=SEPT3	1.70608	1.2942	0.539511	1.36773	1.03753	0.428549	1.28233	0.946237	0.409261	0.433028	1.00127	0.993597	--
400	31.99	36.43	37.49	16.53	13.15	tr|F1MX04|F1MX04_BOVIN	Eukaryotic translation initiation factor 4 gamma 1 OS=Bos taurus GN=EIF4G1 PE=1 SV=2	BOVIN	20	F1MX04	GN=EIF4G1	0.887156	0.954993	1.0666	0.990832	1.0666	1.19124	0.895365	0.954993	1.0666	0.0917869	1.00826	0.806989	--
401	31.96	44.99	42.56	25.78	16.59	tr|E1BGS2|E1BGS2_BOVIN	Acyl-CoA dehydrogenase family member 10 OS=Bos taurus GN=ACAD10 PE=1 SV=1	BOVIN	18	E1BGS2	GN=ACAD10	1.04713	0.765597	1.11686	1.72187	1.18032	1.70608	0.912011	0.685488	0.981748	0.309771	1.12412	0.34288	--
402	31.93	33.3	62.95	48.69	36.56	tr|F1MTR4|F1MTR4_BOVIN	Immunoglobulin superfamily member 8 OS=Bos taurus GN=IGSF8 PE=4 SV=1	BOVIN	22	F1MTR4	GN=IGSF8	0.990832	1.05682	1.30617	1.05682	1.1272	1.39316	1	1.0666	1.33045	0.12618	1.14756	0.0204372	--
403	31.9	35.19	70.92	47.58	35.01	sp|Q3ZBD7|G6PI_BOVIN	Glucose-6-phosphate isomerase OS=Bos taurus GN=GPI PE=2 SV=4	BOVIN	32	Q3ZBD7	GN=GPI	0.115878	0.855067	1.11686	0.077983	0.554626	0.731139	0.0751623	0.483059	0.630957	0.673169	0.515637	0.00425494	--
404	31.87	44.84	44.1	27.49	21.33	tr|A6QLD1|A6QLD1_BOVIN	EXOC4 protein OS=Bos taurus GN=EXOC4 PE=2 SV=1	BOVIN	20	A6QLD1	GN=EXOC4	0.591562	1.27057	0.903649	0.554626	1.1695	0.824138	0.496592	1.04713	0.737904	0.309116	0.843964	0.129164	--
405	31.81	37.22	67.41	57.91	52.53	sp|Q03247|APOE_BOVIN	Apolipoprotein E OS=Bos taurus GN=APOE PE=1 SV=1	BOVIN	24	Q03247	GN=APOE	0.928966	0.586138	0.981748	1.24738	0.772681	1.33045	1.19124	0.737904	1.27057	0.251876	1.00523	0.954824	--
406	31.79	37.22	83.38	66.22	50.4	sp|P15103|GLNA_BOVIN	Glutamine synthetase OS=Bos taurus GN=GLUL PE=2 SV=4	BOVIN	41	P15103	GN=GLUL	4.2462	2.93765	3.87258	1.94089	1.20226	1.59956	1.57036	0.990832	1.31826	0.518914	2.18651	0.0182072	--
407	31.78	79.77	75.69	63.12	53.87	sp|Q76LV1|HS90B_BOVIN	Heat shock protein HSP 90-beta OS=Bos taurus GN=HSP90AB1 PE=2 SV=3	BOVIN	62	Q76LV1	GN=HSP90AB1	2.31206	1.7378	2.24905	0.691831	0.524808	0.679204	0.816582	0.625173	0.809096	0.590552	1.16062	0.526069	--
408	31.69	40.44	51.19	40.87	32.14	tr|E1BNY5|E1BNY5_BOVIN	RUN and FYVE domain containing 3 OS=Bos taurus GN=RUFY3 PE=4 SV=2	BOVIN	22	E1BNY5	GN=RUFY3	2.12814	1.43219	2.01372	1.75388	1.1695	1.65959	1.44544	0.963829	1.35519	0.231485	1.54683	0.00254781	UP
409	31.67	40.65	32.65	16.41	9.754	tr|F1MF64|F1MF64_BOVIN	Neurobeachin OS=Bos taurus GN=NBEA PE=4 SV=2	BOVIN	26	F1MF64	GN=NBEA	0.77983	1.11686	1	0.717794	1.02802	0.912011	0.698232	0.972747	0.870964	0.151894	0.899606	0.0713296	--
410	31.66	40.8	44.27	26.07	17.48	tr|F1MG15|F1MG15_BOVIN	Pleckstrin and Sec7 domain containing 3 OS=Bos taurus GN=PSD3 PE=4 SV=2	BOVIN	17	F1MG15	GN=PSD3	0.737904	1.10662	0.461318	1.13763	1.64437	0.672977	0.744732	1.08643	0.461318	0.403726	0.894811	0.43405	--
411	31.63	33.7	71.57	61.35	54.36	sp|P00515|KAP2_BOVIN	cAMP-dependent protein kinase type II-alpha regulatory subunit OS=Bos taurus GN=PRKAR2A PE=1 SV=2	BOVIN	21	P00515	GN=PRKAR2A	1.77011	1.58489	1.28233	1.34276	1.20226	0.963829	1.2942	1.15878	0.928966	0.198398	1.2809	0.0140911	--
412	31.57	34.55	53.01	38.37	27.64	tr|A5PJE3|A5PJE3_BOVIN	Fibrinogen alpha chain OS=Bos taurus GN=FGA PE=1 SV=1	BOVIN	19	A5PJE3	GN=FGA	2.91072	1.23595	0.505825	1.83654	0.77983	0.325087	2.26987	0.954993	0.390841	0.687423	1.24552	0.440793	--
413	31.54	36.81	54.94	39.5	32.32	tr|F6RPT3|F6RPT3_BOVIN	Rap1 GTPase-GDP dissociation stimulator 1 OS=Bos taurus GN=RAP1GDS1 PE=1 SV=1	BOVIN	18	F6RPT3	GN=RAP1GDS1	1.39316	1.25892	1.72187	0.946237	0.855067	1.14815	0.895365	0.816582	1.08643	0.248119	1.12464	0.242023	--
414	31.49	33.52	74.68	61.54	49.68	sp|P81127|SNAG_BOVIN	Gamma-soluble NSF attachment protein OS=Bos taurus GN=NAPG PE=1 SV=3	BOVIN	19	P81127	GN=NAPG	3.49945	2.31206	1.45881	1.70608	1.10662	0.704693	1.57036	1.03753	0.648634	0.540372	1.56047	0.0969103	--
415	31.47	37.71	42.09	30.51	19.11	tr|E1BMF9|E1BMF9_BOVIN	Lethal(2) giant larvae protein homolog 1 OS=Bos taurus GN=LLGL1 PE=4 SV=1	BOVIN	18	E1BMF9	GN=LLGL1	0.570164	0.608135	1.28233	0.654636	0.704693	1.45881	0.580764	0.619441	1.27057	0.397637	0.861061	0.284234	--
416	31.36	37.1	45.99	32.32	22.34	tr|E1B7D0|E1B7D0_BOVIN	Solute carrier family 8 member A2 OS=Bos taurus GN=SLC8A2 PE=3 SV=2	BOVIN	20	E1B7D0	GN=SLC8A2	0.483059	0.895365	0.299226	0.60256	1.1272	0.37325	0.505825	0.937562	0.313329	0.460871	0.615264	0.00496356	DOWN
417	31.34	35.17	39.29	19.04	13.18	tr|E1B9R3|E1B9R3_BOVIN	UDP-glucose glycoprotein glucosyltransferase 1 OS=Bos taurus GN=UGGT1 PE=4 SV=2	BOVIN	16	E1B9R3	GN=UGGT1	1.41906	1.31826	1.01859	0.972747	0.903649	0.672977	1.13763	1.05682	0.794328	0.21631	1.03267	0.68996	--
418	31.27	41.56	53.53	37.44	28.24	tr|F1MUA7|F1MUA7_BOVIN	Shootin 1 OS=Bos taurus GN=SHTN1 PE=1 SV=2	BOVIN	18	F1MUA7	GN=SHTN1	1.72187	1.00925	1.69044	1.88799	1.10662	1.83654	1.51356	0.862979	1.48594	0.24365	1.45724	0.00656561	--
419	31.27	35.29	66.17	52.82	40.95	tr|G5E5C8|G5E5C8_BOVIN	Transaldolase OS=Bos taurus GN=TALDO1 PE=1 SV=1	BOVIN	18	G5E5C8	GN=TALDO1	1.48594	1.2942	1.8197	1	0.870964	1.24738	0.946237	0.824138	1.1695	0.256366	1.18423	0.124432	--
420	31.25	32.81	48.46	27.69	23.38	tr|A7E307|A7E307_BOVIN	DDX17 protein OS=Bos taurus GN=DDX17 PE=1 SV=1	BOVIN	15	A7E307	GN=DDX17	1.21339	1.24738	1.33045	1.02802	1.05682	1.1272	1.03753	1.0666	1.13763	0.0872024	1.13833	0.00428602	--
421	31.16	36.78	50.54	38.26	26.91	tr|F1MEN8|F1MEN8_BOVIN	Protein disulfide-isomerase A4 OS=Bos taurus GN=PDIA4 PE=1 SV=1	BOVIN	17	F1MEN8	GN=PDIA4	2.33346	1.48594	1.72187	1.61436	1.04713	1.20226	1.85353	1.19124	1.36773	0.245399	1.53528	0.00384908	UP
422	31.04	34.19	29.51	12.82	7.291	tr|E1BNY9|E1BNY9_BOVIN	HECT, UBA and WWE domain containing 1, E3 ubiquitin protein ligase OS=Bos taurus GN=HUWE1 PE=1 SV=2	BOVIN	30	E1BNY9	GN=HUWE1	0.855067	0.954993	1.14815	0.855067	0.963829	1.14815	0.794328	0.887156	1.0666	0.127959	0.963705	0.429281	--
423	30.91	33.74	52.11	40.13	34.4	tr|E1BID8|E1BID8_BOVIN	Copine 5 OS=Bos taurus GN=CPNE5 PE=4 SV=1	BOVIN	21	E1BID8	GN=CPNE5	1.95885	1.15878	1.18032	2.33346	1.36773	1.41906	2.01372	1.1695	1.15878	0.278343	1.52891	0.00789985	UP
424	30.89	42.27	74.8	59.89	48.51	sp|Q0VC68|SEPT5_BOVIN	Septin-5 OS=Bos taurus GN=SEPT5 PE=2 SV=1	BOVIN	31	Q0VC68	GN=SEPT5	4.44631	3.40408	1.40605	1.70608	1.25892	0.534564	1.43219	1.0666	0.444631	0.717961	1.74438	0.131247	--
425	30.86	38.05	35.86	22.79	17.66	tr|F1MPE5|F1MPE5_BOVIN	Importin 5 OS=Bos taurus GN=IPO5 PE=1 SV=2	BOVIN	20	F1MPE5	GN=IPO5	0.501187	1.00925	1.21339	0.356451	0.731139	0.887156	0.359749	0.731139	0.870964	0.372597	0.740047	0.0285169	--
426	30.75	33.1	71.72	52.77	45.77	sp|P34942|NDUAA_BOVIN	NADH dehydrogenase [ubiquinone] 1 alpha subcomplex subunit 10, mitochondrial OS=Bos taurus GN=NDUFA10 PE=1 SV=1	BOVIN	19	P34942	GN=NDUFA10	3.0761	1.97697	1.0666	1.69044	1.09648	0.554626	1.6293	1.04713	0.539511	0.532395	1.40857	0.161887	--
427	30.74	31.76	78.87	78.87	70.42	sp|P01966|HBA_BOVIN	Hemoglobin subunit alpha OS=Bos taurus GN=HBA PE=1 SV=2	BOVIN	31	P01966	GN=HBA	9.46237	1.8197	1.05682	9.63829	1.78649	0.870964	7.58578	1.25892	0.679204	0.965111	3.79539	0.0629355	--
428	30.7	37.44	47.11	29.53	24.56	tr|Q08DE9|Q08DE9_BOVIN	CUL2 protein OS=Bos taurus GN=CUL2 PE=2 SV=1	BOVIN	17	Q08DE9	GN=CUL2	0.630957	0.990832	1.2942	0.580764	0.887156	1.18032	0.570164	0.862979	1.14815	0.282463	0.905058	0.324217	--
429	30.69	33.68	55.73	41.9	36.36	sp|O46631|SHPS1_BOVIN	Tyrosine-protein phosphatase non-receptor type substrate 1 OS=Bos taurus GN=SIRPA PE=2 SV=1	BOVIN	23	O46631	GN=SIRPA	0.299226	0.0831764	0.060256	9.2045	6.25173	5.24808	0.409261	0.10666	0.077983	1.37378	2.41565	0.262065	--
430	30.62	34.9	53.36	36.35	27.71	sp|Q2KJ97|NCDN_BOVIN	Neurochondrin OS=Bos taurus GN=NCDN PE=2 SV=1	BOVIN	19	Q2KJ97	GN=NCDN	0.937562	0.946237	1	0.954993	0.963829	1.01859	0.946237	0.946237	1	0.0290938	0.968187	0.0127196	--
431	30.6	35.09	54.27	31.46	25.83	tr|E1BQ11|E1BQ11_BOVIN	Catenin delta 1 OS=Bos taurus GN=CTNND1 PE=1 SV=2	BOVIN	19	E1BQ11	GN=CTNND1	1.07647	1.21339	0.816582	1.07647	1.21339	0.801678	1.20226	1.34276	0.895365	0.170427	1.07093	0.303662	--
432	30.41	34.43	37.34	21.46	16.45	sp|E1BBQ2|GP158_BOVIN	Probable G-protein coupled receptor 158 OS=Bos taurus GN=GPR158 PE=3 SV=2	BOVIN	16	E1BBQ2	GN=GPR158	0.981748	1.58489	0.972747	0.570164	0.928966	0.580764	0.666807	1.07647	0.672977	0.339965	0.892837	0.347239	--
433	30.39	43.03	58.35	48.37	42.08	tr|F1N159|F1N159_BOVIN	Synapsin II OS=Bos taurus GN=SYN2 PE=4 SV=1	BOVIN	41	F1N159	GN=SYN2	1.85353	1.44544	0.203236	2.46604	1.85353	0.267917	1.34276	1.03753	0.155597	0.66297	1.18062	0.532259	--
434	30.38	33.75	46.47	27.22	22.32	tr|F1MJ09|F1MJ09_BOVIN	E3 ubiquitin-protein ligase OS=Bos taurus GN=NEDD4L PE=4 SV=1	BOVIN	15	F1MJ09	GN=NEDD4L	0.642688	1.02802	0.409261	0.928966	1.45881	0.570164	0.744732	1.19124	0.47863	0.399564	0.828057	0.179792	--
435	30.35	35.99	47.33	33.73	24.67	tr|Q0III1|Q0III1_BOVIN	Methylmalonyl Coenzyme A mutase OS=Bos taurus GN=MUT PE=1 SV=1	BOVIN	18	Q0III1	GN=MUT	1.41906	1.70608	1.45881	1.20226	1.44544	1.23595	1.18032	1.44544	1.20226	0.120698	1.36618	0.000237599	--
436	30.3	35.59	50.71	32.34	21.19	tr|F1MC71|F1MC71_BOVIN	Uncharacterized protein OS=Bos taurus GN=EXOC5 PE=4 SV=2	BOVIN	14	F1MC71	GN=EXOC5	0.862979	1.0666	0.731139	0.862979	1.07647	0.751623	0.83946	1.05682	0.731139	0.15379	0.886577	0.0464723	--
437	30.22	32.99	50.8	38.58	30.27	tr|E1BPP6|E1BPP6_BOVIN	Methylcrotonoyl-CoA carboxylase 2 OS=Bos taurus GN=MCCC2 PE=4 SV=2	BOVIN	16	E1BPP6	GN=MCCC2	0.912011	0.990832	0.625173	0.717794	0.772681	0.501187	0.704693	0.751623	0.49204	0.219055	0.71867	0.000983759	--
438	30.17	40.92	49.03	21.78	15.21	tr|E1BPK6|E1BPK6_BOVIN	Uncharacterized protein OS=Bos taurus GN=MYO6 PE=4 SV=2	BOVIN	18	E1BPK6	GN=MYO6	1.23595	2.39883	1.45881	1.21339	2.42103	1.43219	0.83946	1.69044	1	0.348759	1.52112	0.0239837	UP
439	30.06	30.45	90.91	81.28	81.28	sp|P13696|PEBP1_BOVIN	Phosphatidylethanolamine-binding protein 1 OS=Bos taurus GN=PEBP1 PE=1 SV=2	BOVIN	30	P13696	GN=PEBP1	4.48745	2.03236	4.16869	2.55859	1.03753	2.31206	1.61436	0.636796	1.49969	0.549145	2.26084	0.0207518	--
440	30.03	33.24	64.25	51.45	47.58	sp|P83939|SCRN1_BOVIN	Secernin-1 OS=Bos taurus GN=SCRN1 PE=1 SV=2	BOVIN	22	P83939	GN=SCRN1	3.94457	3.43558	4.05509	1.19124	0.972747	1.20226	1.1695	0.954993	1.22462	0.635684	2.01673	0.0551519	--
441	30.02	38.31	41.5	24.01	17.24	tr|E1BM42|E1BM42_BOVIN	KIAA1468 OS=Bos taurus GN=KIAA1468 PE=4 SV=1	BOVIN	20	E1BM42	GN=KIAA1468	1.01859	0.972747	0.990832	1.00925	0.963829	0.981748	1.02802	0.981748	1	0.0204038	0.994085	0.433363	--
442	29.99	32.54	58.2	34.25	28.55	sp|P07857|NLTP_BOVIN	Non-specific lipid-transfer protein OS=Bos taurus GN=SCP2 PE=1 SV=2	BOVIN	15	P07857	GN=SCP2	2.96483	2.63027	1.90546	1.64437	1.45881	1.02802	2.18776	1.94089	1.40605	0.303474	1.90738	0.00218589	UP
443	29.97	33.64	58.26	42.67	35.99	sp|Q2TBR0|PCCB_BOVIN	Propionyl-CoA carboxylase beta chain, mitochondrial OS=Bos taurus GN=PCCB PE=2 SV=1	BOVIN	16	Q2TBR0	GN=PCCB	1.78649	1.34276	1.08643	1.14815	0.870964	0.698232	1.21339	0.912011	0.737904	0.294481	1.08848	0.45742	--
444	29.78	37.32	33.78	20.13	14.69	tr|F1N1A9|F1N1A9_BOVIN	Integrin alpha-V OS=Bos taurus GN=ITGAV PE=3 SV=2	BOVIN	16	F1N1A9	GN=ITGAV	2.03236	1.94089	1.15878	1.61436	1.5417	0.870964	1.45881	1.39316	0.794328	0.28329	1.42282	0.0179536	--
445	29.72	34.48	38.04	29.59	21.13	tr|F1MC36|F1MC36_BOVIN	Sodium/calcium exchanger 1 OS=Bos taurus GN=SLC8A1 PE=3 SV=1	BOVIN	17	F1MC36	GN=SLC8A1	0.847227	1.2942	0.685488	0.586138	0.903649	0.47863	0.666807	1.00925	0.539511	0.315822	0.778989	0.0346628	--
446	29.63	42.02	33.87	14.3	9.183	tr|F1MX21|F1MX21_BOVIN	Inositol 1,4,5-trisphosphate receptor type 1 OS=Bos taurus GN=ITPR1 PE=4 SV=2	BOVIN	31	F1MX21	GN=ITPR1	0.83946	1.27057	1.11686	0.954993	1.44544	1.27057	0.887156	1.34276	1.18032	0.17435	1.14535	0.0735057	--
447	29.62	32.38	59.11	35.14	31.69	tr|A3KN04|A3KN04_BOVIN	Dolichyl-diphosphooligosaccharide--protein glycosyltransferase subunit 1 OS=Bos taurus GN=RPN1 PE=1 SV=1	BOVIN	18	A3KN04	GN=RPN1	1.55597	1.47231	1.35519	1.38038	1.31826	1.21339	1.41906	1.36773	1.24738	0.0730066	1.36996	6.05077e-06	--
448	29.59	34.8	48.3	29.25	24.52	tr|F1MV75|F1MV75_BOVIN	WD repeat-containing protein 48 OS=Bos taurus GN=WDR48 PE=4 SV=1	BOVIN	16	F1MV75	GN=WDR48	0.963829	1.04713	0.981748	0.972747	1.04713	0.990832	0.92045	1	0.946237	0.0403801	0.985567	0.335007	--
449	29.5	35.3	66.59	49.77	35.51	sp|A6QLR4|FLOT2_BOVIN	Flotillin-2 OS=Bos taurus GN=FLOT2 PE=2 SV=1	BOVIN	17	A6QLR4	GN=FLOT2	0.591562	0.92045	0.625173	0.751623	1.1695	0.801678	0.549541	0.855067	0.580764	0.250704	0.760595	0.00749733	--
450	29.49	30.23	65.15	53.03	46.46	tr|Q17QV6|Q17QV6_BOVIN	Cell adhesion molecule 3 OS=Bos taurus GN=CADM3 PE=2 SV=1	BOVIN	20	Q17QV6	GN=CADM3	0.887156	1.59956	1.13763	1.10662	2.0893	1.49969	0.630957	1.11686	0.816582	0.351649	1.20937	0.201254	--
451	29.48	35.2	73.21	62.93	46.73	tr|F6QVC9|F6QVC9_BOVIN	Annexin OS=Bos taurus GN=ANXA5 PE=1 SV=1	BOVIN	20	F6QVC9	GN=ANXA5	1.7378	1.59956	1.94089	1.11686	1.01859	1.25892	1.15878	1.04713	1.2942	0.2293	1.35253	0.0123308	--
452	29.44	38.47	48.72	29.49	21.41	sp|A1A4J1|PFKAL_BOVIN	ATP-dependent 6-phosphofructokinase, liver type OS=Bos taurus GN=PFKL PE=2 SV=1	BOVIN	19	A1A4J1	GN=PFKL	0.613762	0.816582	1.09648	0.666807	0.879022	1.18032	0.597035	0.787046	1.03753	0.235919	0.852731	0.0721703	--
453	29.33	34.56	76.86	60.9	48.94	tr|F2Z4F0|F2Z4F0_BOVIN	Uncharacterized protein OS=Bos taurus GN=ACTR1A PE=1 SV=1	BOVIN	19	F2Z4F0	GN=ACTR1A	1.45881	1.07647	1.44544	0.990832	0.717794	0.990832	1.14815	0.83946	1.13763	0.213986	1.08949	0.309234	--
454	29.19	35.56	31.46	18.14	11.77	tr|E1BPS4|E1BPS4_BOVIN	ARFGEF family member 3 OS=Bos taurus GN=ARFGEF3 PE=4 SV=2	BOVIN	21	E1BPS4	GN=ARFGEF3	0.737904	1.36773	0.887156	0.731139	1.35519	0.870964	0.679204	1.25892	0.816582	0.272604	0.967199	0.734024	--
455	29.16	33.85	76.75	59.43	39.91	tr|F1MWE0|F1MWE0_BOVIN	Uncharacterized protein OS=Bos taurus GN=PSMC3 PE=1 SV=2	BOVIN	14	F1MWE0	GN=PSMC3	2.208	1.24738	1.58489	1.24738	0.691831	0.895365	1.36773	0.758578	0.981748	0.36511	1.22032	0.19947	--
456	29.12	33.82	43.01	26.96	19.73	tr|E1BG62|E1BG62_BOVIN	Phosphofurin acidic cluster sorting protein 1 OS=Bos taurus GN=PACS1 PE=4 SV=2	BOVIN	14	E1BG62	GN=PACS1	0.928966	1.31826	1.03753	0.608135	0.862979	0.666807	0.613762	0.862979	0.679204	0.261823	0.842068	0.0773252	--
457	29.02	33.28	52.02	38.58	27.82	sp|A4IF63|TRIM2_BOVIN	Tripartite motif-containing protein 2 OS=Bos taurus GN=TRIM2 PE=2 SV=1	BOVIN	18	A4IF63	GN=TRIM2	1.85353	1.43219	2.12814	0.92045	0.698232	1.04713	0.937562	0.711214	1.0666	0.395107	1.19945	0.268025	--
458	29	29.17	84.58	76.21	73.57	sp|P10949|RAB3C_BOVIN	Ras-related protein Rab-3C OS=Bos taurus GN=RAB3C PE=2 SV=3	BOVIN	26	P10949	GN=RAB3C	0.636796	0.870964	0.242103	0.539511	0.731139	0.203236	0.49204	0.679204	0.187068	0.460757	0.509118	0.000354178	DOWN
459	28.93	32.42	49.33	23.18	19.9	tr|E1B9Y2|E1B9Y2_BOVIN	Chromosome 9 open reading frame 172 OS=Bos taurus GN=C9orf172 PE=4 SV=2	BOVIN	16	E1B9Y2	GN=C9orf172	0.824138	0.990832	0.717794	0.963829	1.15878	0.847227	0.862979	1.03753	0.758578	0.147437	0.906854	0.0842843	--
460	28.84	31.12	73.91	53.26	43.48	sp|Q3SZK8|NHRF1_BOVIN	Na(+)/H(+) exchange regulatory cofactor NHE-RF1 OS=Bos taurus GN=SLC9A3R1 PE=2 SV=1	BOVIN	14	Q3SZK8	GN=SLC9A3R1	1.59956	1.1272	1.41906	1.36773	0.946237	1.20226	1.36773	0.954993	1.21339	0.164316	1.24424	0.00965728	--
461	28.78	35.32	46.15	27.36	20.22	sp|Q863B3|SND1_BOVIN	Staphylococcal nuclease domain-containing protein 1 OS=Bos taurus GN=SND1 PE=1 SV=1	BOVIN	15	Q863B3	GN=SND1	0.981748	1.03753	1.05682	0.954993	1	1.02802	0.972747	1.02802	1.04713	0.0333625	1.01189	0.348403	--
462	28.78	31.81	45.91	31.67	27.58	tr|Q1RMT6|Q1RMT6_BOVIN	Drebrin 1 OS=Bos taurus GN=DBN1 PE=1 SV=1	BOVIN	19	Q1RMT6	GN=DBN1	1.14815	1.21339	0.711214	0.711214	0.758578	0.474242	0.954993	1.01859	0.613762	0.280095	0.844904	0.100906	--
463	28.67	34.22	55.54	37.3	23.11	sp|Q0IIK5|DDX1_BOVIN	ATP-dependent RNA helicase DDX1 OS=Bos taurus GN=DDX1 PE=2 SV=1	BOVIN	16	Q0IIK5	GN=DDX1	1.41906	1.36773	1.43219	1.45881	1.39316	1.47231	1.28233	1.23595	1.2942	0.0577133	1.37286	9.69705e-07	--
464	28.67	32.36	64.76	50	46.08	sp|Q17QG2|NUDC_BOVIN	Nuclear migration protein nudC OS=Bos taurus GN=NUDC PE=2 SV=1	BOVIN	16	Q17QG2	GN=NUDC	1.52757	1.09648	1.31826	1.30617	0.946237	1.13763	1.19124	0.862979	1.03753	0.166801	1.15823	0.0491824	--
465	28.64	31.09	65.36	52.33	44.96	sp|Q3SZ65|IF4A2_BOVIN	Eukaryotic initiation factor 4A-II OS=Bos taurus GN=EIF4A2 PE=2 SV=1	BOVIN	16	Q3SZ65	GN=EIF4A2	1.00925	0.972747	0.990832	1.04713	1	1.01859	1.02802	0.990832	1.00925	0.0207696	1.00741	0.346078	--
466	28.61	32.85	35.35	19.74	10.88	tr|F1N3I3|F1N3I3_BOVIN	Ubiquitin conjugating enzyme E2 O OS=Bos taurus GN=UBE2O PE=3 SV=2	BOVIN	14	F1N3I3	GN=UBE2O	1.31826	1.15878	1.64437	0.758578	0.660694	0.972747	0.879022	0.77983	1.1272	0.285859	1.03327	0.758162	--
467	28.59	34.69	80.51	72.43	59.56	sp|Q3T165|PHB_BOVIN	Prohibitin OS=Bos taurus GN=PHB PE=2 SV=1	BOVIN	26	Q3T165	GN=PHB	1.55597	0.824138	0.642688	1.58489	0.831764	0.660694	1.39316	0.744732	0.591562	0.392803	0.981066	0.892909	--
468	28.57	32.55	57.62	37.62	34.46	sp|Q5E9T9|RTCB_BOVIN	tRNA-splicing ligase RtcB homolog OS=Bos taurus GN=RTCB PE=2 SV=1	BOVIN	17	Q5E9T9	GN=RTCB	2.35505	2.33346	2.44343	1.19124	1.19124	1.24738	1.27057	1.27057	1.33045	0.328118	1.62593	0.0105638	UP
469	28.55	31.85	78.1	54.74	52.55	sp|P13272|UCRI_BOVIN	Cytochrome b-c1 complex subunit Rieske, mitochondrial OS=Bos taurus GN=UQCRFS1 PE=1 SV=3	BOVIN	22	P13272	GN=UQCRFS1	5.19996	2.46604	0.737904	1.77011	0.801678	0.224906	1.97697	0.862979	0.237684	0.929002	1.58647	0.29301	--
470	28.52	36.32	69.75	57.61	45.47	tr|F1N715|F1N715_BOVIN	Adenylyl cyclase-associated protein OS=Bos taurus GN=CAP2 PE=3 SV=2	BOVIN	27	F1N715	GN=CAP2	1.49969	1.03753	1.07647	1.41906	0.990832	1.02802	1.31826	0.912011	0.937562	0.18123	1.13549	0.099585	--
471	28.51	36.52	39.74	21.48	16.33	tr|G3N3K3|G3N3K3_BOVIN	Glutamate ionotropic receptor NMDA type subunit 1 OS=Bos taurus GN=GRIN1 PE=3 SV=1	BOVIN	17	G3N3K3	GN=GRIN1	0.937562	1.20226	0.772681	0.737904	0.946237	0.608135	0.711214	0.912011	0.586138	0.223322	0.823794	0.0266979	--
472	28.49	32.81	52.44	27.61	19.26	tr|F1MBM9|F1MBM9_BOVIN	Rho guanine nucleotide exchange factor 7 OS=Bos taurus GN=ARHGEF7 PE=4 SV=2	BOVIN	15	F1MBM9	GN=ARHGEF7	1.30617	1.69044	0.990832	0.765597	1	0.57544	0.92045	1.21339	0.672977	0.322181	1.01503	0.899761	--
473	28.46	34.45	50.34	31.03	24.14	sp|A4IF89|EXOC8_BOVIN	Exocyst complex component 8 OS=Bos taurus GN=EXOC8 PE=2 SV=1	BOVIN	16	A4IF89	GN=EXOC8	0.887156	1.28233	0.704693	1.27057	1.77011	1.01859	0.937562	1.35519	0.744732	0.291203	1.10788	0.371933	--
474	28.46	33.66	44.98	29.99	23.54	tr|F1N048|F1N048_BOVIN	Peptidyl arginine deiminase 2 OS=Bos taurus GN=PADI2 PE=4 SV=1	BOVIN	17	F1N048	GN=PADI2	0.654636	0.30761	0.737904	1.23595	0.554626	1.39316	0.704693	0.328095	0.794328	0.463438	0.745666	0.0709304	--
475	28.44	34.47	43.97	24.34	18.31	tr|G3X7E3|G3X7E3_BOVIN	WD repeat-containing protein 44 OS=Bos taurus GN=WDR44 PE=4 SV=1	BOVIN	15	G3X7E3	GN=WDR44	1.28233	0.963829	1.19124	1.13763	0.855067	1.05682	1.07647	0.801678	0.990832	0.140488	1.03954	0.465767	--
476	28.42	31.8	59.48	43.76	27.39	sp|Q2KIG0|ETFD_BOVIN	Electron transfer flavoprotein-ubiquinone oxidoreductase, mitochondrial OS=Bos taurus GN=ETFDH PE=2 SV=1	BOVIN	17	Q2KIG0	GN=ETFDH	2.208	2.42103	1.55597	1.78649	1.97697	1.28233	1.80302	1.99526	1.25892	0.2052	1.80978	0.000268803	UP
477	28.42	31.21	57.8	46.81	36.04	sp|P11178|ODBA_BOVIN	2-oxoisovalerate dehydrogenase subunit alpha, mitochondrial OS=Bos taurus GN=BCKDHA PE=1 SV=1	BOVIN	19	P11178	GN=BCKDHA	3.13329	2.37684	1.80302	2.24905	1.70608	1.2942	2.22844	1.67494	1.28233	0.281708	1.97202	0.00112243	UP
478	28.38	36.79	67.42	48.4	34.27	sp|Q3MHL7|TCPZ_BOVIN	T-complex protein 1 subunit zeta OS=Bos taurus GN=CCT6A PE=1 SV=3	BOVIN	16	Q3MHL7	GN=CCT6A	1.39316	1.03753	1.2942	0.887156	0.660694	0.801678	1.10662	0.816582	0.990832	0.225087	0.998716	0.987509	--
479	28.37	29.45	76.19	66.67	64.29	sp|P05630|ATPD_BOVIN	ATP synthase subunit delta, mitochondrial OS=Bos taurus GN=ATP5D PE=1 SV=2	BOVIN	24	P05630	GN=ATP5D	1.97697	1.35519	1.49969	2.0893	1.41906	1.57036	1.87068	1.27057	1.41906	0.173339	1.60787	0.000268378	UP
480	28.32	32.5	73.06	56.67	47.5	sp|P46196|MK01_BOVIN	Mitogen-activated protein kinase 1 OS=Bos taurus GN=MAPK1 PE=2 SV=3	BOVIN	22	P46196	GN=MAPK1	0.937562	0.972747	1.19124	1.07647	1.11686	1.36773	0.937562	0.963829	1.19124	0.128408	1.08392	0.126532	--
481	28.31	33.72	43.56	26.73	17.43	sp|Q59A32|PUR2_BOVIN	Trifunctional purine biosynthetic protein adenosine-3 OS=Bos taurus GN=GART PE=2 SV=1	BOVIN	14	Q59A32	GN=GART	1.27057	1.1695	1.5417	0.912011	0.847227	1.14815	0.981748	0.903649	1.22462	0.18917	1.11102	0.173513	--
482	28.23	30.88	60.62	52	50.46	sp|Q3ZCJ2|AK1A1_BOVIN	Alcohol dehydrogenase [NADP(+)] OS=Bos taurus GN=AKR1A1 PE=2 SV=1	BOVIN	17	Q3ZCJ2	GN=AKR1A1	1.23595	1.11686	1.11686	1.28233	1.15878	1.15878	1.03753	0.937562	0.937562	0.101973	1.10913	0.0258774	--
483	28.15	31.21	51.35	39.19	35.33	tr|F6QP30|F6QP30_BOVIN	Breast carcinoma amplified sequence 1 OS=Bos taurus GN=BCAS1 PE=4 SV=1	BOVIN	19	F6QP30	GN=BCAS1	4.74242	1.70608	5.70164	1.65959	0.519996	2.03236	1.59956	0.465586	1.95885	0.743127	2.26512	0.0662247	--
484	28.12	33.1	71.18	62.32	49.51	sp|Q3SZA0|CSN4_BOVIN	COP9 signalosome complex subunit 4 OS=Bos taurus GN=COPS4 PE=2 SV=1	BOVIN	15	Q3SZA0	GN=COPS4	1.14815	0.816582	0.855067	1.02802	0.731139	0.772681	1.13763	0.809096	0.855067	0.163767	0.905936	0.110687	--
485	28.07	34.07	40.64	24.32	18.61	tr|E1BFV0|E1BFV0_BOVIN	Karyopherin subunit beta 1 OS=Bos taurus GN=KPNB1 PE=1 SV=2	BOVIN	16	E1BFV0	GN=KPNB1	1.41906	1.20226	1.30617	0.895365	0.744732	0.801678	0.801678	0.672977	0.717794	0.27818	0.951302	0.616814	--
486	28.05	34.37	80.67	70	47	sp|Q3MHR7|ARPC2_BOVIN	Actin-related protein 2/3 complex subunit 2 OS=Bos taurus GN=ARPC2 PE=1 SV=1	BOVIN	17	Q3MHR7	GN=ARPC2	1.57036	1.52757	1.24738	0.809096	0.801678	0.625173	0.855067	0.847227	0.660694	0.342093	0.993805	0.96016	--
487	28	33.25	58.89	40.75	31.78	sp|Q2KHY1|CPNE6_BOVIN	Copine-6 OS=Bos taurus GN=CPNE6 PE=2 SV=1	BOVIN	18	Q2KHY1	GN=CPNE6	0.824138	0.83946	0.597035	0.972747	0.990832	0.704693	0.772681	0.77983	0.564937	0.176808	0.782928	0.00218151	--
488	27.99	32.06	53.36	42.3	38.18	tr|A4FV33|A4FV33_BOVIN	Kinase OS=Bos taurus GN=ITPKA PE=2 SV=1	BOVIN	13	A4FV33	GN=ITPKA	1.30617	1.38038	0.544503	1	1.0666	0.42462	1.00925	1.07647	0.432514	0.372208	0.915612	0.503549	--
489	27.96	52.89	64.98	42.26	27.64	tr|F1MTI4|F1MTI4_BOVIN	ELKS/RAB6-interacting/CAST family member 2 OS=Bos taurus GN=ERC2 PE=4 SV=1	BOVIN	21	F1MTI4	GN=ERC2	1.65959	1.36773	0.239883	0.946237	0.787046	0.136773	0.937562	0.772681	0.136773	0.65011	0.77603	0.244674	--
490	27.87	34.68	56.9	30.08	21.22	tr|E1BIN5|E1BIN5_BOVIN	Cullin 3 OS=Bos taurus GN=CUL3 PE=3 SV=2	BOVIN	15	E1BIN5	GN=CUL3	0.444631	0.794328	0.887156	0.448745	0.809096	0.895365	0.47863	0.862979	0.963829	0.272788	0.73164	0.00521344	--
491	27.86	41.29	46.42	25.5	14.61	tr|E1BB06|E1BB06_BOVIN	Uncharacterized protein OS=Bos taurus GN=FMNL2 PE=4 SV=2	BOVIN	18	E1BB06	GN=FMNL2	1.08643	1.18032	1.92309	1.34276	1.44544	2.37684	1.08643	1.19124	1.95885	0.289884	1.51016	0.010922	UP
492	27.85	35.54	37.79	19.16	12.62	tr|F1N2D3|F1N2D3_BOVIN	Tight junction protein 1 OS=Bos taurus GN=TJP1 PE=3 SV=2	BOVIN	18	F1N2D3	GN=TJP1	1.55597	1.19124	1.30617	1.8197	1.38038	1.52757	1.52757	1.15878	1.25892	0.141853	1.41403	0.000387914	--
493	27.8	39.58	51.1	31.96	21.9	tr|E1B999|E1B999_BOVIN	Kinesin-like protein OS=Bos taurus GN=KIF3A PE=3 SV=2	BOVIN	18	E1B999	GN=KIF3A	1.31826	1.57036	1.0666	1.04713	1.24738	0.824138	0.981748	1.18032	0.787046	0.208942	1.11366	0.204442	--
494	27.8	30.07	69.16	61.68	47.9	sp|Q5E9B1|LDHB_BOVIN	L-lactate dehydrogenase B chain OS=Bos taurus GN=LDHB PE=2 SV=4	BOVIN	22	Q5E9B1	GN=LDHB	1.34276	1.00925	3.63078	1.00925	0.744732	2.80543	0.559758	0.376704	1.48594	0.710791	1.44051	0.258331	--
495	27.75	33.39	85.88	63.56	48.31	sp|Q2KJ56|HOME1_BOVIN	Homer protein homolog 1 OS=Bos taurus GN=HOMER1 PE=2 SV=1	BOVIN	14	Q2KJ56	GN=HOMER1	1.57036	1.22462	0.704693	1.58489	1.23595	0.704693	1.25892	0.972747	0.564937	0.324686	1.09131	0.486855	--
496	27.57	30.64	71.15	64.23	61.15	sp|Q3SZX4|CAH3_BOVIN	Carbonic anhydrase 3 OS=Bos taurus GN=CA3 PE=2 SV=3	BOVIN	31	Q3SZX4	GN=CA3	0.283139	0.666807	1.58489	0.194089	0.444631	1.11686	0.210863	0.474242	1.15878	0.683012	0.681589	0.0890917	--
497	27.52	45.78	38.41	19.49	13.03	tr|G3MXD5|G3MXD5_BOVIN	Kinesin family member 21B OS=Bos taurus GN=KIF21B PE=3 SV=1	BOVIN	19	G3MXD5	GN=KIF21B	0.483059	1.01859	0.648634	0.597035	1.25892	0.801678	0.510505	1.0666	0.685488	0.325656	0.785612	0.0452355	--
498	27.49	33.01	96.83	90.48	74.6	sp|Q5E946|PARK7_BOVIN	Protein/nucleic acid deglycase DJ-1 OS=Bos taurus GN=PARK7 PE=2 SV=1	BOVIN	21	Q5E946	GN=PARK7	4.96592	1.88799	5.01187	3.04789	1.05682	2.80543	1.70608	0.625173	1.59956	0.593691	2.52297	0.0206431	--
499	27.41	35.09	61.28	45.76	38.3	sp|O46563|VATH_BOVIN	V-type proton ATPase subunit H OS=Bos taurus GN=ATP6V1H PE=2 SV=2	BOVIN	22	O46563	GN=ATP6V1H	0.636796	1.28233	1.01859	0.529663	1.0666	0.831764	0.519996	1.01859	0.801678	0.288708	0.856223	0.138571	--
500	27.4	28.91	83.03	57.34	51.83	tr|A4IFG0|A4IFG0_BOVIN	GSTM1 protein OS=Bos taurus GN=GSTM1 PE=2 SV=1	BOVIN	18	A4IFG0	GN=GSTM1	0.483059	1.0666	1.04713	0.487529	1.05682	1.03753	0.363078	0.787046	0.77983	0.338451	0.789846	0.0568671	--
501	27.39	36.41	78.87	71.83	61.27	tr|A6H783|A6H783_BOVIN	VDAC5P protein OS=Bos taurus GN=VDAC5P PE=2 SV=1	BOVIN	38	A6H783	GN=VDAC5P	1.55597	1.09648	0.334195	1.30617	0.903649	0.291072	1.1272	0.787046	0.246604	0.525287	0.84982	0.369183	--
502	27.36	30.66	44.21	36.58	27.97	tr|A5PKI0|A5PKI0_BOVIN	APPL1 protein OS=Bos taurus GN=APPL1 PE=2 SV=1	BOVIN	18	A5PKI0	GN=APPL1	1.31826	0.990832	1.23595	1.51356	1.15878	1.44544	1.34276	1.01859	1.28233	0.132893	1.25628	0.00247247	--
503	27.34	30.94	36.61	22.55	18.3	tr|G3MZH4|G3MZH4_BOVIN	Adaptor related protein complex 1 gamma 1 subunit OS=Bos taurus GN=AP1G1 PE=4 SV=1	BOVIN	16	G3MZH4	GN=AP1G1	0.698232	1.13763	1.14815	0.510505	0.83946	0.83946	0.519996	0.847227	0.855067	0.260334	0.821748	0.0461929	--
504	27.3	34.58	46.67	32.8	26.13	tr|F1MUP1|F1MUP1_BOVIN	Folate hydrolase 1 OS=Bos taurus GN=FOLH1 PE=1 SV=1	BOVIN	17	F1MUP1	GN=FOLH1	1.51356	0.744732	1.8197	1.77011	0.887156	2.1677	1.31826	0.660694	1.59956	0.356449	1.38683	0.0577809	--
505	27.29	32.53	33.74	23.61	19.71	tr|E1BB02|E1BB02_BOVIN	ArfGAP with GTPase domain, ankyrin repeat and PH domain 3 OS=Bos taurus GN=AGAP3 PE=4 SV=2	BOVIN	16	E1BB02	GN=AGAP3	0.981748	1.02802	0.937562	0.972747	1.02802	0.937562	0.946237	1	0.912011	0.0402867	0.971544	0.0737811	--
506	27.29	29.05	56.1	38.78	30.51	tr|A7MBD4|A7MBD4_BOVIN	FARSA protein OS=Bos taurus GN=FARSA PE=2 SV=1	BOVIN	17	A7MBD4	GN=FARSA	2.01372	1.88799	1.7378	1.36773	1.28233	1.14815	1.40605	1.31826	1.20226	0.199284	1.48492	0.00167732	--
507	27.14	30.28	54.14	33.33	24.51	sp|Q5EA80|PGTA_BOVIN	Geranylgeranyl transferase type-2 subunit alpha OS=Bos taurus GN=RABGGTA PE=2 SV=1	BOVIN	14	Q5EA80	GN=RABGGTA	1.00925	0.912011	0.717794	0.772681	0.691831	0.564937	0.737904	0.660694	0.539511	0.19414	0.734068	0.000748072	--
508	27.12	35.7	41.9	23.22	14.33	tr|E1BPX7|E1BPX7_BOVIN	Uncharacterized protein OS=Bos taurus GN=RAPGEF4 PE=4 SV=2	BOVIN	14	E1BPX7	GN=RAPGEF4	1.44544	2.33346	1.1695	0.972747	1.55597	0.758578	0.83946	1.36773	0.666807	0.396029	1.23441	0.21206	--
509	27.11	34.63	66.89	51.11	36	sp|A1A4L0|SNX4_BOVIN	Sorting nexin-4 OS=Bos taurus GN=SNX4 PE=2 SV=1	BOVIN	16	A1A4L0	GN=SNX4	1.19124	0.946237	0.672977	1.03753	0.831764	0.597035	1.07647	0.855067	0.630957	0.226998	0.87103	0.102271	--
510	27.08	29.74	55.82	43.71	36.58	tr|E1BEH9|E1BEH9_BOVIN	Synaptotagmin 12 OS=Bos taurus GN=SYT12 PE=4 SV=1	BOVIN	14	E1BEH9	GN=SYT12	2.03236	2.208	0.359749	2.05116	2.208	0.356451	1.39316	1.52757	0.242103	0.57619	1.3754	0.217119	--
511	27.07	75.74	49.47	43.23	34.99	tr|F1MIF2|F1MIF2_BOVIN	AP complex subunit beta OS=Bos taurus GN=AP1B1 PE=3 SV=1	BOVIN	40	F1MIF2	GN=AP1B1	0.928966	1.09648	0.887156	0.564937	0.666807	0.539511	0.591562	0.698232	0.564937	0.256866	0.72651	0.00323045	--
512	27.02	34.04	45.92	32.88	25.14	tr|Q0IIL6|Q0IIL6_BOVIN	Hydroxysteroid (17-beta) dehydrogenase 4 OS=Bos taurus GN=HSD17B4 PE=1 SV=1	BOVIN	16	Q0IIL6	GN=HSD17B4	0.319154	0.870964	1.1272	0.293765	0.724436	0.92045	0.30479	0.772681	1.00925	0.430365	0.704743	0.0249258	--
513	27.01	32.62	47.74	31.94	24.84	tr|F1N0A4|F1N0A4_BOVIN	Uncharacterized protein OS=Bos taurus GN=ACAD9 PE=3 SV=1	BOVIN	15	F1N0A4	GN=ACAD9	0.937562	1	0.981748	0.972747	1.02802	1.00925	0.954993	1.00925	0.990832	0.0273398	0.987156	0.215179	--
514	27.01	30.95	65.14	50.27	38.65	tr|A6QR28|A6QR28_BOVIN	Phosphoserine aminotransferase OS=Bos taurus GN=PSAT1 PE=1 SV=1	BOVIN	17	A6QR28	GN=PSAT1	2.75423	2.67917	2.37684	1.20226	1.18032	1.00925	1.64437	1.61436	1.43219	0.356471	1.76589	0.00880691	UP
515	26.92	34.59	68.07	57.83	43.98	tr|G1K1V2|G1K1V2_BOVIN	Uncharacterized protein OS=Bos taurus PE=4 SV=2	BOVIN	18	G1K1V2	GN=--	0.619441	0.972747	0.870964	0.625173	0.972747	0.870964	0.564937	0.855067	0.77983	0.183885	0.79243	0.00379311	--
516	26.9	35.11	38.69	20.71	12.9	tr|G3N3B7|G3N3B7_BOVIN	Uncharacterized protein OS=Bos taurus GN=PTK2 PE=3 SV=1	BOVIN	13	G3N3B7	GN=PTK2	0.529663	0.724436	0.586138	0.77983	1.09648	0.862979	0.704693	1	0.794328	0.217875	0.786505	0.00780126	--
517	26.83	43.71	45.68	19.75	12.3	tr|E1BGI2|E1BGI2_BOVIN	Uncharacterized protein OS=Bos taurus GN=CEP170 PE=4 SV=2	BOVIN	22	E1BGI2	GN=CEP170	1.04713	1.13763	1.00925	0.928966	1.00925	0.887156	0.912011	0.990832	0.879022	0.0815119	0.977917	0.455852	--
518	26.79	32.05	59.87	37.48	30.68	tr|F1MM79|F1MM79_BOVIN	Glutaminase OS=Bos taurus GN=GLS PE=3 SV=1	BOVIN	21	F1MM79	GN=GLS	1.09648	0.879022	0.855067	0.903649	0.717794	0.698232	0.895365	0.711214	0.685488	0.15539	0.826923	0.00516457	--
519	26.75	33.82	42.76	28.94	18.39	tr|E1BP79|E1BP79_BOVIN	WD repeat domain 47 OS=Bos taurus GN=WDR47 PE=4 SV=2	BOVIN	13	E1BP79	GN=WDR47	0.972747	1.02802	0.990832	0.972747	1.02802	0.990832	0.972747	1.02802	1	0.0229473	0.998217	0.831265	--
520	26.74	27.71	81.6	64.42	55.52	sp|Q3SZP2|MARE2_BOVIN	Microtubule-associated protein RP/EB family member 2 OS=Bos taurus GN=MAPRE2 PE=2 SV=1	BOVIN	17	Q3SZP2	GN=MAPRE2	1.57036	1.25892	0.751623	1.69044	1.36773	0.824138	1.45881	1.18032	0.717794	0.284306	1.20224	0.13276	--
521	26.68	30.11	59.62	48.8	39.42	tr|F1MHT2|F1MHT2_BOVIN	Phosphatidylinositol-5-phosphate 4-kinase type 2 beta OS=Bos taurus GN=PIP4K2B PE=4 SV=2	BOVIN	15	F1MHT2	GN=PIP4K2B	1.72187	1.55597	1.44544	1.07647	0.946237	0.870964	0.937562	0.831764	0.765597	0.294583	1.12798	0.307698	--
522	26.65	48.93	70.19	46.1	32.06	sp|Q2HJ49|MOES_BOVIN	Moesin OS=Bos taurus GN=MSN PE=2 SV=3	BOVIN	22	Q2HJ49	GN=MSN	1.41906	1.39316	2.26987	1.08643	1.0666	1.75388	1.19124	1.1695	1.92309	0.268565	1.47476	0.00949484	--
523	26.63	34.62	47.73	33.57	27.34	tr|E1BLC5|E1BLC5_BOVIN	Doublecortin like kinase 2 OS=Bos taurus GN=DCLK2 PE=4 SV=2	BOVIN	18	E1BLC5	GN=DCLK2	0.990832	1.48594	0.946237	0.636796	0.990832	0.60256	0.787046	1.21339	0.737904	0.287676	0.932392	0.496163	--
524	26.63	30.77	53.04	33.95	25.84	tr|F1MXB4|F1MXB4_BOVIN	Syntaxin binding protein 3 OS=Bos taurus GN=STXBP3 PE=3 SV=2	BOVIN	14	F1MXB4	GN=STXBP3	1.19124	1.55597	2.03236	0.613762	0.809096	1.01859	0.660694	0.870964	1.08643	0.392657	1.09323	0.556073	--
525	26.61	39.99	55.54	38.48	25.05	tr|F1MU05|F1MU05_BOVIN	Membrane palmitoylated protein 6 OS=Bos taurus GN=MPP6 PE=3 SV=1	BOVIN	15	F1MU05	GN=MPP6	1.85353	1.67494	1.36773	1.05682	0.963829	0.765597	1.13763	1.03753	0.816582	0.297614	1.18602	0.174402	--
526	26.56	29.51	59.35	42.18	33.97	tr|Q2KII9|Q2KII9_BOVIN	Dynein cytoplasmic 1 light intermediate chain 1 OS=Bos taurus GN=DYNC1LI1 PE=1 SV=1	BOVIN	13	Q2KII9	GN=DYNC1LI1	2.10863	1.88799	1.36773	1.01859	0.92045	0.648634	1.1272	1.01859	0.717794	0.393527	1.20173	0.262075	--
527	26.53	28.11	63.27	48.21	40.82	sp|Q58CP0|IDH3G_BOVIN	Isocitrate dehydrogenase [NAD] subunit gamma, mitochondrial OS=Bos taurus GN=IDH3G PE=2 SV=1	BOVIN	20	Q58CP0	GN=IDH3G	1.72187	1.70608	1.25892	1.1272	1.11686	0.809096	1.27057	1.25892	0.92045	0.234743	1.24333	0.0460944	--
528	26.41	30.75	53.79	33.9	21.42	tr|A7Z066|A7Z066_BOVIN	Calnexin OS=Bos taurus GN=canx PE=1 SV=1	BOVIN	15	A7Z066	GN=canx	2.58226	3.59749	3.53183	0.724436	1.05682	1.04713	0.744732	1.05682	1.05682	0.653901	1.71093	0.110002	--
529	26.39	34.96	52.41	32.41	27.45	tr|E1BGC1|E1BGC1_BOVIN	Methylcrotonoyl-CoA carboxylase 1 OS=Bos taurus GN=MCCC1 PE=1 SV=1	BOVIN	17	E1BGC1	GN=MCCC1	0.608135	0.937562	0.666807	0.366438	0.559758	0.394457	0.413047	0.630957	0.444631	0.305229	0.557977	8.06438e-05	DOWN
530	26.31	29.35	43.74	32.28	26.55	tr|Q08E64|Q08E64_BOVIN	RAP1 GTPase activating protein OS=Bos taurus GN=RAP1GAP PE=2 SV=1	BOVIN	16	Q08E64	GN=RAP1GAP	2.01372	1.49969	1.43219	1.6293	1.21339	1.15878	1.70608	1.28233	1.21339	0.182825	1.46098	0.00122209	--
531	26.26	33.6	36.79	23.19	14.23	sp|Q32LP4|S4A10_BOVIN	Sodium-driven chloride bicarbonate exchanger OS=Bos taurus GN=SLC4A10 PE=2 SV=1	BOVIN	13	Q32LP4	GN=SLC4A10	1.33045	2.03236	0.981748	0.679204	1.08643	0.510505	0.744732	1.18032	0.564937	0.443113	1.0123	0.940093	--
532	26.25	39.96	40.65	20.92	10.66	tr|F1MT25|F1MT25_BOVIN	High density lipoprotein binding protein OS=Bos taurus GN=HDLBP PE=1 SV=2	BOVIN	15	F1MT25	GN=HDLBP	1.07647	1.10662	1.04713	1.01859	1.04713	0.990832	1.01859	1.04713	1	0.0334107	1.03917	0.0127909	--
533	26.25	30.21	34.64	17.46	14.35	tr|E1BIU0|E1BIU0_BOVIN	SEC24 homolog C, COPII coat complex component OS=Bos taurus GN=SEC24C PE=1 SV=1	BOVIN	14	E1BIU0	GN=SEC24C	1.36773	1.40605	1.10662	0.981748	1.01859	0.77983	1.02802	1.0666	0.831764	0.186674	1.06522	0.380732	--
534	26.21	34.17	55.41	40.24	28.5	tr|F1MBG6|F1MBG6_BOVIN	GIT ArfGAP 1 OS=Bos taurus GN=GIT1 PE=4 SV=2	BOVIN	19	F1MBG6	GN=GIT1	1.13763	1.44544	0.903649	0.698232	0.912011	0.580764	0.912011	1.19124	0.744732	0.269292	0.947301	0.575121	--
535	26.18	42.56	54.08	29.93	16.2	tr|E1BND7|E1BND7_BOVIN	PTPRF interacting protein alpha 2 OS=Bos taurus GN=PPFIA2 PE=4 SV=2	BOVIN	13	E1BND7	GN=PPFIA2	0.772681	0.597035	0.487529	0.870964	0.685488	0.554626	0.912011	0.724436	0.586138	0.199085	0.687879	0.000199067	--
536	26.18	30.24	64.13	40.68	34.07	tr|F1N719|F1N719_BOVIN	Serine/threonine-protein phosphatase OS=Bos taurus GN=PPP5C PE=3 SV=1	BOVIN	15	F1N719	GN=PPP5C	1.00925	1.08643	1.2942	0.862979	0.928966	1.11686	0.809096	0.870964	1.03753	0.143522	1.00181	0.972502	--
537	26.16	31.69	48.27	27.46	21.24	tr|E1BPW1|E1BPW1_BOVIN	Oxysterol-binding protein OS=Bos taurus GN=OSBP PE=3 SV=2	BOVIN	14	E1BPW1	GN=OSBP	1.07647	1.38038	1.7378	1.09648	1.40605	1.75388	0.879022	1.1272	1.44544	0.215411	1.32252	0.0125726	--
538	26.14	31.94	33.25	16.5	8.723	tr|F1N1Q7|F1N1Q7_BOVIN	Phosphatidylinositol-3,4,5-trisphosphate dependent Rac exchange factor 1 OS=Bos taurus GN=PREX1 PE=4 SV=2	BOVIN	14	F1N1Q7	GN=PREX1	0.570164	0.963829	0.524808	0.469894	0.765597	0.428549	0.487529	0.787046	0.444631	0.293901	0.604672	0.00023483	DOWN
539	26.08	34.23	57.94	36.91	27.99	tr|G5E631|G5E631_BOVIN	Uncharacterized protein OS=Bos taurus GN=DDX3X PE=1 SV=1	BOVIN	17	G5E631	GN=DDX3X	1.94089	2.0893	1.08643	1.43219	1.51356	0.831764	1.55597	1.6293	0.92045	0.281877	1.44443	0.014949	--
540	26.07	26.95	66.39	48.18	46.78	sp|Q3ZBA8|NDRG2_BOVIN	Protein NDRG2 OS=Bos taurus GN=NDRG2 PE=2 SV=1	BOVIN	23	Q3ZBA8	GN=NDRG2	5.80764	7.24436	3.90841	1.05682	1.36773	0.642688	1.52757	1.95885	0.92045	0.82877	2.71495	0.0632057	--
541	26.06	28.1	56.36	45.73	35.67	sp|P21398|AOFA_BOVIN	Amine oxidase [flavin-containing] A OS=Bos taurus GN=MAOA PE=2 SV=2	BOVIN	17	P21398	GN=MAOA	1.44544	1.61436	1.15878	1.07647	1.20226	0.855067	1.05682	1.18032	0.83946	0.204109	1.15877	0.094151	--
542	25.99	34.38	47.47	26.58	19.11	tr|F1MI97|F1MI97_BOVIN	Actin binding LIM protein 1 OS=Bos taurus GN=ABLIM1 PE=4 SV=2	BOVIN	17	F1MI97	GN=ABLIM1	1.24738	1.52757	0.57544	1.39316	1.67494	0.642688	1.36773	1.65959	0.642688	0.356098	1.19235	0.235958	--
543	25.99	27.64	67.51	58.44	50.38	sp|Q3T0R7|THIM_BOVIN	3-ketoacyl-CoA thiolase, mitochondrial OS=Bos taurus GN=ACAA2 PE=2 SV=1	BOVIN	17	Q3T0R7	GN=ACAA2	1.05682	1.0666	1	0.972747	0.972747	0.92045	1	1	0.946237	0.0449266	0.992844	0.662051	--
544	25.94	33.58	48.2	30.05	22.12	tr|E1BJW7|E1BJW7_BOVIN	VPS53, GARP complex subunit OS=Bos taurus GN=VPS53 PE=4 SV=1	BOVIN	14	E1BJW7	GN=VPS53	0.613762	0.895365	0.758578	0.60256	0.879022	0.744732	0.737904	1.09648	0.928966	0.185695	0.806374	0.00642543	--
545	25.94	30.27	63.67	50.39	40.63	sp|P13619|AT5F1_BOVIN	ATP synthase F(0) complex subunit B1, mitochondrial OS=Bos taurus GN=ATP5F1 PE=1 SV=2	BOVIN	25	P13619	GN=ATP5F1	1.21339	1.80302	1.18032	0.92045	1.43219	0.981748	0.887156	1.38038	0.937562	0.240815	1.19291	0.0940562	--
546	25.94	29.89	39.53	17.1	11.01	sp|Q28205|TBCD_BOVIN	Tubulin-specific chaperone D OS=Bos taurus GN=TBCD PE=1 SV=1	BOVIN	12	Q28205	GN=TBCD	0.862979	0.887156	1.21339	0.794328	0.816582	1.10662	0.787046	0.809096	1.09648	0.164907	0.930409	0.235451	--
547	25.89	35.8	45.88	28.74	20.17	tr|G3MWG4|G3MWG4_BOVIN	Uncharacterized protein OS=Bos taurus GN=IARS2 PE=3 SV=1	BOVIN	17	G3MWG4	GN=IARS2	0.937562	0.963829	0.946237	0.92045	0.954993	0.937562	0.928966	0.963829	0.946237	0.0148881	0.944407	3.66185e-06	--
548	25.86	28.59	30.74	15.97	12.36	tr|E1B9I9|E1B9I9_BOVIN	Phosphatidylinositol transfer protein membrane associated 1 OS=Bos taurus GN=PITPNM1 PE=4 SV=2	BOVIN	12	E1B9I9	GN=PITPNM1	0.963829	1.00925	0.972747	0.946237	0.981748	0.946237	0.963829	1.00925	0.963829	0.0226986	0.972996	0.00858891	--
549	25.86	26.58	52.05	50.79	45.43	sp|P63243|RACK1_BOVIN	Receptor of activated protein C kinase 1 OS=Bos taurus GN=RACK1 PE=2 SV=3	BOVIN	14	P63243	GN=RACK1	1.90546	1.35519	1.39316	1.52757	1.07647	1.11686	1.5417	1.09648	1.13763	0.193981	1.35006	0.0053828	--
550	25.82	33.63	47.5	35.28	28.23	tr|F1MVZ8|F1MVZ8_BOVIN	Uncharacterized protein OS=Bos taurus GN=NGEF PE=4 SV=2	BOVIN	17	F1MVZ8	GN=NGEF	0.717794	1.14815	0.717794	0.60256	0.972747	0.608135	0.597035	0.954993	0.608135	0.250331	0.769705	0.00963344	--
551	25.82	30.59	70.26	47.31	37.13	sp|P22439|ODPX_BOVIN	Pyruvate dehydrogenase protein X component OS=Bos taurus GN=PDHX PE=1 SV=3	BOVIN	21	P22439	GN=PDHX	1.45881	1.41906	1.01859	0.711214	0.636796	0.440555	0.642688	0.586138	0.398107	0.460432	0.81244	0.193897	--
552	25.82	30.28	39.96	24.32	17.86	tr|F1N773|F1N773_BOVIN	Uncharacterized protein OS=Bos taurus GN=CNKSR2 PE=4 SV=2	BOVIN	15	F1N773	GN=CNKSR2	0.737904	1.07647	0.60256	0.608135	0.870964	0.501187	0.642688	0.92045	0.529663	0.256011	0.721113	0.00271389	--
553	25.78	30.78	53.52	37.05	27.79	tr|F1MHN8|F1MHN8_BOVIN	CD166 antigen OS=Bos taurus GN=ALCAM PE=1 SV=2	BOVIN	16	F1MHN8	GN=ALCAM	1.24738	1.70608	0.666807	0.903649	1.23595	0.49204	1.01859	1.39316	0.549541	0.377849	1.02369	0.866782	--
554	25.78	28.65	28.36	19.38	13.81	tr|F1N2Y8|F1N2Y8_BOVIN	Neurocan OS=Bos taurus GN=NCAN PE=4 SV=2	BOVIN	22	F1N2Y8	GN=NCAN	1.49969	1.28233	0.831764	1.95885	1.69044	1.09648	1.41906	1.21339	0.787046	0.275663	1.30878	0.0418008	--
555	25.77	27.88	74.84	62.11	47.83	sp|Q08DK4|GHC1_BOVIN	Mitochondrial glutamate carrier 1 OS=Bos taurus GN=SLC25A22 PE=2 SV=1	BOVIN	22	Q08DK4	GN=SLC25A22	0.855067	1.0666	0.436516	0.831764	1.0666	0.42462	0.666807	0.847227	0.346737	0.354183	0.726881	0.0170565	--
556	25.72	32.67	64.63	52.42	43.51	tr|Q0VD16|Q0VD16_BOVIN	MAP2K1 protein OS=Bos taurus GN=MAP2K1 PE=2 SV=2	BOVIN	17	Q0VD16	GN=MAP2K1	1.47231	1.22462	0.824138	1.49969	1.24738	0.83946	1.15878	0.937562	0.660694	0.254858	1.09607	0.359174	--
557	25.7	32.44	86.84	66.51	57.89	tr|F6Q9S4|F6Q9S4_BOVIN	cAMP-dependent protein kinase type II-beta regulatory subunit OS=Bos taurus GN=PRKAR2B PE=4 SV=1	BOVIN	30	F6Q9S4	GN=PRKAR2B	5.7544	4.32514	0.765597	1.0666	0.794328	0.151356	1.09648	0.809096	0.147231	1.127	1.65669	0.348964	--
558	25.67	28.06	79.52	59.44	53.01	sp|P04394|NDUV2_BOVIN	NADH dehydrogenase [ubiquinone] flavoprotein 2, mitochondrial OS=Bos taurus GN=NDUFV2 PE=1 SV=3	BOVIN	20	P04394	GN=NDUFV2	2.208	1.20226	0.731139	3.0761	1.70608	0.954993	2.05116	1.09648	0.630957	0.502055	1.51746	0.0909578	--
559	25.66	39.59	35.69	20.81	14.98	sp|P41541|USO1_BOVIN	General vesicular transport factor p115 OS=Bos taurus GN=USO1 PE=1 SV=1	BOVIN	22	P41541	GN=USO1	1.21339	1.1695	1.75388	0.758578	0.731139	1.07647	0.831764	0.801678	1.1695	0.29044	1.05621	0.618298	--
560	25.63	36.18	70.94	59.26	45.87	tr|E1BAI7|E1BAI7_BOVIN	Tropomodulin 2 OS=Bos taurus GN=TMOD2 PE=4 SV=2	BOVIN	28	E1BAI7	GN=TMOD2	2.22844	1.58489	0.801678	1.40605	0.981748	0.524808	1.36773	0.946237	0.510505	0.454168	1.15023	0.439525	--
561	25.62	30.29	38.21	19.52	14.27	tr|F1N556|F1N556_BOVIN	Ubiquitin specific peptidase 7 OS=Bos taurus GN=USP7 PE=3 SV=2	BOVIN	14	F1N556	GN=USP7	1.05682	1.01859	0.990832	1.01859	0.981748	0.963829	1	0.963829	0.946237	0.0326197	0.993386	0.579615	--
562	25.58	36.98	63.65	40.22	35.42	tr|F1N0E5|F1N0E5_BOVIN	T-complex protein 1 subunit delta OS=Bos taurus GN=CCT4 PE=1 SV=2	BOVIN	24	F1N0E5	GN=CCT4	1.28233	1.09648	1.39316	0.981748	0.831764	1.07647	0.981748	0.831764	1.07647	0.165809	1.06132	0.353174	--
563	25.57	31.5	38.79	17.38	11.79	tr|G5E5A1|G5E5A1_BOVIN	Calmodulin regulated spectrin associated protein family member 2 OS=Bos taurus GN=CAMSAP2 PE=3 SV=1	BOVIN	14	G5E5A1	GN=CAMSAP2	0.809096	1.61436	0.855067	0.685488	1.36773	0.717794	0.559758	1.07647	0.597035	0.371769	0.92031	0.528538	--
564	25.56	29.86	70	50.81	33.24	sp|P26882|PPID_BOVIN	Peptidyl-prolyl cis-trans isomerase D OS=Bos taurus GN=PPID PE=1 SV=6	BOVIN	12	P26882	GN=PPID	1.80302	1.38038	1.5417	1.36773	1.02802	1.14815	1.45881	1.09648	1.23595	0.171594	1.34003	0.00306884	--
565	25.54	33.18	28.67	14.62	9.875	tr|E1BP38|E1BP38_BOVIN	Ral GTPase activating protein catalytic alpha subunit 1 OS=Bos taurus GN=RALGAPA1 PE=4 SV=2	BOVIN	21	E1BP38	GN=RALGAPA1	0.363078	0.963829	0.376704	0.331131	0.855067	0.340408	0.398107	1.05682	0.413047	0.498401	0.566466	0.00246752	DOWN
566	25.52	36.35	47.54	28.46	23.69	tr|F1MM30|F1MM30_BOVIN	Dipeptidyl peptidase like 10 OS=Bos taurus GN=DPP10 PE=4 SV=1	BOVIN	16	F1MM30	GN=DPP10	1.03753	1.44544	0.636796	0.717794	1.01859	0.448745	0.717794	1.01859	0.448745	0.368434	0.832225	0.160296	--
567	25.51	36.67	47.13	18.32	13.22	tr|E1B8Z3|E1B8Z3_BOVIN	Dishevelled associated activator of morphogenesis 2 OS=Bos taurus GN=DAAM2 PE=4 SV=2	BOVIN	16	E1B8Z3	GN=DAAM2	0.679204	0.831764	1.30617	0.758578	0.937562	1.45881	0.772681	0.954993	1.48594	0.289115	1.02063	0.848152	--
568	25.5	30.43	64.01	45.72	28.02	sp|Q9GMB8|SYSC_BOVIN	Serine--tRNA ligase, cytoplasmic OS=Bos taurus GN=SARS PE=2 SV=3	BOVIN	15	Q9GMB8	GN=SARS	0.559758	1	1.65959	0.366438	0.642688	1.10662	0.331131	0.580764	0.981748	0.498736	0.803193	0.202095	--
569	25.49	29.9	62.63	47.89	39.21	sp|P34943|NDUA9_BOVIN	NADH dehydrogenase [ubiquinone] 1 alpha subcomplex subunit 9, mitochondrial OS=Bos taurus GN=NDUFA9 PE=1 SV=1	BOVIN	18	P34943	GN=NDUFA9	2.07014	1.67494	0.831764	1.35519	1.1272	0.515229	1.44544	1.18032	0.549541	0.404425	1.19442	0.287901	--
570	25.49	27.26	63.28	47.11	43.42	tr|A6QPG6|A6QPG6_BOVIN	LANCL2 protein OS=Bos taurus GN=LANCL2 PE=2 SV=1	BOVIN	14	A6QPG6	GN=LANCL2	1.02802	1.78649	1.31826	0.787046	1.40605	1.00925	0.648634	1.14815	0.824138	0.302186	1.10623	0.395012	--
571	25.47	40.14	79.44	69.3	55.77	tr|A7MBH9|A7MBH9_BOVIN	G protein subunit alpha i2 OS=Bos taurus GN=GNAI2 PE=2 SV=1	BOVIN	28	A7MBH9	GN=GNAI2	0.672977	1.03753	0.711214	0.698232	1.0666	0.731139	0.539511	0.787046	0.564937	0.230166	0.756575	0.0042134	--
572	25.42	28.98	31.24	18.14	11.42	tr|F1MD25|F1MD25_BOVIN	KIAA1549 like OS=Bos taurus GN=KIAA1549L PE=4 SV=2	BOVIN	16	F1MD25	GN=KIAA1549L	1.15878	1.44544	0.737904	1.2942	1.61436	0.824138	1.07647	1.34276	0.691831	0.271425	1.13176	0.259652	--
573	25.39	35.04	42.12	25.39	18.39	tr|E1BC59|E1BC59_BOVIN	Uncharacterized protein OS=Bos taurus GN=PPP1R12A PE=4 SV=2	BOVIN	16	E1BC59	GN=PPP1R12A	1.6293	1.40605	1.0666	1.24738	1.07647	0.801678	1.25892	1.07647	0.801678	0.219874	1.15161	0.128797	--
574	25.38	29.37	36.54	12.2	6.243	tr|F1N4J2|F1N4J2_BOVIN	Sacsin molecular chaperone OS=Bos taurus GN=SACS PE=4 SV=2	BOVIN	31	F1N4J2	GN=SACS	0.801678	1.02802	0.847227	0.954993	1.22462	1.00925	0.895365	1.14815	0.946237	0.130982	0.983949	0.73374	--
575	25.37	32.44	46.13	21.28	16.19	tr|A4FUE5|A4FUE5_BOVIN	RAB3 GTPase activating protein catalytic subunit 1 OS=Bos taurus GN=RAB3GAP1 PE=2 SV=1	BOVIN	15	A4FUE5	GN=RAB3GAP1	1.07647	1.10662	1.10662	1.03753	1.05682	1.0666	1.02802	1.04713	1.04713	0.0250925	1.06366	0.000145625	--
576	25.37	28.33	30.12	16.43	13.69	tr|F6Q0C0|F6Q0C0_BOVIN	Uncharacterized protein OS=Bos taurus GN=PCDH1 PE=4 SV=1	BOVIN	13	F6Q0C0	GN=PCDH1	0.963829	0.981748	0.724436	0.954993	0.963829	0.704693	0.77983	0.787046	0.586138	0.16369	0.827394	0.00693489	--
577	25.34	33.38	45.64	22.82	17.95	tr|F1ML08|F1ML08_BOVIN	VPS50, EARP/GARPII complex subunit OS=Bos taurus GN=VPS50 PE=4 SV=1	BOVIN	16	F1ML08	GN=VPS50	0.847227	1.48594	0.809096	0.496592	0.895365	0.505825	0.524808	0.928966	0.529663	0.387378	0.780386	0.0739607	--
578	25.34	31.4	38.22	23.55	15.21	sp|F1MSG6|RPGF2_BOVIN	Rap guanine nucleotide exchange factor 2 OS=Bos taurus GN=RAPGEF2 PE=1 SV=2	BOVIN	15	F1MSG6	GN=RAPGEF2	0.704693	1.33045	0.928966	0.685488	1.30617	0.870964	0.564937	1.04713	0.711214	0.286404	0.905557	0.33316	--
579	25.32	41.08	48.94	34.88	28.51	tr|E1BGZ0|E1BGZ0_BOVIN	Glutamate ionotropic receptor AMPA type subunit 3 OS=Bos taurus GN=GRIA3 PE=3 SV=2	BOVIN	24	E1BGZ0	GN=GRIA3	0.831764	1.20226	0.724436	0.751623	1.07647	0.654636	0.679204	0.963829	0.60256	0.233552	0.831864	0.0400767	--
580	25.23	36.98	35.44	20.87	14.27	tr|E1BN81|E1BN81_BOVIN	Phospholipid-transporting ATPase OS=Bos taurus GN=ATP9A PE=3 SV=2	BOVIN	15	E1BN81	GN=ATP9A	1.00925	1.2942	0.862979	0.887156	1.13763	0.758578	0.83946	1.0666	0.717794	0.186808	0.952626	0.473056	--
581	25.21	31.06	46.19	20.62	12.39	tr|F1MBT6|F1MBT6_BOVIN	Anillin actin binding protein OS=Bos taurus GN=ANLN PE=4 SV=2	BOVIN	14	F1MBT6	GN=ANLN	1.2942	0.544503	2.60615	1.20226	0.505825	2.42103	1.05682	0.448745	2.1677	0.583648	1.3608	0.234778	--
582	25.21	27.92	62.13	46.51	38.87	sp|P79136|CAPZB_BOVIN	F-actin-capping protein subunit beta OS=Bos taurus GN=CAPZB PE=1 SV=1	BOVIN	16	P79136	GN=CAPZB	1.49969	1.39316	1.2942	1.08643	1.01859	0.937562	1.09648	1.02802	0.937562	0.16774	1.14352	0.0672125	--
583	25.16	26.79	63.25	48.72	38.46	sp|P61420|VA0D1_BOVIN	V-type proton ATPase subunit d 1 OS=Bos taurus GN=ATP6V0D1 PE=1 SV=1	BOVIN	19	P61420	GN=ATP6V0D1	0.685488	1.41906	0.275423	0.724436	1.47231	0.30479	0.510505	1.02802	0.20893	0.611107	0.736551	0.136423	--
584	25.1	36.37	33.33	17.41	10.97	sp|A5D794|GAPD1_BOVIN	GTPase-activating protein and VPS9 domain-containing protein 1 OS=Bos taurus GN=GAPVD1 PE=2 SV=1	BOVIN	18	A5D794	GN=GAPVD1	1.33045	1.47231	1.45881	1.04713	1.15878	1.14815	1.00925	1.11686	1.09648	0.135536	1.20425	0.00762629	--
585	25.07	26.48	65.51	52.17	39.71	sp|P11834|OPCM_BOVIN	Opioid-binding protein/cell adhesion molecule OS=Bos taurus GN=OPCML PE=1 SV=1	BOVIN	19	P11834	GN=OPCML	1.03753	1.48594	0.847227	0.515229	0.751623	0.428549	0.57544	0.847227	0.47863	0.408594	0.774154	0.0781226	--
586	25.05	30.76	56.24	42.18	31.49	sp|Q0P5E6|SNTA1_BOVIN	Alpha-1-syntrophin OS=Bos taurus GN=SNTA1 PE=2 SV=1	BOVIN	14	Q0P5E6	GN=SNTA1	1.19124	1.00925	0.77983	1.1695	1	0.772681	1.49969	1.27057	0.981748	0.205275	1.07495	0.364855	--
587	25.04	29.05	51.56	34.87	30.1	sp|P05126|KPCB_BOVIN	Protein kinase C beta type OS=Bos taurus GN=PRKCB PE=2 SV=4	BOVIN	19	P05126	GN=PRKCB	1.04713	1.35519	1.11686	0.903649	1.1695	0.963829	0.862979	1.11686	0.912011	0.141729	1.04978	0.371693	--
588	24.94	29.35	59.04	38.4	21.84	sp|A7YWC4|ATAD3_BOVIN	ATPase family AAA domain-containing protein 3 OS=Bos taurus GN=ATAD3 PE=2 SV=1	BOVIN	12	A7YWC4	GN=ATAD3	1.43219	1.03753	0.704693	1.09648	0.77983	0.554626	1.09648	0.77983	0.549541	0.309827	0.892355	0.302818	--
589	24.92	30.65	39.64	27.43	23.18	tr|E1BG80|E1BG80_BOVIN	NCK interacting protein with SH3 domain OS=Bos taurus GN=NCKIPSD PE=4 SV=2	BOVIN	18	E1BG80	GN=NCKIPSD	0.787046	1.51356	1.02802	0.737904	1.41906	0.946237	1.1272	2.10863	1.43219	0.330926	1.23332	0.144562	--
590	24.91	30.67	51.7	33.44	24.56	tr|G3N145|G3N145_BOVIN	Guanylate cyclase 1 soluble subunit beta OS=Bos taurus GN=GUCY1B3 PE=3 SV=1	BOVIN	14	G3N145	GN=GUCY1B3	0.660694	1.05682	0.60256	0.772681	1.22462	0.685488	0.711214	1.11686	0.642688	0.267238	0.830402	0.0626315	--
591	24.79	29.26	64.95	44.54	35.67	tr|A6QQT4|A6QQT4_BOVIN	Aldehyde dehydrogenase OS=Bos taurus GN=ALDH3A2 PE=1 SV=1	BOVIN	18	A6QQT4	GN=ALDH3A2	1.21339	1.35519	1.33045	1.39316	1.55597	1.5417	1.18032	1.31826	1.30617	0.0892457	1.35496	3.33987e-05	--
592	24.77	26.46	68.97	52.76	40.69	sp|Q58DM8|ECHM_BOVIN	Enoyl-CoA hydratase, mitochondrial OS=Bos taurus GN=ECHS1 PE=2 SV=1	BOVIN	21	Q58DM8	GN=ECHS1	5.59758	3.66438	1.13763	1.69044	1.07647	0.319154	1.41906	0.903649	0.275423	0.920149	1.78709	0.212794	--
593	24.73	27.86	63.58	47.84	40.12	sp|Q2KJI3|FA49B_BOVIN	Protein FAM49B OS=Bos taurus GN=FAM49B PE=2 SV=1	BOVIN	18	Q2KJI3	GN=FAM49B	0.554626	0.597035	0.870964	0.409261	0.436516	0.636796	0.413047	0.440555	0.642688	0.257645	0.555721	2.22855e-05	DOWN
594	24.72	31.25	43.33	20.53	16.56	tr|F1ME38|F1ME38_BOVIN	Ubiquitin like modifier activating enzyme 6 OS=Bos taurus GN=UBA6 PE=4 SV=1	BOVIN	15	F1ME38	GN=UBA6	1.48594	1.35519	1.51356	1.03753	0.954993	1.07647	1.03753	0.963829	1.07647	0.179176	1.16683	0.0539713	--
595	24.72	27.15	46.34	34.52	27.2	sp|Q5EAD2|SERA_BOVIN	D-3-phosphoglycerate dehydrogenase OS=Bos taurus GN=PHGDH PE=2 SV=3	BOVIN	16	Q5EAD2	GN=PHGDH	2.12814	1.48594	2.44343	4.28548	2.99226	5.05825	2.07014	1.39316	2.39883	0.4324	2.69507	0.00337144	UP
596	24.7	27.85	51.67	31.67	27.92	tr|F1MWB9|F1MWB9_BOVIN	G protein nucleolar 1 (putative) OS=Bos taurus GN=GNL1 PE=4 SV=2	BOVIN	14	F1MWB9	GN=GNL1	0.870964	1.8197	1.35519	0.465586	0.972747	0.698232	0.505825	1.0666	0.765597	0.426915	0.946715	0.718912	--
597	24.65	29.17	46.44	28.08	21.23	tr|F2Z4F5|F2Z4F5_BOVIN	Dipeptidyl peptidase 3 OS=Bos taurus GN=DPP3 PE=1 SV=1	BOVIN	11	F2Z4F5	GN=DPP3	1.51356	1.13763	1.72187	1.02802	0.77983	1.13763	0.990832	0.744732	1.08643	0.264637	1.12672	0.263701	--
598	24.6	26.88	67.39	47.48	41.73	tr|Q2TBL2|Q2TBL2_BOVIN	Cell adhesion molecule 1 OS=Bos taurus GN=CADM1 PE=2 SV=1	BOVIN	15	Q2TBL2	GN=CADM1	1.30617	1.77011	0.704693	0.862979	1.18032	0.483059	0.794328	1.09648	0.452898	0.414678	0.961226	0.790184	--
599	24.57	30.17	30.94	13.54	7.69	tr|F1MHW1|F1MHW1_BOVIN	Neurofibromin 1 OS=Bos taurus GN=NF1 PE=4 SV=2	BOVIN	20	F1MHW1	GN=NF1	0.457088	0.963829	0.801678	0.559758	1.19124	0.981748	0.559758	1.18032	0.972747	0.302057	0.852019	0.142528	--
600	24.56	30.04	39.78	20.69	14.46	tr|E1BPZ9|E1BPZ9_BOVIN	Calmodulin regulated spectrin associated protein family member 3 OS=Bos taurus GN=CAMSAP3 PE=3 SV=1	BOVIN	11	E1BPZ9	GN=CAMSAP3	0.83946	1.35519	1.00925	0.679204	1.07647	0.794328	0.580764	0.92045	0.685488	0.256066	0.882289	0.178797	--
601	24.55	36.5	45.65	28.33	19.73	sp|A0JN39|COPB_BOVIN	Coatomer subunit beta OS=Bos taurus GN=COPB1 PE=1 SV=1	BOVIN	14	A0JN39	GN=COPB1	1.67494	1.83654	1.94089	1.01859	1.13763	1.19124	0.963829	1.07647	1.1272	0.267829	1.3297	0.0307213	--
602	24.54	28.97	55.36	35.42	30.06	tr|G3N266|G3N266_BOVIN	G protein signaling modulator 1 OS=Bos taurus GN=GPSM1 PE=4 SV=1	BOVIN	16	G3N266	GN=GPSM1	1.40605	1.51356	0.660694	1.85353	1.97697	0.855067	2.01372	2.12814	0.928966	0.353057	1.48186	0.0313722	--
603	24.53	24.87	89.27	83.52	78.16	sp|O02691|HCD2_BOVIN	3-hydroxyacyl-CoA dehydrogenase type-2 OS=Bos taurus GN=HSD17B10 PE=1 SV=3	BOVIN	14	O02691	GN=HSD17B10	3.31131	1.35519	1.64437	2.0893	0.801678	1.00925	1.92309	0.751623	0.92045	0.507877	1.53403	0.0885194	--
604	24.5	30.61	50.65	34.2	28.34	tr|G1K208|G1K208_BOVIN	Acyl-CoA synthetase family member 2, mitochondrial OS=Bos taurus GN=ACSF2 PE=4 SV=2	BOVIN	14	G1K208	GN=ACSF2	0.731139	0.60256	0.501187	0.597035	0.49204	0.405508	0.586138	0.483059	0.401791	0.187143	0.533384	1.02071e-06	DOWN
605	24.44	32.99	38.28	19.88	9.132	tr|F1MZA2|F1MZA2_BOVIN	Rho guanine nucleotide exchange factor 12 OS=Bos taurus GN=ARHGEF12 PE=4 SV=1	BOVIN	13	F1MZA2	GN=ARHGEF12	0.711214	1.08643	0.724436	0.787046	1.20226	0.801678	0.801678	1.21339	0.809096	0.212108	0.904136	0.195113	--
606	24.44	25.49	62.46	47.08	42.15	sp|P00125|CY1_BOVIN	Cytochrome c1, heme protein, mitochondrial OS=Bos taurus GN=CYC1 PE=1 SV=2	BOVIN	21	P00125	GN=CYC1	1.8197	2.26987	1.90546	0.666807	0.83946	0.698232	0.711214	0.879022	0.744732	0.512107	1.1705	0.444346	--
607	24.42	28.19	51.16	41.9	33.56	sp|Q3MHL4|SAHH_BOVIN	Adenosylhomocysteinase OS=Bos taurus GN=AHCY PE=2 SV=3	BOVIN	16	Q3MHL4	GN=AHCY	1.75388	1.61436	2.91072	0.711214	0.660694	1.23595	0.787046	0.744732	1.38038	0.523277	1.311	0.235666	--
608	24.41	31.21	42.83	18.61	12.82	tr|F1MJ11|F1MJ11_BOVIN	Uncharacterized protein OS=Bos taurus GN=PKP4 PE=4 SV=2	BOVIN	12	F1MJ11	GN=PKP4	0.630957	1.01859	0.946237	0.625173	1.01859	0.954993	0.559758	0.895365	0.83946	0.203939	0.832125	0.0232709	--
609	24.36	28.07	58.18	43.43	30.3	tr|F1MAV0|F1MAV0_BOVIN	Fibrinogen beta chain OS=Bos taurus GN=FGB PE=1 SV=2	BOVIN	15	F1MAV0	GN=FGB	4.28548	1.69044	0.855067	2.42103	0.946237	0.47863	3.22107	1.27057	0.625173	0.70062	1.75486	0.120677	--
610	24.34	29.95	65	40	30.23	tr|A4FUZ3|A4FUZ3_BOVIN	Proteasome (Prosome, macropain) 26S subunit, ATPase, 1 OS=Bos taurus GN=PSMC1 PE=1 SV=1	BOVIN	12	A4FUZ3	GN=PSMC1	0.816582	1.02802	1.21339	0.660694	0.831764	0.981748	0.698232	0.870964	1.02802	0.18378	0.903267	0.137928	--
611	24.31	25.49	67.58	53.94	48.18	sp|O97764|QOR_BOVIN	Zeta-crystallin OS=Bos taurus GN=CRYZ PE=2 SV=2	BOVIN	13	O97764	GN=CRYZ	3.34195	2.44343	3.7325	2.22844	1.65959	2.51189	1.99526	1.47231	2.24905	0.287613	2.40382	0.000432406	UP
612	24.24	25.35	74.11	63.11	49.19	sp|Q0P594|PP2AB_BOVIN	Serine/threonine-protein phosphatase 2A catalytic subunit beta isoform OS=Bos taurus GN=PPP2CB PE=1 SV=1	BOVIN	17	Q0P594	GN=PPP2CB	1.01859	0.928966	1.00925	1.05682	0.963829	1.04713	1	0.92045	0.990832	0.0452796	0.992874	0.665821	--
613	24.22	31.45	53.79	28.79	20.3	sp|A7YW98|SYRC_BOVIN	Arginine--tRNA ligase, cytoplasmic OS=Bos taurus GN=RARS PE=2 SV=1	BOVIN	13	A7YW98	GN=RARS	0.937562	0.990832	1.03753	0.912011	0.954993	1	0.928966	0.972747	1.01859	0.0413081	0.972581	0.0896738	--
614	24.18	26.18	48.12	40.07	29.62	tr|Q08DM3|Q08DM3_BOVIN	Malic enzyme OS=Bos taurus GN=ME2 PE=2 SV=1	BOVIN	15	Q08DM3	GN=ME2	0.544503	0.981748	0.465586	0.387258	0.679204	0.322107	0.444631	0.772681	0.369828	0.373159	0.551949	0.000273129	DOWN
615	24.17	34.5	40.35	23.6	11.56	tr|E1BKK6|E1BKK6_BOVIN	SH3 and multiple ankyrin repeat domains 2 OS=Bos taurus GN=SHANK2 PE=4 SV=1	BOVIN	15	E1BKK6	GN=SHANK2	1.05682	1.22462	0.283139	0.731139	0.862979	0.194089	0.772681	0.92045	0.212814	0.514211	0.695414	0.0425622	--
616	24.17	30.12	59.22	39.61	32.62	tr|F1MMK2|F1MMK2_BOVIN	Glucose-6-phosphate 1-dehydrogenase OS=Bos taurus GN=G6PD PE=1 SV=1	BOVIN	14	F1MMK2	GN=G6PD	1.30617	0.824138	1.43219	0.912011	0.60256	1.00925	0.937562	0.625173	1.02802	0.270215	0.964119	0.70703	--
617	24.16	33.39	47.69	26.88	17	tr|F1N7B5|F1N7B5_BOVIN	Cullin 5 OS=Bos taurus GN=CUL5 PE=3 SV=2	BOVIN	15	F1N7B5	GN=CUL5	0.816582	0.895365	1.31826	0.794328	0.870964	1.28233	0.704693	0.758578	1.1272	0.22839	0.952033	0.550026	--
618	24.15	25.35	76.22	52.72	44.13	sp|Q5EA88|GPDA_BOVIN	Glycerol-3-phosphate dehydrogenase [NAD(+)], cytoplasmic OS=Bos taurus GN=GPD1 PE=2 SV=3	BOVIN	14	Q5EA88	GN=GPD1	1.49969	0.698232	2.05116	1.40605	0.666807	1.92309	1.51356	0.711214	2.05116	0.389913	1.39122	0.0756897	--
619	24.12	26.81	36.76	25.22	19.7	sp|A5D7H2|STRN3_BOVIN	Striatin-3 OS=Bos taurus GN=STRN3 PE=2 SV=1	BOVIN	11	A5D7H2	GN=STRN3	1	0.937562	0.972747	0.990832	0.928966	0.963829	1.02802	0.963829	1	0.0306817	0.976198	0.0547618	--
620	24.08	41.19	43.12	25.14	18.17	tr|F1MYE9|F1MYE9_BOVIN	Uncharacterized protein OS=Bos taurus GN=IQSEC1 PE=4 SV=2	BOVIN	25	F1MYE9	GN=IQSEC1	0.862979	1.34276	0.963829	0.801678	1.25892	0.903649	0.847227	1.31826	0.937562	0.199027	1.02632	0.724978	--
621	24.08	32.46	42.6	26.6	15.78	sp|P35605|COPB2_BOVIN	Coatomer subunit beta' OS=Bos taurus GN=COPB2 PE=1 SV=3	BOVIN	12	P35605	GN=COPB2	1.41906	1.21339	1.33045	1.1695	0.990832	1.09648	1.22462	1.02802	1.13763	0.109745	1.17889	0.00447605	--
622	24.01	25.31	87.5	78.13	61.16	sp|O77834|PRDX6_BOVIN	Peroxiredoxin-6 OS=Bos taurus GN=PRDX6 PE=1 SV=3	BOVIN	23	O77834	GN=PRDX6	0.685488	0.283139	1.51356	0.255859	0.114815	0.580764	0.334195	0.149969	0.744732	0.795931	0.518058	0.0107642	--
623	23.99	36.5	54.25	35.5	21.88	tr|F1MNQ3|F1MNQ3_BOVIN	Discs large MAGUK scaffold protein 1 OS=Bos taurus GN=DLG1 PE=3 SV=2	BOVIN	19	F1MNQ3	GN=DLG1	1.00925	0.972747	1.01859	0.990832	0.946237	1	0.954993	0.92045	0.963829	0.031106	0.975215	0.0496128	--
624	23.98	26.63	75.16	57.45	47.83	sp|Q5E9M8|SFXN1_BOVIN	Sideroflexin-1 OS=Bos taurus GN=SFXN1 PE=2 SV=3	BOVIN	23	Q5E9M8	GN=SFXN1	0.529663	1.04713	0.608135	0.666807	1.30617	0.758578	0.619441	1.22462	0.704693	0.326673	0.82947	0.112942	--
625	23.96	27.57	84.94	77.11	63.25	sp|Q5E9F7|COF1_BOVIN	Cofilin-1 OS=Bos taurus GN=CFL1 PE=2 SV=3	BOVIN	22	Q5E9F7	GN=CFL1	2.29087	1.41906	2.37684	0.937562	0.570164	0.946237	0.990832	0.619441	1.00925	0.506882	1.24003	0.311576	--
626	23.91	26.37	75.94	60.15	53.76	sp|P23709|NDUS3_BOVIN	NADH dehydrogenase [ubiquinone] iron-sulfur protein 3, mitochondrial OS=Bos taurus GN=NDUFS3 PE=1 SV=1	BOVIN	17	P23709	GN=NDUFS3	2.75423	1.23595	0.758578	2.53513	1.1272	0.636796	2.18776	0.981748	0.549541	0.562653	1.41855	0.176305	--
627	23.9	31.34	73.1	55.33	45.18	sp|A7MB62|ARP2_BOVIN	Actin-related protein 2 OS=Bos taurus GN=ACTR2 PE=1 SV=1	BOVIN	19	A7MB62	GN=ACTR2	1.24738	1.45881	1.23595	0.711214	0.831764	0.691831	0.724436	0.847227	0.711214	0.293348	0.939981	0.555234	--
628	23.89	26.24	33.5	14.08	11.23	tr|E1BP50|E1BP50_BOVIN	Tankyrase 1 binding protein 1 OS=Bos taurus GN=TNKS1BP1 PE=1 SV=2	BOVIN	12	E1BP50	GN=TNKS1BP1	1.02802	0.946237	0.928966	1.08643	0.990832	0.972747	1.07647	0.990832	0.963829	0.0519764	0.998261	0.926815	--
629	23.88	27.15	37.07	26.95	18.38	tr|F1MIL3|F1MIL3_BOVIN	Amyloid beta precursor like protein 1 OS=Bos taurus GN=APLP1 PE=4 SV=2	BOVIN	11	F1MIL3	GN=APLP1	1.13763	0.591562	1.33045	1.77011	0.954993	2.05116	1.18032	0.636796	1.38038	0.369297	1.22593	0.195783	--
630	23.87	28.79	29.07	15.73	12.47	tr|A4IFK4|A4IFK4_BOVIN	SYNPO2 protein OS=Bos taurus GN=SYNPO2 PE=1 SV=1	BOVIN	15	A4IFK4	GN=SYNPO2	1.55597	1.47231	1.02802	1.08643	1.03753	0.724436	1.11686	1.05682	0.744732	0.241354	1.09146	0.354881	--
631	23.85	33.37	49.05	32.24	26.17	tr|E1BCW3|E1BCW3_BOVIN	ATP-dependent 6-phosphofructokinase OS=Bos taurus GN=PFKP PE=3 SV=2	BOVIN	20	E1BCW3	GN=PFKP	0.539511	0.912011	1.14815	0.625173	1.11686	1.38038	0.559758	0.928966	1.15878	0.304252	0.929955	0.503649	--
632	23.85	26.01	57.34	35.89	30.93	tr|G5E5F8|G5E5F8_BOVIN	Coronin OS=Bos taurus GN=CORO2B PE=3 SV=1	BOVIN	16	G5E5F8	GN=CORO2B	0.809096	1.99526	1.14815	0.405508	0.963829	0.549541	0.483059	1.15878	0.654636	0.511759	0.90754	0.588812	--
633	23.83	33.66	44.26	24.46	16.99	tr|E1BDW9|E1BDW9_BOVIN	Exocyst complex component 2 OS=Bos taurus GN=EXOC2 PE=4 SV=1	BOVIN	18	E1BDW9	GN=EXOC2	0.870964	1.23595	0.972747	0.912011	1.28233	1.01859	0.711214	1.00925	0.794328	0.181052	0.978598	0.741413	--
634	23.81	24.53	79.9	75.38	66.83	sp|Q9BGI3|PRDX2_BOVIN	Peroxiredoxin-2 OS=Bos taurus GN=PRDX2 PE=2 SV=1	BOVIN	18	Q9BGI3	GN=PRDX2	2.55859	1.45881	1.69044	2.39883	1.38038	1.57036	1.97697	1.15878	1.31826	0.267513	1.72349	0.00217262	UP
635	23.77	27.92	38.94	21.31	13.05	tr|F1MNF9|F1MNF9_BOVIN	Uncharacterized protein OS=Bos taurus GN=MPRIP PE=4 SV=2	BOVIN	11	F1MNF9	GN=MPRIP	0.963829	0.92045	0.928966	1.08643	1.02802	1.04713	1.0666	1.01859	1.03753	0.0554643	1.01084	0.599496	--
636	23.74	30.52	53.59	34.55	23.96	tr|F1MXK4|F1MXK4_BOVIN	BR serine/threonine kinase 1 OS=Bos taurus GN=BRSK1 PE=4 SV=2	BOVIN	13	F1MXK4	GN=BRSK1	0.235505	1.11686	0.751623	0.30479	1.43219	0.972747	0.242103	1.13763	0.772681	0.530256	0.774014	0.157997	--
637	23.69	29.41	52.28	30.98	18.4	sp|Q3ZBV8|SYTC_BOVIN	Threonine--tRNA ligase, cytoplasmic OS=Bos taurus GN=TARS PE=2 SV=1	BOVIN	14	Q3ZBV8	GN=TARS	0.946237	1.02802	1.2942	0.654636	0.711214	0.903649	0.57544	0.630957	0.801678	0.258587	0.838447	0.0681327	--
638	23.64	27.77	46.14	31.24	26.6	tr|F1N0S5|F1N0S5_BOVIN	Cadherin-2 OS=Bos taurus GN=CDH2 PE=4 SV=2	BOVIN	18	F1N0S5	GN=CDH2	1.02802	1.01859	0.772681	1.09648	1.08643	0.831764	0.912011	0.912011	0.685488	0.145787	0.927052	0.165365	--
639	23.63	27.96	50.12	37.47	29.83	tr|Q29RL6|Q29RL6_BOVIN	Vesicle amine transport 1 like OS=Bos taurus GN=VAT1L PE=2 SV=1	BOVIN	12	Q29RL6	GN=VAT1L	1.13763	0.981748	0.356451	2.0893	1.77011	0.685488	0.847227	0.711214	0.270396	0.582106	0.983284	0.936197	--
640	23.62	24.94	80.11	67.96	50.83	sp|Q5E9I6|ARF3_BOVIN	ADP-ribosylation factor 3 OS=Bos taurus GN=ARF3 PE=2 SV=3	BOVIN	33	Q5E9I6	GN=ARF3	1.08643	0.636796	2.75423	1.39316	0.816582	3.53183	1.14815	0.698232	2.85759	0.618994	1.65811	0.107296	--
641	23.59	26.97	48.36	32.95	24.66	tr|F1MZN7|F1MZN7_BOVIN	Sorting nexin-2 OS=Bos taurus GN=SNX2 PE=4 SV=2	BOVIN	13	F1MZN7	GN=SNX2	1.25892	0.855067	0.679204	1.27057	0.862979	0.679204	1.23595	0.847227	0.679204	0.259368	0.929814	0.43427	--
642	23.57	29.7	37.22	20.19	13.46	tr|E1BK42|E1BK42_BOVIN	Pleckstrin homology domain containing A6 OS=Bos taurus GN=PLEKHA6 PE=4 SV=2	BOVIN	13	E1BK42	GN=PLEKHA6	0.981748	1	1.05682	0.990832	1.00925	1.0666	0.990832	1.00925	1.05682	0.0304402	1.01802	0.138708	--
643	23.54	27.63	67.59	50.23	43.29	sp|Q5EAD4|ACDSB_BOVIN	Short/branched chain specific acyl-CoA dehydrogenase, mitochondrial OS=Bos taurus GN=ACADSB PE=2 SV=1	BOVIN	15	Q5EAD4	GN=ACADSB	0.77983	0.698232	0.731139	0.394457	0.353183	0.369828	0.409261	0.369828	0.387258	0.339512	0.499224	3.18561e-05	DOWN
644	23.54	25.28	63.81	43.97	36.19	tr|O02753|O02753_BOVIN	ArfGAP with dual PH domains 1 OS=Bos taurus GN=ADAP1 PE=2 SV=1	BOVIN	14	O02753	GN=ADAP1	0.831764	3.10456	3.0761	0.20893	0.912011	0.912011	0.203236	0.937562	0.954993	0.831709	1.23791	0.53172	--
645	23.53	27.24	61.65	46.61	34.51	sp|P04272|ANXA2_BOVIN	Annexin A2 OS=Bos taurus GN=ANXA2 PE=1 SV=2	BOVIN	12	P04272	GN=ANXA2	3.46737	1.09648	1.03753	8.24138	2.63027	2.58226	4.40555	1.38038	1.30617	0.751167	2.90527	0.0387512	--
646	23.45	50.92	73.85	68.65	38.27	tr|E1BA62|E1BA62_BOVIN	Uncharacterized protein OS=Bos taurus PE=3 SV=2	BOVIN	29	E1BA62	GN=--	1.36773	2.42103	1.08643	0.77983	1.40605	0.625173	0.717794	1.2942	0.57544	0.478222	1.14152	0.484343	--
647	23.44	31.34	35.5	17.2	8.948	tr|E1BIU7|E1BIU7_BOVIN	Protein tyrosine phosphatase, non-receptor type 23 OS=Bos taurus GN=PTPN23 PE=4 SV=2	BOVIN	14	E1BIU7	GN=PTPN23	1.34276	1.35519	1.30617	1.1695	1.20226	1.15878	1.13763	1.15878	1.11686	0.0716889	1.21644	0.000110419	--
648	23.33	24.98	41.87	25.9	18.99	tr|Q08E54|Q08E54_BOVIN	Amyloid beta (A4) protein OS=Bos taurus GN=APP PE=2 SV=1	BOVIN	12	Q08E54	GN=APP	1.18032	0.92045	1.09648	1.40605	1.09648	1.30617	1.20226	0.937562	1.11686	0.129879	1.14029	0.0279556	--
649	23.31	33.34	77.09	54.68	37.44	sp|P62194|PRS8_BOVIN	26S proteasome regulatory subunit 8 OS=Bos taurus GN=PSMC5 PE=2 SV=1	BOVIN	18	P62194	GN=PSMC5	1.6293	1.21339	1.13763	1.01859	0.765597	0.711214	1.19124	0.895365	0.831764	0.258998	1.04379	0.659051	--
650	23.3	28.3	37.42	22.88	12.58	tr|E1BCH9|E1BCH9_BOVIN	Valosin containing protein interacting protein 1 OS=Bos taurus GN=VCPIP1 PE=4 SV=2	BOVIN	13	E1BCH9	GN=VCPIP1	0.751623	1.03753	0.824138	0.711214	0.972747	0.77983	0.724436	0.990832	0.794328	0.138694	0.842964	0.00524356	--
651	23.27	31.44	38.62	22.52	17.11	tr|Q2KJH7|Q2KJH7_BOVIN	Delta-1-pyrroline-5-carboxylate synthase OS=Bos taurus GN=ALDH18A1 PE=2 SV=1	BOVIN	13	Q2KJH7	GN=ALDH18A1	1.15878	0.903649	0.685488	1.15878	0.912011	0.685488	1.19124	0.937562	0.704693	0.211103	0.92641	0.318254	--
652	23.27	25.02	59.71	47.65	46.47	tr|Q0VD13|Q0VD13_BOVIN	Hyaluronan and proteoglycan link protein 2 OS=Bos taurus GN=HAPLN2 PE=2 SV=1	BOVIN	15	Q0VD13	GN=HAPLN2	2.93765	1.77011	4.52898	3.98107	2.37684	5.97035	3.53183	2.18776	5.39511	0.379867	3.63108	0.000649692	UP
653	23.22	32.22	38.32	22.9	15.88	tr|F1MLS3|F1MLS3_BOVIN	Phosphoinositide phospholipase C OS=Bos taurus GN=PLCL1 PE=4 SV=2	BOVIN	15	F1MLS3	GN=PLCL1	0.963829	0.772681	1.44544	1.21339	0.972747	1.80302	0.990832	0.794328	1.47231	0.284957	1.15873	0.211005	--
654	23.21	33.62	48.4	19.38	11.61	tr|E1B7R4|E1B7R4_BOVIN	Eukaryotic translation initiation factor 3 subunit A OS=Bos taurus GN=EIF3A PE=3 SV=2	BOVIN	17	E1B7R4	GN=EIF3A	1.07647	1	1.21339	1.10662	1.01859	1.24738	1.04713	0.972747	1.18032	0.0844548	1.09585	0.019019	--
655	23.19	26.54	63.59	44.01	32.49	sp|Q3SZM5|NEUA_BOVIN	N-acylneuraminate cytidylyltransferase OS=Bos taurus GN=CMAS PE=2 SV=1	BOVIN	13	Q3SZM5	GN=CMAS	0.954993	0.92045	0.717794	0.660694	0.619441	0.515229	0.591562	0.554626	0.461318	0.242908	0.666234	0.000390077	DOWN
656	23.18	25.05	86.58	65.44	51.68	sp|P05631|ATPG_BOVIN	ATP synthase subunit gamma, mitochondrial OS=Bos taurus GN=ATP5C1 PE=1 SV=3	BOVIN	20	P05631	GN=ATP5C1	4.36516	4.61318	3.19154	1.85353	1.8197	1.22462	1.13763	1.10662	0.794328	0.615198	2.23403	0.0347318	--
657	23.18	24.87	47.32	35.43	31.93	tr|F1MX05|F1MX05_BOVIN	Saccharopine dehydrogenase-like oxidoreductase OS=Bos taurus GN=SCCPDH PE=4 SV=2	BOVIN	15	F1MX05	GN=SCCPDH	1.11686	1.02802	1.36773	1.0666	0.981748	1.31826	0.937562	0.870964	1.14815	0.143251	1.09288	0.131873	--
658	23.15	27.13	46.27	24.21	16.96	tr|E1BBJ2|E1BBJ2_BOVIN	DLG associated protein 3 OS=Bos taurus GN=DLGAP3 PE=4 SV=1	BOVIN	12	E1BBJ2	GN=DLGAP3	0.724436	0.831764	0.519996	0.946237	1.0666	0.672977	0.744732	0.831764	0.529663	0.222134	0.763129	0.0042228	--
659	23.15	25.21	53.85	38.96	29.28	sp|Q3ZCF0|DCTN2_BOVIN	Dynactin subunit 2 OS=Bos taurus GN=DCTN2 PE=2 SV=1	BOVIN	11	Q3ZCF0	GN=DCTN2	1.85353	1.34276	1.80302	1.58489	1.14815	1.55597	1.52757	1.10662	1.48594	0.162951	1.48983	0.000450819	--
660	23.11	24.87	52.91	45.15	36.17	tr|F1MVL2|F1MVL2_BOVIN	Short-chain-specific acyl-CoA dehydrogenase, mitochondrial OS=Bos taurus GN=ACADS PE=1 SV=2	BOVIN	13	F1MVL2	GN=ACADS	1.95885	1.65959	1.43219	1.31826	1.1272	0.963829	1.40605	1.20226	1.02802	0.22202	1.34403	0.011512	--
661	23.08	23.95	60.95	50.5	40.55	tr|F1MUP9|F1MUP9_BOVIN	Vesicle amine transport 1 OS=Bos taurus GN=VAT1 PE=1 SV=2	BOVIN	16	F1MUP9	GN=VAT1	2.24905	1.77011	3.69828	3.53183	2.72898	5.86138	2.53513	1.95885	4.2462	0.388298	3.17553	0.00106562	UP
662	23.07	24.28	60.56	50.56	40.83	sp|Q3T0W4|PP1R7_BOVIN	Protein phosphatase 1 regulatory subunit 7 OS=Bos taurus GN=PPP1R7 PE=1 SV=1	BOVIN	14	Q3T0W4	GN=PPP1R7	1.19124	0.794328	1.0666	1.24738	0.831764	1.11686	1.18032	0.787046	1.05682	0.164759	1.03026	0.627674	--
663	23.02	29.81	44.65	23.04	13.86	tr|F1MFC6|F1MFC6_BOVIN	FERM, ARH/RhoGEF and pleckstrin domain protein 1 OS=Bos taurus GN=FARP1 PE=4 SV=2	BOVIN	12	F1MFC6	GN=FARP1	0.862979	1.28233	0.765597	0.772681	1.14815	0.685488	0.758578	1.1272	0.672977	0.238586	0.897331	0.212011	--
664	22.99	30.28	60.92	40.78	30.1	tr|C9EH46|C9EH46_BOVIN	Growth arrest specific 7 OS=Bos taurus GN=Gas7 PE=2 SV=1	BOVIN	15	C9EH46	GN=Gas7	1.2942	1.28233	0.937562	1.67494	1.64437	1.21339	1.1272	1.1272	0.824138	0.217044	1.23615	0.0375519	--
665	22.98	28.39	44.99	21.93	18.22	sp|Q0VCU1|ACOC_BOVIN	Cytoplasmic aconitate hydratase OS=Bos taurus GN=ACO1 PE=2 SV=1	BOVIN	13	Q0VCU1	GN=ACO1	0.903649	0.691831	1.04713	0.765597	0.591562	0.879022	0.831764	0.642688	0.954993	0.175541	0.812026	0.00578875	--
666	22.92	24.92	44.09	30.39	23.83	sp|Q5E9T6|LGI1_BOVIN	Leucine-rich glioma-inactivated protein 1 OS=Bos taurus GN=LGI1 PE=2 SV=1	BOVIN	16	Q5E9T6	GN=LGI1	1.13763	1.33045	0.954993	1.07647	1.27057	0.887156	0.963829	1.13763	0.801678	0.155841	1.06227	0.318442	--
667	22.9	25.91	65.46	42.06	30.64	tr|E1BA29|E1BA29_BOVIN	Uncharacterized protein OS=Bos taurus GN=GNAQ PE=4 SV=1	BOVIN	12	E1BA29	GN=GNAQ	1.23595	1.95885	1.95885	0.580764	0.937562	0.946237	0.534564	0.862979	0.879022	0.453579	1.09942	0.588282	--
668	22.89	25.91	64.61	46.91	40.17	sp|Q5E9A3|PCBP1_BOVIN	Poly(rC)-binding protein 1 OS=Bos taurus GN=PCBP1 PE=2 SV=1	BOVIN	19	Q5E9A3	GN=PCBP1	1.21339	1.08643	1.1695	1.08643	0.963829	1.03753	1.0666	0.946237	1.02802	0.0767568	1.06644	0.050812	--
669	22.88	25.86	57.42	40.43	28.71	tr|F1MF48|F1MF48_BOVIN	Hydroxysteroid dehydrogenase-like protein 2 OS=Bos taurus GN=HSDL2 PE=1 SV=2	BOVIN	12	F1MF48	GN=HSDL2	1.69044	1.99526	1.21339	1.51356	1.77011	1.07647	1.31826	1.55597	0.912011	0.227091	1.4495	0.00479283	--
670	22.77	25.37	33.33	16.28	11.53	tr|F1MMW5|F1MMW5_BOVIN	Protocadherin 9 OS=Bos taurus GN=PCDH9 PE=4 SV=2	BOVIN	11	F1MMW5	GN=PCDH9	1.35519	1.24738	0.912011	1.14815	1.05682	0.772681	1.10662	1.01859	0.751623	0.184004	1.04101	0.56161	--
671	22.71	32.39	58.36	27.16	20.75	tr|E1B7Q0|E1B7Q0_BOVIN	Protein Hook homolog 3 OS=Bos taurus GN=HOOK3 PE=4 SV=1	BOVIN	15	E1B7Q0	GN=HOOK3	1.55597	1.24738	1.18032	1.33045	1.05682	1.00925	1.38038	1.09648	1.04713	0.142605	1.21158	0.00852269	--
672	22.66	28.24	36.74	20.98	15.34	tr|E1B820|E1B820_BOVIN	Inositol polyphosphate-4-phosphatase type I A OS=Bos taurus GN=INPP4A PE=4 SV=2	BOVIN	11	E1B820	GN=INPP4A	0.787046	1.23595	1.27057	0.544503	0.824138	0.831764	0.608135	0.92045	0.928966	0.262404	0.883502	0.193019	--
673	22.64	24.74	63.41	50.24	37.8	tr|A5D7P3|A5D7P3_BOVIN	Platelet-activating factor acetylhydrolase IB subunit alpha OS=Bos taurus GN=PAFAH1B1 PE=2 SV=1	BOVIN	13	A5D7P3	GN=PAFAH1B1	1.36773	1.13763	1.36773	0.990832	0.816582	0.981748	1.09648	0.912011	1.09648	0.163802	1.08525	0.212025	--
674	22.59	24.08	56.8	46.36	34.47	tr|F1MMR6|F1MMR6_BOVIN	Cathepsin D OS=Bos taurus GN=CTSD PE=1 SV=1	BOVIN	15	F1MMR6	GN=CTSD	2.01372	1.34276	1.25892	2.70396	1.8197	1.69044	1.57036	1.04713	0.963829	0.318455	1.6012	0.0103103	UP
675	22.52	45.95	56.28	33.64	23.57	tr|F1N1G7|F1N1G7_BOVIN	Kinesin-like protein OS=Bos taurus GN=KIF5B PE=1 SV=2	BOVIN	21	F1N1G7	GN=KIF5B	0.903649	0.855067	1.10662	0.816582	0.772681	1	0.855067	0.809096	1.04713	0.121482	0.907322	0.0446696	--
676	22.52	26.94	56.6	45.64	38.26	sp|Q2TA08|BAG5_BOVIN	BAG family molecular chaperone regulator 5 OS=Bos taurus GN=BAG5 PE=2 SV=1	BOVIN	14	Q2TA08	GN=BAG5	1.83654	1.80302	1.43219	1.51356	1.48594	1.1695	1.44544	1.41906	1.11686	0.155058	1.46912	0.000393893	--
677	22.52	26.87	32.26	14.3	9.018	tr|F1MCL3|F1MCL3_BOVIN	Glutamate ionotropic receptor NMDA type subunit 2B OS=Bos taurus GN=GRIN2B PE=3 SV=2	BOVIN	14	F1MCL3	GN=GRIN2B	0.731139	0.954993	0.586138	0.816582	1.05682	0.660694	0.787046	1.01859	0.636796	0.200396	0.805422	0.00922609	--
678	22.51	34.15	75.22	56.42	45.67	tr|F1N6U4|F1N6U4_BOVIN	Uncharacterized protein OS=Bos taurus GN=SEPT9 PE=3 SV=2	BOVIN	22	F1N6U4	GN=SEPT9	1.95885	1.80302	1.78649	1.49969	1.36773	1.36773	1.39316	1.27057	1.28233	0.158323	1.52551	0.000272772	UP
679	22.51	30.23	39.95	19.46	12.16	tr|F1MZW2|F1MZW2_BOVIN	Rho guanine nucleotide exchange factor 11 OS=Bos taurus GN=ARHGEF11 PE=4 SV=1	BOVIN	12	F1MZW2	GN=ARHGEF11	1	1.00925	0.954993	1.04713	1.05682	0.990832	1.05682	1.0666	1	0.0352028	1.02027	0.149079	--
680	22.51	25.24	47.63	23.43	18.05	sp|A6QQ47|VPS51_BOVIN	Vacuolar protein sorting-associated protein 51 homolog OS=Bos taurus GN=VPS51 PE=2 SV=1	BOVIN	12	A6QQ47	GN=VPS51	0.717794	1.10662	0.794328	0.648634	0.981748	0.711214	0.809096	1.23595	0.895365	0.211176	0.877861	0.0993947	--
681	22.47	25.42	33.25	11.38	7.892	tr|F1MP22|F1MP22_BOVIN	Voltage-dependent R-type calcium channel subunit alpha OS=Bos taurus GN=CACNA1E PE=3 SV=2	BOVIN	14	F1MP22	GN=CACNA1E	0.654636	1.04713	0.432514	0.855067	1.36773	0.564937	0.591562	0.954993	0.394457	0.39515	0.762558	0.0564041	--
682	22.47	23.67	62.46	55.13	39.59	sp|Q2HJ60|ROA2_BOVIN	Heterogeneous nuclear ribonucleoproteins A2/B1 OS=Bos taurus GN=HNRNPA2B1 PE=2 SV=1	BOVIN	12	Q2HJ60	GN=HNRNPA2B1	3.28095	1.33045	2.01372	3.0761	1.21339	1.87068	2.29087	0.903649	1.35519	0.407189	1.92611	0.010233	UP
683	22.46	26.65	55.33	38.07	34.77	tr|Q3ZBH5|Q3ZBH5_BOVIN	Proliferation-associated 2G4, 38kDa OS=Bos taurus GN=PA2G4 PE=1 SV=1	BOVIN	13	Q3ZBH5	GN=PA2G4	1.7378	1.43219	1.75388	1.75388	1.44544	1.78649	1.39316	1.14815	1.41906	0.137079	1.54112	8.84975e-05	UP
684	22.45	26.08	61.05	43.42	36.05	sp|P00514|KAP0_BOVIN	cAMP-dependent protein kinase type I-alpha regulatory subunit OS=Bos taurus GN=PRKAR1A PE=1 SV=2	BOVIN	14	P00514	GN=PRKAR1A	2.10863	1.07647	1.8197	2.29087	1.13763	1.94089	2.12814	1.0666	1.8197	0.268116	1.70985	0.00235019	UP
685	22.44	27.49	72.24	50.13	42.16	tr|F1MLV1|F1MLV1_BOVIN	26S proteasome regulatory subunit 10B OS=Bos taurus GN=PSMC6 PE=1 SV=2	BOVIN	14	F1MLV1	GN=PSMC6	1.51356	1.0666	1.35519	1.15878	0.794328	1.03753	1.1272	0.787046	1.00925	0.203114	1.09439	0.264099	--
686	22.43	26.65	92.54	88.56	71.14	sp|Q2HJH2|RAB1B_BOVIN	Ras-related protein Rab-1B OS=Bos taurus GN=RAB1B PE=2 SV=1	BOVIN	18	Q2HJH2	GN=RAB1B	1.01859	1.00925	0.954993	1.00925	1.00925	0.946237	0.954993	0.954993	0.895365	0.0401694	0.972548	0.0820845	--
687	22.42	25.31	70.74	35.49	28.54	sp|P52193|CALR_BOVIN	Calreticulin OS=Bos taurus GN=CALR PE=1 SV=2	BOVIN	14	P52193	GN=CALR	3.94457	2.96483	2.65461	1.48594	1.1272	0.981748	1.51356	1.15878	1.00925	0.533836	1.87116	0.038907	--
688	22.38	35.25	58.83	38.25	28.2	sp|Q9N179|41_BOVIN	Protein 4.1 OS=Bos taurus GN=EPB41 PE=2 SV=1	BOVIN	17	Q9N179	GN=EPB41	1.21339	1.20226	0.765597	1.02802	1.01859	0.666807	1.08643	1.07647	0.711214	0.200751	0.974308	0.719889	--
689	22.36	28.12	40.99	16.18	8.566	tr|F1MYW2|F1MYW2_BOVIN	Calmodulin regulated spectrin associated protein 1 OS=Bos taurus GN=CAMSAP1 PE=3 SV=2	BOVIN	12	F1MYW2	GN=CAMSAP1	0.625173	1.0666	0.642688	0.60256	1.01859	0.613762	0.586138	0.972747	0.597035	0.259941	0.747254	0.00621626	--
690	22.35	25.56	50.27	25.62	19.86	tr|F1MY44|F1MY44_BOVIN	Heterogeneous nuclear ribonucleoprotein M OS=Bos taurus GN=HNRNPM PE=1 SV=2	BOVIN	12	F1MY44	GN=HNRNPM	0.990832	0.487529	0.698232	2.12814	1.05682	1.48594	1.28233	0.636796	0.903649	0.442752	1.07447	0.669651	--
691	22.33	25.83	45.4	30.4	27	tr|A7YY77|A7YY77_BOVIN	ENDOD1 protein OS=Bos taurus GN=ENDOD1 PE=2 SV=1	BOVIN	13	A7YY77	GN=ENDOD1	0.559758	0.862979	0.83946	0.772681	1.18032	1.15878	0.630957	0.954993	0.928966	0.226212	0.876543	0.116262	--
692	22.31	28.81	69.35	52.73	37.4	sp|O77784|IDH3B_BOVIN	Isocitrate dehydrogenase [NAD] subunit beta, mitochondrial OS=Bos taurus GN=IDH3B PE=2 SV=2	BOVIN	15	O77784	GN=IDH3B	2.88403	2.44343	1.18032	1.47231	1.25892	0.559758	1.65959	1.40605	0.636796	0.478131	1.50013	0.0840547	--
693	22.3	33.81	41.27	20.83	13.11	tr|F1MWF0|F1MWF0_BOVIN	Huntingtin interacting protein 1 OS=Bos taurus GN=HIP1 PE=4 SV=2	BOVIN	12	F1MWF0	GN=HIP1	0.954993	0.698232	0.963829	1.04713	0.765597	1.05682	0.981748	0.731139	0.990832	0.144045	0.910035	0.0881886	--
694	22.27	28.97	51.01	26.85	12.62	sp|Q0V8C2|EXOC3_BOVIN	Exocyst complex component 3 OS=Bos taurus GN=EXOC3 PE=2 SV=1	BOVIN	10	Q0V8C2	GN=EXOC3	0.862979	1.49969	0.737904	0.816582	1.40605	0.698232	0.608135	1.01859	0.510505	0.356808	0.906518	0.437336	--
695	22.27	26.99	50.97	27.83	24.11	sp|P86435|VGF_BOVIN	Neurosecretory protein VGF OS=Bos taurus GN=VGF PE=1 SV=2	BOVIN	14	P86435	GN=VGF	1.13763	0.937562	0.787046	1.57036	1.31826	1.10662	1.61436	1.34276	1.11686	0.21262	1.21461	0.0466488	--
696	22.26	31.12	88.04	75.12	72.25	tr|F1MUX6|F1MUX6_BOVIN	Glutathione S-transferase OS=Bos taurus GN=GSTM3 PE=1 SV=2	BOVIN	28	F1MUX6	GN=GSTM3	5.97035	6.42688	6.66807	3.63078	3.94457	3.98107	3.7325	3.90841	4.09261	0.251731	4.70614	2.09924e-05	UP
697	22.26	28.12	39.88	29.17	25.6	tr|F1N6Z0|F1N6Z0_BOVIN	26S proteasome non-ATPase regulatory subunit 5 OS=Bos taurus GN=PSMD5 PE=4 SV=1	BOVIN	15	F1N6Z0	GN=PSMD5	1	0.642688	0.937562	1.15878	0.731139	1.0666	1.0666	0.672977	0.990832	0.193825	0.918574	0.231918	--
698	22.26	24.19	85.86	80.1	73.3	sp|P62763|VISL1_BOVIN	Visinin-like protein 1 OS=Bos taurus GN=VSNL1 PE=1 SV=2	BOVIN	21	P62763	GN=VSNL1	1.64437	0.912011	1.04713	1.41906	0.787046	0.879022	1.55597	0.862979	0.963829	0.276622	1.11905	0.308393	--
699	22.23	25.21	57.68	42.11	32.21	sp|Q3ZC84|CNDP2_BOVIN	Cytosolic non-specific dipeptidase OS=Bos taurus GN=CNDP2 PE=2 SV=1	BOVIN	15	Q3ZC84	GN=CNDP2	2.35505	1.8197	2.70396	1.23595	0.963829	1.39316	1.27057	0.990832	1.44544	0.361263	1.57539	0.0211666	UP
700	22.21	31.69	44.11	22.96	16.83	tr|A4FUC8|A4FUC8_BOVIN	CARS protein OS=Bos taurus GN=CARS PE=1 SV=1	BOVIN	12	A4FUC8	GN=CARS	0.613762	0.758578	1	0.49204	0.608135	0.824138	0.444631	0.544503	0.711214	0.248762	0.666333	0.000457779	DOWN
701	22.19	23.56	45.92	26.57	24.48	sp|P00432|CATA_BOVIN	Catalase OS=Bos taurus GN=CAT PE=1 SV=3	BOVIN	11	P00432	GN=CAT	1.55597	1.38038	1.8197	1.44544	1.27057	1.70608	1.41906	1.24738	1.69044	0.126209	1.50389	6.86957e-05	UP
702	22.13	40.16	87.25	78.86	61.41	sp|P81126|SNAB_BOVIN	Beta-soluble NSF attachment protein OS=Bos taurus GN=NAPB PE=1 SV=1	BOVIN	24	P81126	GN=NAPB	1.6293	1.45881	0.337287	1.59956	1.45881	0.337287	1.2942	1.15878	0.263027	0.514742	1.05967	0.764901	--
703	22.12	30.98	51.28	38.46	33.33	sp|Q1JPA0|AL3B1_BOVIN	Aldehyde dehydrogenase family 3 member B1 OS=Bos taurus GN=ALDH3B1 PE=2 SV=1	BOVIN	15	Q1JPA0	GN=ALDH3B1	1.43219	1.13763	1.47231	8.55067	7.04693	9.0365	2.14783	1.72187	2.22844	0.809871	3.86382	0.0321852	--
704	22.09	23.15	79.36	57.8	51.38	sp|Q27957|TPPP_BOVIN	Tubulin polymerization-promoting protein OS=Bos taurus GN=TPPP PE=1 SV=1	BOVIN	12	Q27957	GN=TPPP	9.0365	4.7863	5.24808	3.37287	1.57036	1.88799	2.37684	1.09648	1.33045	0.713798	3.41176	0.0231593	--
705	22.07	24.82	30.72	16.24	12.32	tr|F1MLR3|F1MLR3_BOVIN	Astrotactin 1 OS=Bos taurus GN=ASTN1 PE=4 SV=2	BOVIN	12	F1MLR3	GN=ASTN1	0.855067	1.22462	0.824138	0.465586	0.648634	0.452898	0.619441	0.855067	0.597035	0.313667	0.726942	0.0095406	--
706	22.05	22.28	78.41	69.89	55.11	sp|Q02373|NDUBA_BOVIN	NADH dehydrogenase [ubiquinone] 1 beta subcomplex subunit 10 OS=Bos taurus GN=NDUFB10 PE=1 SV=2	BOVIN	14	Q02373	GN=NDUFB10	2.14783	1.36773	0.92045	1.55597	0.972747	0.654636	1.55597	0.963829	0.654636	0.389147	1.19931	0.261581	--
707	22.03	31.08	53.27	37.96	21.85	tr|F1N1S8|F1N1S8_BOVIN	Serine/threonine-protein phosphatase 2A 56 kDa regulatory subunit OS=Bos taurus GN=PPP2R5D PE=3 SV=1	BOVIN	11	F1N1S8	GN=PPP2R5D	0.83946	1.38038	1.49969	0.559758	0.887156	0.963829	0.60256	0.954993	1.03753	0.303857	0.969484	0.776977	--
708	22.01	27.4	49.84	34.9	27.92	tr|F1N6Q2|F1N6Q2_BOVIN	Actin binding LIM protein family member 2 OS=Bos taurus GN=ABLIM2 PE=4 SV=1	BOVIN	15	F1N6Q2	GN=ABLIM2	1.48594	1.21339	0.744732	1.18032	0.963829	0.597035	1.31826	1.07647	0.666807	0.281798	1.02742	0.795582	--
709	22	23.8	77.72	71.2	58.7	sp|P61223|RAP1B_BOVIN	Ras-related protein Rap-1b OS=Bos taurus GN=RAP1B PE=2 SV=1	BOVIN	18	P61223	GN=RAP1B	0.937562	0.937562	1.09648	0.887156	0.887156	1.03753	0.895365	0.895365	1.03753	0.0783107	0.956856	0.142056	--
710	21.98	24.99	51.92	29.81	22.39	tr|F1MY31|F1MY31_BOVIN	ADAM metallopeptidase domain 22 OS=Bos taurus GN=ADAM22 PE=4 SV=2	BOVIN	15	F1MY31	GN=ADAM22	1.20226	1.34276	0.824138	0.862979	0.963829	0.591562	0.963829	1.08643	0.660694	0.242571	0.944276	0.510848	--
711	21.97	23.53	62	42.66	38.69	tr|Q0VCF1|Q0VCF1_BOVIN	Sorbin and SH3 domain containing 1 OS=Bos taurus GN=SORBS1 PE=2 SV=1	BOVIN	12	Q0VCF1	GN=SORBS1	1.59956	1.47231	0.772681	1.21339	1.14815	0.613762	1.39316	1.31826	0.704693	0.296612	1.13733	0.282808	--
712	21.95	32.24	38.46	21.13	10.88	tr|E1BNE4|E1BNE4_BOVIN	Uncharacterized protein OS=Bos taurus GN=BTBD8 PE=4 SV=2	BOVIN	15	E1BNE4	GN=BTBD8	0.963829	1.23595	0.77983	0.591562	0.744732	0.487529	0.685488	0.870964	0.570164	0.281986	0.770005	0.017176	--
713	21.94	27.42	48.6	31.78	27.29	tr|Q0VCW5|Q0VCW5_BOVIN	Phosphodiesterase OS=Bos taurus GN=PDE1B PE=2 SV=1	BOVIN	15	Q0VCW5	GN=PDE1B	0.642688	0.731139	0.83946	0.887156	1.01859	1.15878	0.685488	0.77983	0.895365	0.1827	0.848722	0.0246965	--
714	21.91	26.21	46.65	30.78	30.02	tr|E1BF40|E1BF40_BOVIN	Glutamic--pyruvic transaminase 2 OS=Bos taurus GN=GPT2 PE=4 SV=2	BOVIN	13	E1BF40	GN=GPT2	1.25892	1.1695	0.963829	1.65959	1.5417	1.27057	1.20226	1.10662	0.912011	0.186675	1.23167	0.0214819	--
715	21.87	22.89	69.74	42.32	32.39	sp|A6H7G2|DBNL_BOVIN	Drebrin-like protein OS=Bos taurus GN=DBNL PE=2 SV=1	BOVIN	15	A6H7G2	GN=DBNL	1.67494	1.47231	1.5417	0.816582	0.717794	0.751623	0.928966	0.816582	0.847227	0.339632	1.06308	0.634473	--
716	21.84	28.35	33.06	16.3	9.358	tr|E1BKI3|E1BKI3_BOVIN	Nitric oxide synthase OS=Bos taurus GN=NOS1 PE=3 SV=2	BOVIN	13	E1BKI3	GN=NOS1	1	1.2942	0.928966	1.27057	1.61436	1.19124	1.22462	1.58489	1.14815	0.17421	1.25078	0.0116098	--
717	21.84	27.61	52.7	36.72	24.62	tr|F1MSD2|F1MSD2_BOVIN	RuvB-like helicase OS=Bos taurus GN=RUVBL2 PE=3 SV=1	BOVIN	12	F1MSD2	GN=RUVBL2	1.58489	1.20226	0.724436	1.78649	1.35519	0.816582	1.23595	0.937562	0.564937	0.338144	1.13426	0.351138	--
718	21.84	24.47	41.51	25.72	16.58	tr|E1BKT8|E1BKT8_BOVIN	Mitofusin 2 OS=Bos taurus GN=MFN2 PE=3 SV=2	BOVIN	11	E1BKT8	GN=MFN2	1.09648	1.41906	1.19124	0.816582	1.0666	0.887156	0.809096	1.04713	0.879022	0.184385	1.0236	0.732773	--
719	21.83	22.78	40.79	28.29	23.68	sp|P08219|GBRA1_BOVIN	Gamma-aminobutyric acid receptor subunit alpha-1 OS=Bos taurus GN=GABRA1 PE=1 SV=1	BOVIN	12	P08219	GN=GABRA1	0.895365	1.80302	0.92045	0.544503	1.11686	0.559758	0.591562	1.19124	0.608135	0.426347	0.914544	0.552568	--
720	21.8	24.48	57.62	33.27	23.05	tr|Q1RMR3|Q1RMR3_BOVIN	Cortactin OS=Bos taurus GN=CTTN PE=1 SV=1	BOVIN	14	Q1RMR3	GN=CTTN	2.65461	2.03236	0.432514	0.879022	0.630957	0.138038	1.05682	0.765597	0.158489	0.824336	0.972044	0.923821	--
721	21.77	26.72	44.39	19.26	14.52	tr|E1BFM0|E1BFM0_BOVIN	Uncharacterized protein OS=Bos taurus PE=4 SV=2	BOVIN	13	E1BFM0	GN=--	0.809096	1.36773	0.801678	0.57544	0.972747	0.580764	0.597035	1.00925	0.60256	0.310443	0.812922	0.0692923	--
722	21.75	27.85	47.75	39.1	31.31	tr|F1MCX8|F1MCX8_BOVIN	Synapsin III OS=Bos taurus GN=SYN3 PE=4 SV=2	BOVIN	17	F1MCX8	GN=SYN3	0.672977	0.963829	0.376704	0.608135	0.862979	0.337287	0.608135	0.847227	0.334195	0.359697	0.623496	0.00144829	DOWN
723	21.74	25.55	51.5	35.93	21.36	tr|F1MTX7|F1MTX7_BOVIN	Aspartate--tRNA ligase, cytoplasmic OS=Bos taurus GN=DARS PE=1 SV=1	BOVIN	12	F1MTX7	GN=DARS	1.72187	1.51356	2.12814	1.38038	1.20226	1.70608	1.18032	1.01859	1.47231	0.216047	1.48039	0.00280565	--
724	21.71	28.81	52.19	41.13	36.5	tr|E1BMD8|E1BMD8_BOVIN	Sorting nexin family member 30 OS=Bos taurus GN=SNX30 PE=4 SV=2	BOVIN	15	E1BMD8	GN=SNX30	1.52757	1.27057	1.0666	1.1272	0.92045	0.772681	1.25892	1.02802	0.862979	0.202173	1.09278	0.268995	--
725	21.71	27.42	43	24.23	17.37	tr|F1MD20|F1MD20_BOVIN	Tetratricopeptide repeat domain 7B OS=Bos taurus GN=TTC7B PE=4 SV=1	BOVIN	14	F1MD20	GN=TTC7B	0.679204	1.1272	0.758578	0.591562	0.972747	0.660694	0.586138	0.954993	0.648634	0.236727	0.775527	0.00858914	--
726	21.71	27.26	50	33.15	24.37	sp|Q1JPD2|ABHGA_BOVIN	Protein ABHD16A OS=Bos taurus GN=ABHD16A PE=2 SV=1	BOVIN	11	Q1JPD2	GN=ABHD16A	0.672977	0.92045	0.672977	0.717794	0.972747	0.711214	0.816582	1.09648	0.801678	0.170336	0.820322	0.00661707	--
727	21.68	29.87	38.09	20.02	10.89	sp|O97902|ASAP1_BOVIN	Arf-GAP with SH3 domain, ANK repeat and PH domain-containing protein 1 OS=Bos taurus GN=ASAP1 PE=1 SV=1	BOVIN	12	O97902	GN=ASAP1	1	1.05682	1.00925	1	1.05682	1.00925	0.990832	1.05682	1.00925	0.0254041	1.02101	0.0512222	--
728	21.63	27.82	37.15	16.45	13.83	tr|F1MN04|F1MN04_BOVIN	Uncharacterized protein OS=Bos taurus GN=PAICS PE=3 SV=2	BOVIN	12	F1MN04	GN=PAICS	1.1272	0.717794	0.937562	1.58489	1.01859	1.31826	1.10662	0.711214	0.92045	0.250725	1.04918	0.61133	--
729	21.61	22.47	52.63	39.1	29.82	tr|F1MVX2|F1MVX2_BOVIN	LanC like 1 OS=Bos taurus GN=LANCL1 PE=1 SV=2	BOVIN	16	F1MVX2	GN=LANCL1	0.928966	0.758578	1.52757	0.648634	0.549541	1.08643	0.751623	0.630957	1.27057	0.342597	0.905874	0.415943	--
730	21.6	21.71	60.36	50.75	48.05	sp|P12624|MARCS_BOVIN	Myristoylated alanine-rich C-kinase substrate OS=Bos taurus GN=MARCKS PE=1 SV=6	BOVIN	14	P12624	GN=MARCKS	1.78649	1.48594	1.85353	0.946237	0.737904	1	0.990832	0.787046	1.05682	0.333805	1.18275	0.226796	--
731	21.59	25.35	45.87	31.83	23.09	tr|E1BG76|E1BG76_BOVIN	Sec1 family domain containing 1 OS=Bos taurus GN=SCFD1 PE=3 SV=2	BOVIN	12	E1BG76	GN=SCFD1	1.08643	1.01859	1.07647	1.02802	0.963829	1.00925	1.0666	1	1.04713	0.0364273	1.03292	0.0384195	--
732	21.56	22.85	63.43	52.86	42	sp|Q5E959|STRAP_BOVIN	Serine-threonine kinase receptor-associated protein OS=Bos taurus GN=STRAP PE=2 SV=1	BOVIN	12	Q5E959	GN=STRAP	2.75423	1.95885	2.22844	1.31826	0.928966	1.05682	1.38038	0.972747	1.10662	0.39837	1.52281	0.0407183	UP
733	21.55	27.26	41.92	33.27	24.23	tr|F1N167|F1N167_BOVIN	Uncharacterized protein OS=Bos taurus GN=CACNB4 PE=4 SV=2	BOVIN	12	F1N167	GN=CACNB4	0.862979	0.954993	0.83946	0.847227	0.937562	0.824138	0.862979	0.954993	0.831764	0.0578527	0.879566	0.000153613	--
734	21.55	24.04	86.18	80.26	64.47	sp|Q3T0Q4|NDKB_BOVIN	Nucleoside diphosphate kinase B OS=Bos taurus GN=NME2 PE=1 SV=1	BOVIN	17	Q3T0Q4	GN=NME2	8.31764	4.52898	2.48886	2.88403	1.38038	0.744732	2.37684	1.13763	0.60256	0.845135	2.71796	0.0673072	--
735	21.55	22.09	81.12	66.43	64.34	sp|Q5E997|CAZA2_BOVIN	F-actin-capping protein subunit alpha-2 OS=Bos taurus GN=CAPZA2 PE=1 SV=3	BOVIN	20	Q5E997	GN=CAPZA2	2.05116	1.65959	1.33045	1.13763	0.903649	0.711214	1.34276	1.07647	0.831764	0.326845	1.22719	0.147812	--
736	21.47	25.12	64.52	47.56	29.82	tr|F1MXE4|F1MXE4_BOVIN	26S proteasome non-ATPase regulatory subunit 6 OS=Bos taurus GN=PSMD6 PE=1 SV=1	BOVIN	11	F1MXE4	GN=PSMD6	0.862979	0.963829	1.08643	0.711214	0.77983	0.870964	0.724436	0.801678	0.895365	0.131352	0.855191	0.00653015	--
737	21.46	22.45	68.72	51.85	45.27	sp|Q3T169|RS3_BOVIN	40S ribosomal protein S3 OS=Bos taurus GN=RPS3 PE=2 SV=1	BOVIN	11	Q3T169	GN=RPS3	1.57036	1.5417	1.64437	1.05682	1.03753	1.10662	1.09648	1.07647	1.14815	0.190001	1.25317	0.016881	--
738	21.42	26.08	37.94	22.46	14.85	tr|E1BIA5|E1BIA5_BOVIN	Cadherin 10 OS=Bos taurus GN=CDH10 PE=4 SV=2	BOVIN	12	E1BIA5	GN=CDH10	1.07647	1.00925	0.608135	0.981748	0.92045	0.554626	1.08643	1.01859	0.613762	0.234843	0.874384	0.121834	--
739	21.41	26.88	37.85	26.69	22.74	tr|F1MSS2|F1MSS2_BOVIN	DDHD domain containing 2 OS=Bos taurus GN=DDHD2 PE=4 SV=2	BOVIN	13	F1MSS2	GN=DDHD2	1.14815	0.801678	2.10863	1.03753	0.717794	1.94089	1.36773	0.92045	2.48886	0.430176	1.39241	0.101012	--
740	21.36	22.99	49.49	29.18	25.6	sp|Q58DN7|ACSF3_BOVIN	Acyl-CoA synthetase family member 3, mitochondrial OS=Bos taurus GN=ACSF3 PE=2 SV=1	BOVIN	11	Q58DN7	GN=ACSF3	1.34276	1.38038	1.03753	2.35505	2.39883	1.80302	1.51356	1.57036	1.15878	0.282538	1.61781	0.00506864	UP
741	21.35	51.09	86.13	74.27	59.96	sp|P21856|GDIA_BOVIN	Rab GDP dissociation inhibitor alpha OS=Bos taurus GN=GDI1 PE=1 SV=1	BOVIN	55	P21856	GN=GDI1	1.40605	1.08643	1.35519	1.34276	1.04713	1.30617	1.10662	0.847227	1.05682	0.15079	1.17271	0.0245798	--
742	21.29	25.24	40.87	23.12	16.35	tr|E1BIQ0|E1BIQ0_BOVIN	Polyribonucleotide nucleotidyltransferase 1 OS=Bos taurus GN=PNPT1 PE=4 SV=2	BOVIN	10	E1BIQ0	GN=PNPT1	2.07014	1.78649	1.38038	0.903649	0.794328	0.608135	1.25892	1.11686	0.83946	0.38199	1.19537	0.260743	--
743	21.27	24.81	30.9	13.97	10.78	tr|E1BNE5|E1BNE5_BOVIN	Uncharacterized protein OS=Bos taurus PE=4 SV=2	BOVIN	13	E1BNE5	GN=--	1.07647	1.01859	0.809096	0.946237	0.903649	0.711214	1.05682	1	0.794328	0.130969	0.924044	0.113781	--
744	21.21	24.98	58.31	44.14	37.33	sp|Q27955|KCAB2_BOVIN	Voltage-gated potassium channel subunit beta-2 OS=Bos taurus GN=KCNAB2 PE=1 SV=1	BOVIN	14	Q27955	GN=KCNAB2	1.1695	1.36773	1.47231	1.0666	1.23595	1.33045	1.10662	1.2942	1.39316	0.101327	1.27072	0.000343145	--
745	21.21	22.58	46.6	33.01	29.37	sp|Q3T0E5|APMAP_BOVIN	Adipocyte plasma membrane-associated protein OS=Bos taurus GN=APMAP PE=2 SV=1	BOVIN	11	Q3T0E5	GN=APMAP	1.88799	2.96483	1.70608	0.711214	1.1695	0.660694	1.04713	1.77011	1.00925	0.478829	1.43631	0.110499	--
746	21.19	25.64	50.98	33.75	22.2	sp|A7YWE4|AL4A1_BOVIN	Delta-1-pyrroline-5-carboxylate dehydrogenase, mitochondrial OS=Bos taurus GN=ALDH4A1 PE=2 SV=1	BOVIN	10	A7YWE4	GN=ALDH4A1	0.862979	0.751623	0.47863	0.711214	0.619441	0.387258	0.758578	0.666807	0.42462	0.247241	0.629016	0.000145485	DOWN
747	21.17	24.82	49.39	34.41	28.54	tr|F1N2L9|F1N2L9_BOVIN	4-trimethylaminobutyraldehyde dehydrogenase OS=Bos taurus GN=ALDH9A1 PE=1 SV=2	BOVIN	16	F1N2L9	GN=ALDH9A1	1.41906	0.772681	1.72187	1.23595	0.685488	1.51356	1.25892	0.717794	1.52757	0.304098	1.20588	0.150962	--
748	21.16	26.36	30.9	19.05	11.75	tr|G5E567|G5E567_BOVIN	Importin 9 OS=Bos taurus GN=IPO9 PE=4 SV=1	BOVIN	11	G5E567	GN=IPO9	0.698232	0.937562	0.903649	0.801678	1.07647	1.03753	0.691831	0.928966	0.887156	0.143017	0.884785	0.0328561	--
749	21.12	22.03	47.67	39.41	29.03	sp|Q2KJ32|SBP1_BOVIN	Selenium-binding protein 1 OS=Bos taurus GN=SELENBP1 PE=1 SV=1	BOVIN	10	Q2KJ32	GN=SELENBP1	1.36773	1.44544	1.27057	1.52757	1.61436	1.41906	1.30617	1.38038	1.20226	0.0863816	1.39262	1.53723e-05	--
750	21.11	22.88	56.92	45.91	37.11	sp|Q95140|RLA0_BOVIN	60S acidic ribosomal protein P0 OS=Bos taurus GN=RPLP0 PE=2 SV=3	BOVIN	11	Q95140	GN=RPLP0	1.92309	1.47231	1.51356	1.35519	1.02802	1.05682	1.21339	0.912011	0.937562	0.246589	1.26799	0.0415726	--
751	21.1	26.35	57.55	29.91	22.08	tr|F6QHN4|F6QHN4_BOVIN	Prolyl endopeptidase OS=Bos taurus GN=PREP PE=4 SV=1	BOVIN	12	F6QHN4	GN=PREP	0.529663	0.642688	0.717794	0.679204	0.824138	0.912011	0.619441	0.751623	0.831764	0.156384	0.723147	0.000121519	--
752	21.08	27.19	42.39	26.02	20.95	sp|Q3SZH7|LKHA4_BOVIN	Leukotriene A-4 hydrolase OS=Bos taurus GN=LTA4H PE=2 SV=3	BOVIN	13	Q3SZH7	GN=LTA4H	0.954993	0.963829	1.35519	1	1.01859	1.41906	0.928966	0.937562	1.30617	0.172022	1.09826	0.179472	--
753	21.06	27.72	44.85	27.79	16.03	tr|F1N037|F1N037_BOVIN	Calcium-binding and coiled-coil domain-containing protein 1 OS=Bos taurus GN=CALCOCO1 PE=4 SV=1	BOVIN	11	F1N037	GN=CALCOCO1	1.00925	0.981748	0.937562	1.03753	1	0.954993	1.07647	1.04713	1	0.0414244	1.00496	0.744587	--
754	21.06	27.22	38.92	25.15	17.01	tr|F1MIZ5|F1MIZ5_BOVIN	Gamma-aminobutyric acid type B receptor subunit 2 OS=Bos taurus GN=GABBR2 PE=3 SV=2	BOVIN	14	F1MIZ5	GN=GABBR2	0.870964	1.03753	0.731139	0.787046	0.928966	0.660694	0.751623	0.895365	0.630957	0.154669	0.810476	0.00270108	--
755	21.05	26.95	45.27	23.44	18.05	tr|A0A140T8A4|A0A140T8A4_BOVIN	Thimet oligopeptidase OS=Bos taurus GN=THOP1 PE=1 SV=1	BOVIN	12	A0A140T8A4	GN=THOP1	0.744732	0.619441	0.990832	0.870964	0.717794	1.14815	0.862979	0.711214	1.13763	0.207172	0.867082	0.0697085	--
756	21.04	25.75	54.61	39.47	30.7	tr|A7MBG8|A7MBG8_BOVIN	RuvB-like helicase OS=Bos taurus GN=RUVBL1 PE=1 SV=1	BOVIN	13	A7MBG8	GN=RUVBL1	1.01859	0.954993	1.01859	0.990832	0.928966	0.990832	0.937562	0.879022	0.937562	0.0455641	0.961883	0.0393266	--
757	20.97	24.39	76.04	61.75	43.78	tr|Q3T0F9|Q3T0F9_BOVIN	Growth factor receptor-bound protein 2 OS=Bos taurus GN=GRB2 PE=2 SV=1	BOVIN	11	Q3T0F9	GN=GRB2	1.36773	1.01859	1.36773	1.18032	0.870964	1.18032	1.00925	0.744732	1	0.184024	1.08218	0.276738	--
758	20.97	23.4	48.93	32.07	22.98	tr|F1MSB4|F1MSB4_BOVIN	Peroxisomal biogenesis factor 5 like OS=Bos taurus GN=PEX5L PE=4 SV=2	BOVIN	11	F1MSB4	GN=PEX5L	1.52757	1.23595	1.03753	1.38038	1.1272	0.946237	1.41906	1.15878	0.981748	0.160446	1.2016	0.0182097	--
759	20.94	24.37	75.22	58.85	37.17	sp|P11019|VATE1_BOVIN	V-type proton ATPase subunit E 1 OS=Bos taurus GN=ATP6V1E1 PE=2 SV=1	BOVIN	18	P11019	GN=ATP6V1E1	1	1.03753	1	0.954993	0.981748	0.954993	0.937562	0.963829	0.937562	0.03233	0.974246	0.0494819	--
760	20.93	27.55	82.45	61.59	49.67	tr|F1N7T1|F1N7T1_BOVIN	NADH-cytochrome b5 reductase OS=Bos taurus GN=CYB5R3 PE=1 SV=2	BOVIN	16	F1N7T1	GN=CYB5R3	2.24905	2.208	1.58489	1.70608	1.67494	1.19124	1.35519	1.33045	0.928966	0.262894	1.58098	0.00421434	UP
761	20.93	21.34	62.93	43.93	37.69	sp|Q2T9S4|PGP_BOVIN	Glycerol-3-phosphate phosphatase OS=Bos taurus GN=PGP PE=2 SV=1	BOVIN	10	Q2T9S4	GN=PGP	1.65959	1.23595	2.01372	1.49969	1.11686	1.8197	1.27057	0.946237	1.5417	0.223342	1.456	0.00414063	--
762	20.92	26.29	34.5	17.06	11.89	sp|F1MUS9|PSD1_BOVIN	PH and SEC7 domain-containing protein 1 OS=Bos taurus GN=PSD PE=2 SV=1	BOVIN	10	F1MUS9	GN=PSD	0.887156	1.0666	0.654636	0.870964	1.04713	0.636796	0.92045	1.10662	0.679204	0.196558	0.874395	0.0725592	--
763	20.87	21.92	65.19	47.78	34.81	sp|Q2HJ54|PIPNA_BOVIN	Phosphatidylinositol transfer protein alpha isoform OS=Bos taurus GN=PITPNA PE=1 SV=3	BOVIN	10	Q2HJ54	GN=PITPNA	1.78649	1.47231	1.8197	0.972747	0.801678	1	0.981748	0.809096	1.00925	0.319461	1.18367	0.206755	--
764	20.86	25.48	41.05	27	19.83	sp|Q2KHW5|ACBG1_BOVIN	Long-chain-fatty-acid--CoA ligase ACSBG1 OS=Bos taurus GN=ACSBG1 PE=2 SV=1	BOVIN	11	Q2KHW5	GN=ACSBG1	0.717794	1.24738	0.981748	0.524808	0.887156	0.698232	0.625173	1.0666	0.831764	0.256524	0.842295	0.0728579	--
765	20.82	33.8	43.28	19.64	13.69	tr|A6QLR2|A6QLR2_BOVIN	LARS protein OS=Bos taurus GN=LARS PE=2 SV=1	BOVIN	13	A6QLR2	GN=LARS	1.04713	1.51356	1.51356	0.824138	1.19124	1.18032	0.879022	1.27057	1.27057	0.193085	1.18779	0.049229	--
766	20.79	24.93	36.39	20.62	16.98	sp|Q29397|SV2A_BOVIN	Synaptic vesicle glycoprotein 2A OS=Bos taurus GN=SV2A PE=2 SV=1	BOVIN	11	Q29397	GN=SV2A	0.737904	1.07647	0.60256	0.737904	1.0666	0.597035	0.717794	1.03753	0.586138	0.245796	0.795547	0.0182209	--
767	20.78	28.81	35.29	19.05	11.48	tr|E1BE98|E1BE98_BOVIN	Exportin 1 OS=Bos taurus GN=XPO1 PE=4 SV=2	BOVIN	11	E1BE98	GN=XPO1	0.524808	0.794328	0.928966	0.559758	0.824138	0.963829	0.564937	0.824138	0.963829	0.217242	0.772081	0.00492327	--
768	20.76	25.11	36.29	19.84	14.47	tr|F1MGT4|F1MGT4_BOVIN	Synaptosome associated protein 91 OS=Bos taurus GN=SNAP91 PE=4 SV=2	BOVIN	18	F1MGT4	GN=SNAP91	0.963829	1.01859	1.00925	0.887156	0.937562	0.937562	0.92045	0.972747	0.972747	0.0412252	0.957766	0.0164241	--
769	20.75	23.88	51.96	34.16	23.13	sp|A4IFD0|KAD5_BOVIN	Adenylate kinase isoenzyme 5 OS=Bos taurus GN=Ak5 PE=2 SV=1	BOVIN	13	A4IFD0	GN=Ak5	1.36773	1.27057	0.654636	1.40605	1.31826	0.672977	1.13763	1.05682	0.554626	0.301495	1.04881	0.673949	--
770	20.73	27.24	49.23	28.55	17.28	sp|P79135|MX1_BOVIN	Interferon-induced GTP-binding protein Mx1 OS=Bos taurus GN=MX1 PE=2 SV=4	BOVIN	10	P79135	GN=MX1	0.862979	0.630957	0.251189	0.0461318	0.0296483	0.0246604	0.0772681	0.0519996	0.0387258	1.30673	0.223729	6.86128e-05	--
771	20.7	23.67	24.53	12.45	7.901	tr|G3MZL9|G3MZL9_BOVIN	Uncharacterized protein OS=Bos taurus GN=THSD7A PE=4 SV=1	BOVIN	12	G3MZL9	GN=THSD7A	0.630957	1.15878	0.903649	0.691831	1.25892	0.990832	0.570164	1.03753	0.809096	0.251459	0.89464	0.221871	--
772	20.7	23.24	93.95	88.84	73.02	tr|Q3ZBG1|Q3ZBG1_BOVIN	RAB14 protein OS=Bos taurus GN=RAB14 PE=1 SV=2	BOVIN	16	Q3ZBG1	GN=RAB14	0.855067	1.1695	1.13763	0.717794	1	0.963829	0.679204	0.937562	0.903649	0.168539	0.929359	0.237885	--
773	20.69	27.14	44.57	23.3	16.79	tr|A6QNL2|A6QNL2_BOVIN	Non-specific serine/threonine protein kinase OS=Bos taurus GN=MARK2 PE=2 SV=1	BOVIN	12	A6QNL2	GN=MARK2	0.554626	0.895365	0.772681	0.724436	1.1695	1	0.591562	0.954993	0.824138	0.223509	0.831922	0.0338206	--
774	20.66	26.02	41.85	23.35	17.08	tr|F1MCT8|F1MCT8_BOVIN	Synaptotagmin binding cytoplasmic RNA interacting protein OS=Bos taurus GN=SYNCRIP PE=1 SV=2	BOVIN	11	F1MCT8	GN=SYNCRIP	1.07647	0.963829	0.963829	1.02802	0.912011	0.92045	1.09648	0.972747	0.981748	0.0610437	0.990619	0.672435	--
775	20.65	24.39	24.87	11.54	7.884	tr|E1BNH0|E1BNH0_BOVIN	WNK lysine deficient protein kinase 2 OS=Bos taurus GN=WNK2 PE=4 SV=2	BOVIN	14	E1BNH0	GN=WNK2	0.981748	1.1272	0.691831	0.928966	1.0666	0.648634	0.946237	1.08643	0.679204	0.194163	0.906316	0.170539	--
776	20.64	24.61	46.79	31.13	27.36	sp|P14100|PDE1A_BOVIN	Calcium/calmodulin-dependent 3',5'-cyclic nucleotide phosphodiesterase 1A OS=Bos taurus GN=PDE1A PE=1 SV=3	BOVIN	12	P14100	GN=PDE1A	1.01859	0.954993	1	1.0666	1	1.03753	0.972747	0.912011	0.954993	0.0450954	0.990829	0.577522	--
777	20.6	27.48	45.79	28.18	22.11	sp|P53619|COPD_BOVIN	Coatomer subunit delta OS=Bos taurus GN=ARCN1 PE=1 SV=1	BOVIN	15	P53619	GN=ARCN1	2.05116	1.78649	1.61436	1.10662	0.972747	0.879022	1.21339	1.0666	0.972747	0.303299	1.2959	0.0658572	--
778	20.59	24.58	61.78	36.62	35.35	tr|F1N338|F1N338_BOVIN	Hydroxyacyl-CoA dehydrogenase OS=Bos taurus GN=HADH PE=1 SV=1	BOVIN	12	F1N338	GN=HADH	3.53183	3.0761	1.33045	3.37287	2.91072	1.22462	2.67917	2.33346	0.972747	0.385567	2.38133	0.00277934	UP
779	20.59	21.14	68.59	51.83	50.26	sp|Q2KJ93|CDC42_BOVIN	Cell division control protein 42 homolog OS=Bos taurus GN=CDC42 PE=1 SV=1	BOVIN	12	Q2KJ93	GN=CDC42	1.13763	1.18032	1.57036	0.711214	0.737904	0.972747	0.724436	0.751623	1	0.277842	0.976248	0.810625	--
780	20.54	29.37	41.65	21.05	14.03	tr|F1MDW1|F1MDW1_BOVIN	Methionine--tRNA ligase, cytoplasmic OS=Bos taurus GN=MARS PE=1 SV=1	BOVIN	12	F1MDW1	GN=MARS	0.794328	1.1695	1.11686	0.660694	0.963829	0.92045	0.704693	1.01859	0.972747	0.178304	0.924633	0.232099	--
781	20.47	23.08	45.38	32.81	22.4	tr|F1N3V1|F1N3V1_BOVIN	Uncharacterized protein OS=Bos taurus GN=ANKS1B PE=4 SV=2	BOVIN	13	F1N3V1	GN=ANKS1B	0.954993	1.24738	0.444631	0.77983	1.02802	0.369828	0.744732	0.981748	0.356451	0.39117	0.767512	0.0598976	--
782	20.47	21.7	52.28	32.1	26.03	sp|Q92176|COR1A_BOVIN	Coronin-1A OS=Bos taurus GN=CORO1A PE=1 SV=3	BOVIN	14	Q92176	GN=CORO1A	0.816582	0.711214	0.691831	0.660694	0.586138	0.559758	0.648634	0.57544	0.554626	0.126606	0.644991	1.77972e-06	DOWN
783	20.45	23.78	59.19	47.66	41.43	sp|A6QP55|SFXN3_BOVIN	Sideroflexin-3 OS=Bos taurus GN=SFXN3 PE=2 SV=1	BOVIN	12	A6QP55	GN=SFXN3	0.343558	1.15878	0.591562	0.328095	1.11686	0.564937	0.383707	1.2942	0.660694	0.495451	0.715821	0.0531906	--
784	20.43	22.6	73.39	60.09	58.26	sp|Q3SZ18|HPRT_BOVIN	Hypoxanthine-guanine phosphoribosyltransferase OS=Bos taurus GN=HPRT1 PE=2 SV=3	BOVIN	18	Q3SZ18	GN=HPRT1	2.26987	1.67494	2.39883	1.38038	1.01859	1.43219	1.23595	0.92045	1.2942	0.321192	1.51393	0.0173506	UP
785	20.41	25.87	43.46	25.8	22.26	tr|F1MDV2|F1MDV2_BOVIN	Solute carrier family 30 member 9 OS=Bos taurus GN=SLC30A9 PE=4 SV=2	BOVIN	12	F1MDV2	GN=SLC30A9	0.954993	1.01859	0.963829	0.972747	1.03753	0.972747	0.981748	1.04713	0.981748	0.0317476	0.99234	0.511081	--
786	20.41	22.37	64.33	50.84	47.19	tr|A5PJA6|A5PJA6_BOVIN	Stomatin (EPB72)-like 2 OS=Bos taurus GN=STOML2 PE=2 SV=1	BOVIN	15	A5PJA6	GN=STOML2	1.24738	0.744732	0.672977	1.90546	1.1695	1.05682	1.51356	0.912011	0.824138	0.335963	1.11629	0.406043	--
787	20.38	23.09	38.45	22.97	16.6	tr|G3N1H2|G3N1H2_BOVIN	Uncharacterized protein OS=Bos taurus PE=3 SV=1	BOVIN	10	G3N1H2	GN=--	0.570164	1.04713	0.353183	0.625173	1.11686	0.383707	0.529663	0.937562	0.325087	0.439515	0.654281	0.009355	DOWN
788	20.35	28.95	36.59	15.91	6.234	tr|E1BMG8|E1BMG8_BOVIN	Dedicator of cytokinesis 4 OS=Bos taurus GN=DOCK4 PE=3 SV=2	BOVIN	12	E1BMG8	GN=DOCK4	0.903649	0.972747	0.937562	0.963829	1.03753	1	0.928966	1.00925	0.972747	0.040954	0.969587	0.0621742	--
789	20.35	28.86	46.79	29.19	18.02	sp|Q27970|CAN1_BOVIN	Calpain-1 catalytic subunit OS=Bos taurus GN=CAPN1 PE=1 SV=3	BOVIN	12	Q27970	GN=CAPN1	0.954993	0.972747	0.954993	0.981748	1	0.981748	0.981748	1	0.981748	0.0156194	0.978858	0.00447394	--
790	20.32	23.3	70.95	60.14	49.32	tr|F1MW60|F1MW60_BOVIN	Pyridoxal phosphate phosphatase OS=Bos taurus GN=PDXP PE=1 SV=1	BOVIN	12	F1MW60	GN=PDXP	1.1272	0.751623	1.28233	1.33045	0.887156	1.51356	0.862979	0.60256	1	0.269324	1.03976	0.698483	--
791	20.32	22.94	32.08	13.85	5.685	tr|G3N0A8|G3N0A8_BOVIN	Uncharacterized protein OS=Bos taurus GN=UBR4 PE=4 SV=1	BOVIN	20	G3N0A8	GN=UBR4										#DIV/0!	#DIV/0!	#DIV/0!	--
792	20.31	27.01	35.74	18.48	11.63	tr|F1N1H2|F1N1H2_BOVIN	Microtubule-associated protein 1S OS=Bos taurus GN=MAP1S PE=4 SV=2	BOVIN	10	F1N1H2	GN=MAP1S	0.724436	0.570164	0.887156	0.544503	0.452898	0.642688	0.49204	0.401791	0.57544	0.237596	0.587902	3.21967e-05	DOWN
793	20.31	21.59	40.82	27.55	26.73	sp|Q2KJJ8|PLD3_BOVIN	Phospholipase D3 OS=Bos taurus GN=PLD3 PE=2 SV=1	BOVIN	13	Q2KJJ8	GN=PLD3	1.39316	1.35519	1.07647	1.6293	1.57036	1.27057	1.47231	1.41906	1.11686	0.12927	1.36703	0.000372306	--
794	20.26	23.88	59.33	40.43	35.89	tr|E1B763|E1B763_BOVIN	Adaptor related protein complex 3 mu 2 subunit OS=Bos taurus GN=AP3M2 PE=3 SV=1	BOVIN	11	E1B763	GN=AP3M2	0.642688	1.22462	1.08643	0.501187	0.879022	0.758578	0.519996	0.92045	0.801678	0.281966	0.81496	0.0522666	--
795	20.26	23.59	51.72	37.07	31.32	tr|F1MX23|F1MX23_BOVIN	SH3 domain containing GRB2 like 3, endophilin A3 OS=Bos taurus GN=SH3GL3 PE=4 SV=2	BOVIN	12	F1MX23	GN=SH3GL3	1.38038	0.903649	0.801678	1.34276	0.887156	0.787046	1.1695	0.772681	0.691831	0.251523	0.970743	0.743399	--
796	20.23	21.44	49.43	35.86	27.36	tr|Q3SZZ9|Q3SZZ9_BOVIN	FGG protein OS=Bos taurus GN=FGG PE=1 SV=1	BOVIN	11	Q3SZZ9	GN=FGG	3.40408	1.52757	0.972747	1.88799	0.847227	0.549541	2.55859	1.14815	0.731139	0.591466	1.51411	0.143087	--
797	20.22	24.77	50.97	31.27	28.76	sp|Q9N0F3|SYSM_BOVIN	Serine--tRNA ligase, mitochondrial OS=Bos taurus GN=SARS2 PE=1 SV=1	BOVIN	13	Q9N0F3	GN=SARS2	1.13763	0.912011	0.895365	1.49969	1.23595	1.22462	1.2942	1.05682	1.02802	0.159972	1.1427	0.0582678	--
798	20.21	22.52	47.05	32.56	24.51	sp|Q0IIJ3|WASF1_BOVIN	Wiskott-Aldrich syndrome protein family member 1 OS=Bos taurus GN=WASF1 PE=2 SV=1	BOVIN	12	Q0IIJ3	GN=WASF1	1.0666	1.03753	0.981748	1.0666	1.03753	0.981748	1	0.972747	0.912011	0.0474088	1.00628	0.719402	--
799	20.15	23.46	65.84	33.17	26.24	sp|Q3ZBM5|SNX5_BOVIN	Sorting nexin-5 OS=Bos taurus GN=SNX5 PE=2 SV=1	BOVIN	11	Q3ZBM5	GN=SNX5	1.20226	1.1272	1.1272	1	0.937562	0.937562	1.04713	0.981748	0.981748	0.0855199	1.03805	0.260029	--
800	20.13	23.65	44.84	22.22	14.42	tr|E1BEJ3|E1BEJ3_BOVIN	Elongation factor G, mitochondrial OS=Bos taurus GN=GFM1 PE=3 SV=1	BOVIN	9	E1BEJ3	GN=GFM1	2.35505	1.24738	1.04713	1.61436	0.824138	0.679204	1.69044	0.862979	0.704693	0.433463	1.22504	0.264951	--
801	20.12	22.57	61.22	54.17	43.59	sp|Q0II59|PDXK_BOVIN	Pyridoxal kinase OS=Bos taurus GN=PDXK PE=2 SV=1	BOVIN	15	Q0II59	GN=PDXK	1.70608	1.20226	1.28233	1.47231	1.01859	1.09648	1.33045	0.903649	0.981748	0.198467	1.22155	0.0323791	--
802	20.12	22.33	65.31	45.94	43.13	sp|Q17QJ7|P5CR2_BOVIN	Pyrroline-5-carboxylate reductase 2 OS=Bos taurus GN=PYCR2 PE=2 SV=1	BOVIN	13	Q17QJ7	GN=PYCR2	0.660694	0.285759	0.346737	0.409261	0.177011	0.212814	0.519996	0.224906	0.270396	0.435611	0.345286	1.76285e-06	DOWN
803	20.11	28.11	46.12	32.41	29.03	sp|P27214|ANX11_BOVIN	Annexin A11 OS=Bos taurus GN=ANXA11 PE=1 SV=1	BOVIN	15	P27214	GN=ANXA11	1.14815	1.1272	1.11686	1.59956	1.55597	1.55597	1.20226	1.20226	1.18032	0.149799	1.29873	0.00246829	--
804	20.11	22.09	80.27	76.19	72.11	sp|O46375|TTHY_BOVIN	Transthyretin OS=Bos taurus GN=TTR PE=1 SV=1	BOVIN	13	O46375	GN=TTR	0.972747	1.7378	4.65586	0.390841	0.660694	2.24905	0.487529	0.862979	2.75423	0.802504	1.6413	0.205776	--
805	20.08	21.36	92.56	71.49	66.94	sp|P06836|NEUM_BOVIN	Neuromodulin OS=Bos taurus GN=GAP43 PE=1 SV=3	BOVIN	14	P06836	GN=GAP43	1.07647	1.72187	1.22462	0.428549	0.765597	0.452898	0.356451	0.648634	0.380189	0.564074	0.783919	0.204288	--
806	20.07	21.8	57.02	37.6	29.34	sp|O62830|PPM1B_BOVIN	Protein phosphatase 1B OS=Bos taurus GN=PPM1B PE=2 SV=2	BOVIN	11	O62830	GN=PPM1B	1.01859	0.990832	1.03753	0.954993	0.92045	0.963829	0.972747	0.937562	0.981748	0.0358636	0.975364	0.0815208	--
807	20.05	27.18	48.08	28.59	15.38	tr|A5D7H6|A5D7H6_BOVIN	KLRAQ1 protein OS=Bos taurus GN=KLRAQ1 PE=2 SV=1	BOVIN	10	A5D7H6	GN=KLRAQ1	0.928966	0.946237	0.972747	0.937562	0.954993	0.981748	0.928966	0.954993	0.981748	0.0205976	0.954218	0.000171455	--
808	20.04	23.77	33.96	20.43	16.67	tr|F1N214|F1N214_BOVIN	ENAH, actin regulator OS=Bos taurus GN=ENAH PE=1 SV=2	BOVIN	12	F1N214	GN=ENAH	1.55597	1.35519	0.672977	1.13763	0.981748	0.505825	1.1695	1	0.515229	0.348612	0.988229	0.925388	--
809	20.03	28.04	48.86	38.1	30.85	tr|E1BDM8|E1BDM8_BOVIN	DEAD-box helicase 6 OS=Bos taurus GN=DDX6 PE=1 SV=1	BOVIN	12	E1BDM8	GN=DDX6	1.04713	1.0666	0.972747	0.981748	1	0.912011	1	1.01859	0.928966	0.0478605	0.991976	0.645436	--
810	20.01	22.69	45.73	33.89	30.57	tr|F1N1R9|F1N1R9_BOVIN	Neuronal pentraxin receptor OS=Bos taurus GN=NPTXR PE=4 SV=2	BOVIN	11	F1N1R9	GN=NPTXR	1.0666	0.972747	0.77983	1.19124	1.09648	0.870964	1.08643	0.990832	0.794328	0.137085	0.983271	0.734634	--
811	20	34.75	46.88	21.95	10.34	tr|F1MAY4|F1MAY4_BOVIN	Coiled-coil domain containing 88A OS=Bos taurus GN=CCDC88A PE=4 SV=2	BOVIN	20	F1MAY4	GN=CCDC88A	1.00925	0.990832	1	1.01859	1	1.00925	1.04713	1.02802	1.03753	0.0174251	1.01562	0.0371258	--
812	19.99	20.23	86.07	75.62	47.76	sp|Q9TS87|TAGL_BOVIN	Transgelin OS=Bos taurus GN=TAGLN PE=1 SV=4	BOVIN	13	Q9TS87	GN=TAGLN	5.64937	2.1677	1.7378	41.6869	26.0615	21.0863	17.2187	7.65597	5.97035	0.879755	14.3594	0.0173044	--
813	19.98	23.76	45.13	30.9	23.22	sp|Q2KJ46|PSMD3_BOVIN	26S proteasome non-ATPase regulatory subunit 3 OS=Bos taurus GN=PSMD3 PE=2 SV=1	BOVIN	13	Q2KJ46	GN=PSMD3	0.724436	1.07647	1.00925	0.515229	0.751623	0.691831	0.47863	0.691831	0.636796	0.257834	0.730677	0.00371786	--
814	19.96	22.02	66.52	56.39	41.41	sp|Q5E9D3|MIC19_BOVIN	MICOS complex subunit MIC19 OS=Bos taurus GN=CHCHD3 PE=2 SV=1	BOVIN	12	Q5E9D3	GN=CHCHD3	3.22107	2.24905	1.35519	1.77011	1.23595	0.711214	1.78649	1.24738	0.731139	0.467615	1.58973	0.0550964	--
815	19.87	26.88	58.82	39.59	31.45	tr|H9KUU7|H9KUU7_BOVIN	Uncharacterized protein OS=Bos taurus GN=SLC25A10 PE=3 SV=1	BOVIN	14	H9KUU7	GN=SLC25A10										#DIV/0!	#DIV/0!	#DIV/0!	--
816	19.86	26.76	71.83	51.76	32.75	sp|Q5KR49|TPM1_BOVIN	Tropomyosin alpha-1 chain OS=Bos taurus GN=TPM1 PE=2 SV=1	BOVIN	12	Q5KR49	GN=TPM1	1.77011	1.20226	0.765597	1.8197	1.22462	0.787046	1.70608	1.13763	0.744732	0.3317	1.23975	0.137752	--
817	19.85	24.51	26.84	12.29	10.02	tr|G3N2A9|G3N2A9_BOVIN	Adhesion G protein-coupled receptor B3 OS=Bos taurus GN=ADGRB3 PE=3 SV=1	BOVIN	12	G3N2A9	GN=ADGRB3	0.912011	1.03753	0.711214	1.08643	1.22462	0.831764	0.937562	1.0666	0.731139	0.170593	0.948762	0.396709	--
818	19.83	26.08	37.6	20.84	17.25	tr|G3N1K0|G3N1K0_BOVIN	Phospholipase DDHD1 OS=Bos taurus GN=DDHD1 PE=4 SV=1	BOVIN	11	G3N1K0	GN=DDHD1	1.33045	1.09648	1.22462	1.34276	1.10662	1.23595	1.20226	0.990832	1.09648	0.0935738	1.18072	0.00169595	--
819	19.83	25.39	33.27	22.31	14.02	tr|F6QJQ2|F6QJQ2_BOVIN	Proline rich transmembrane protein 3 OS=Bos taurus GN=PRRT3 PE=4 SV=1	BOVIN	10	F6QJQ2	GN=PRRT3	0.903649	1.15878	0.737904	1.11686	1.43219	0.903649	1.08643	1.40605	0.887156	0.209736	1.0703	0.401606	--
820	19.83	22.73	45.59	25.52	17.66	tr|A6QQW3|A6QQW3_BOVIN	Signal recognition particle subunit SRP68 OS=Bos taurus GN=SRP68 PE=2 SV=1	BOVIN	11	A6QQW3	GN=SRP68	0.928966	0.954993	1.01859	0.912011	0.928966	1	0.937562	0.954993	1.02802	0.041518	0.962678	0.029659	--
821	19.83	21.78	50.63	25.94	22.03	tr|F1MDS3|F1MDS3_BOVIN	Phosphoenolpyruvate carboxykinase 2, mitochondrial OS=Bos taurus GN=PCK2 PE=1 SV=1	BOVIN	12	F1MDS3	GN=PCK2	1.1695	1.45881	0.946237	1.1695	1.47231	0.937562	1.23595	1.55597	1	0.182196	1.2162	0.0246858	--
822	19.82	22.65	37.02	17.92	15.94	tr|E1BBE9|E1BBE9_BOVIN	Tripartite motif containing 46 OS=Bos taurus GN=TRIM46 PE=4 SV=1	BOVIN	10	E1BBE9	GN=TRIM46	1.03753	1.39316	0.765597	0.954993	1.28233	0.704693	0.879022	1.1695	0.660694	0.248195	0.983057	0.849187	--
823	19.82	21.48	43.51	26.6	21.51	tr|G3MWU1|G3MWU1_BOVIN	Thioredoxin reductase 1, cytoplasmic OS=Bos taurus GN=TXNRD1 PE=3 SV=1	BOVIN	10	G3MWU1	GN=TXNRD1	1.31826	1.04713	1.52757	0.990832	0.772681	1.13763	1.04713	0.824138	1.20226	0.202342	1.0964	0.253969	--
824	19.81	32.93	40.38	22.74	10.73	tr|F1N5Q5|F1N5Q5_BOVIN	VPS11, CORVET/HOPS core subunit OS=Bos taurus GN=VPS11 PE=4 SV=1	BOVIN	10	F1N5Q5	GN=VPS11	0.870964	1.38038	1.08643	0.698232	1.09648	0.83946	0.711214	1.11686	0.855067	0.219165	0.961676	0.620948	--
825	19.8	25.75	36.07	16.55	13.26	tr|F1MUU5|F1MUU5_BOVIN	NLR family member X1 OS=Bos taurus GN=NLRX1 PE=4 SV=2	BOVIN	12	F1MUU5	GN=NLRX1	0.912011	0.972747	1.03753	1.1695	1.24738	1.33045	1.01859	1.08643	1.15878	0.115097	1.10371	0.049753	--
826	19.8	24.09	61.54	43.81	38.13	sp|Q3ZBL4|LZTL1_BOVIN	Leucine zipper transcription factor-like protein 1 OS=Bos taurus GN=LZTFL1 PE=2 SV=1	BOVIN	10	Q3ZBL4	GN=LZTFL1	1.24738	0.847227	1.03753	1.13763	0.772681	0.946237	1.01859	0.704693	0.855067	0.1741	0.951893	0.435399	--
827	19.79	24.11	42.39	30.8	25.61	tr|A0JN77|A0JN77_BOVIN	Dihydroxyacetone kinase 2 homolog (S. cerevisiae) OS=Bos taurus GN=DAK PE=2 SV=1	BOVIN	11	A0JN77	GN=DAK	1.80302	2.26987	2.39883	1.00925	1.28233	1.28233	1.22462	1.55597	1.57036	0.281325	1.59962	0.00547554	UP
828	19.77	25.63	42.39	25.93	17.42	tr|E1BAW5|E1BAW5_BOVIN	Tripartite motif containing 36 OS=Bos taurus GN=TRIM36 PE=4 SV=1	BOVIN	12	E1BAW5	GN=TRIM36	1.07647	1.0666	1.09648	1.0666	1.0666	1.09648	1.0666	1.05682	1.08643	0.0126532	1.07545	2.7281e-07	--
829	19.77	21.38	46.95	34.11	22.74	sp|P04836|CBPE_BOVIN	Carboxypeptidase E OS=Bos taurus GN=CPE PE=1 SV=2	BOVIN	11	P04836	GN=CPE	2.10863	1.78649	1.41906	1.33045	1.13763	0.83946	1.10662	0.928966	0.711214	0.339342	1.26317	0.12068	--
830	19.76	21.59	49.59	27.57	20.16	tr|Q1RMR9|Q1RMR9_BOVIN	Protein kinase C and casein kinase substrate in neurons 2 OS=Bos taurus GN=PACSIN2 PE=2 SV=1	BOVIN	9	Q1RMR9	GN=PACSIN2	3.69828	2.48886	1.7378	2.53513	1.70608	1.20226	2.99226	1.99526	1.41906	0.345047	2.19722	0.00209293	UP
831	19.7	21.76	50	35.37	31.3	sp|P55803|MOG_BOVIN	Myelin-oligodendrocyte glycoprotein OS=Bos taurus GN=MOG PE=1 SV=1	BOVIN	23	P55803	GN=MOG	0.440555	1.1695	2.37684	1.02802	3.22107	6.25173	0.353183	1.0666	2.35505	0.861102	2.02917	0.134288	--
832	19.66	21.53	58.66	44.68	41.95	sp|E1BNQ4|NNRD_BOVIN	ATP-dependent (S)-NAD(P)H-hydrate dehydratase OS=Bos taurus GN=NAXD PE=3 SV=1	BOVIN	14	E1BNQ4	GN=NAXD	1.24738	1.05682	0.972747	1.15878	0.981748	0.903649	1.20226	1.01859	0.937562	0.109446	1.05328	0.227424	--
833	19.63	21.8	43.11	27.19	20.04	sp|Q0IID9|GLPK_BOVIN	Glycerol kinase OS=Bos taurus GN=GK PE=2 SV=1	BOVIN	10	Q0IID9	GN=GK	1.1695	1.22462	0.816582	0.972747	1.03753	0.698232	0.887156	0.937562	0.654636	0.19622	0.933173	0.332144	--
834	19.61	21.63	83.51	61.17	59.04	tr|E1BMX0|E1BMX0_BOVIN	KRAS proto-oncogene, GTPase OS=Bos taurus GN=KRAS PE=4 SV=2	BOVIN	20	E1BMX0	GN=KRAS	1.34276	1.8197	1.35519	0.524808	0.717794	0.501187	0.591562	0.816582	0.57544	0.486425	0.916114	0.60889	--
835	19.6	20.83	44.59	22.46	17.87	tr|F1MYS7|F1MYS7_BOVIN	Eukaryotic translation initiation factor 4B OS=Bos taurus GN=EIF4B PE=1 SV=1	BOVIN	10	F1MYS7	GN=EIF4B	1.21339	0.870964	0.963829	1.2942	0.928966	1.02802	1.30617	0.937562	1.03753	0.146023	1.06451	0.274205	--
836	19.58	20.58	50	40.46	36.13	tr|F1MZ38|F1MZ38_BOVIN	Succinate--CoA ligase [ADP/GDP-forming] subunit alpha, mitochondrial OS=Bos taurus GN=SUCLG1 PE=1 SV=1	ADP/GDP-forming	20	F1MZ38	GN=SUCLG1	1.59956	1.6293	1.03753	0.809096	0.816582	0.483059	0.809096	0.824138	0.501187	0.414697	0.945504	0.704508	--
837	19.57	24.96	53.54	42.45	37.03	tr|Q3ZC41|Q3ZC41_BOVIN	Acetyl-CoA acyltransferase 1 OS=Bos taurus GN=ACAA1 PE=1 SV=1	BOVIN	12	Q3ZC41	GN=ACAA1	1.38038	0.613762	1.27057	1.28233	0.570164	1.18032	1.10662	0.501187	1.01859	0.323139	0.991549	0.942361	--
838	19.53	22.4	58.24	39.63	30.05	sp|Q32L96|PHIPL_BOVIN	Phytanoyl-CoA hydroxylase interacting protein-like OS=Bos taurus GN=PHYHIPL PE=2 SV=2	BOVIN	14	Q32L96	GN=PHYHIPL	0.895365	1.09648	0.946237	0.559758	0.685488	0.591562	0.57544	0.704693	0.608135	0.24535	0.740351	0.00371999	--
839	19.49	21.13	34.87	18.68	14.45	tr|E1BPA0|E1BPA0_BOVIN	Receptor-type tyrosine-protein phosphatase OS=Bos taurus GN=PTPRA PE=3 SV=2	BOVIN	10	E1BPA0	GN=PTPRA	0.824138	1.36773	0.625173	0.787046	1.2942	0.586138	0.772681	1.24738	0.586138	0.332088	0.898958	0.366441	--
840	19.48	21.78	45.95	31.71	23.6	tr|F6QS88|F6QS88_BOVIN	Epoxide hydrolase 2 OS=Bos taurus GN=EPHX2 PE=1 SV=1	BOVIN	11	F6QS88	GN=EPHX2	0.879022	0.524808	2.80543	2.26987	1.30617	6.79204	0.816582	0.47863	2.60615	0.91344	2.05319	0.150873	--
841	19.45	21.58	49.87	27.2	23.43	tr|F1N6Q0|F1N6Q0_BOVIN	DnaJ heat shock protein family (Hsp40) member A4 OS=Bos taurus GN=DNAJA4 PE=4 SV=2	BOVIN	10	F1N6Q0	GN=DNAJA4	1.0666	1.47231	1.21339	1	1.38038	1.14815	0.981748	1.35519	1.11686	0.138474	1.19274	0.0108487	--
842	19.45	21.36	51.98	32.34	19.25	sp|Q2T9U1|SRP54_BOVIN	Signal recognition particle 54 kDa protein OS=Bos taurus GN=SRP54 PE=2 SV=1	BOVIN	9	Q2T9U1	GN=SRP54	1	1.00925	1.10662	0.946237	0.963829	1.05682	0.92045	0.937562	1.02802	0.0577278	0.996532	0.868846	--
843	19.45	19.97	54.34	48.55	39.6	tr|G3N2W2|G3N2W2_BOVIN	Uncharacterized protein OS=Bos taurus PE=4 SV=1	BOVIN	16	G3N2W2	GN=--	0.717794	0.642688	0.432514	0.787046	0.704693	0.469894	0.717794	0.654636	0.436516	0.206908	0.618175	2.95549e-05	DOWN
844	19.44	28.64	29.5	15.22	11.59	tr|F1MIB2|F1MIB2_BOVIN	Cyclin G associated kinase OS=Bos taurus GN=GAK PE=4 SV=2	BOVIN	13	F1MIB2	GN=GAK	0.963829	1.04713	0.981748	0.928966	1.00925	0.954993	0.912011	0.990832	0.937562	0.0412863	0.969591	0.0639189	--
845	19.43	22.93	50.48	44.41	37.7	sp|Q32LM2|SGTA_BOVIN	Small glutamine-rich tetratricopeptide repeat-containing protein alpha OS=Bos taurus GN=SGTA PE=2 SV=1	BOVIN	13	Q32LM2	GN=SGTA	3.40408	2.0893	3.53183	1.24738	0.737904	1.27057	1.43219	0.831764	1.45881	0.548274	1.7782	0.0539187	--
846	19.41	25.16	68.42	41.8	31.58	sp|P61287|PP1G_BOVIN	Serine/threonine-protein phosphatase PP1-gamma catalytic subunit OS=Bos taurus GN=PPP1CC PE=2 SV=1	BOVIN	11	P61287	GN=PPP1CC	0.737904	0.772681	0.432514	1.13763	1.19124	0.666807	1.09648	1.13763	0.642688	0.299547	0.868396	0.190318	--
847	19.37	24.66	73.73	50.2	43.92	sp|Q2TBV3|ETFB_BOVIN	Electron transfer flavoprotein subunit beta OS=Bos taurus GN=ETFB PE=1 SV=3	BOVIN	14	Q2TBV3	GN=ETFB	1.58489	1.22462	1.21339	1.38038	1.0666	1.05682	1.43219	1.11686	1.09648	0.141047	1.24136	0.00455151	--
848	19.36	20.39	54.8	37.01	33.33	sp|P55252|HPLN1_BOVIN	Hyaluronan and proteoglycan link protein 1 OS=Bos taurus GN=HAPLN1 PE=2 SV=1	BOVIN	10	P55252	GN=HAPLN1	2.208	1.80302	1.28233	1.99526	1.6293	1.13763	1.99526	1.6293	1.1272	0.226052	1.64525	0.00118296	UP
849	19.34	36.07	74.34	57.49	38.01	sp|Q5E9R3|EHD1_BOVIN	EH domain-containing protein 1 OS=Bos taurus GN=EHD1 PE=1 SV=1	BOVIN	24	Q5E9R3	GN=EHD1	2.39883	1.59956	1.57036	2.75423	1.8197	1.78649	2.10863	1.40605	1.35519	0.237659	1.86656	0.000556973	UP
850	19.28	22.77	65.9	43.94	41.19	tr|F1MEW6|F1MEW6_BOVIN	Cell adhesion molecule 2 OS=Bos taurus GN=CADM2 PE=4 SV=2	BOVIN	19	F1MEW6	GN=CADM2	1.55597	1.59956	1.15878	1.18032	1.22462	0.855067	0.937562	0.990832	0.698232	0.25171	1.13344	0.222434	--
851	19.28	21.1	83.44	74.17	74.17	sp|P60661|MYL6_BOVIN	Myosin light polypeptide 6 OS=Bos taurus GN=MYL6 PE=2 SV=2	BOVIN	13	P60661	GN=MYL6	3.63078	3.46737	2.85759	2.10863	2.01372	1.57036	1.70608	1.6293	1.27057	0.360863	2.25049	0.00242832	UP
852	19.24	22.37	32.42	18	8.833	tr|F1MW33|F1MW33_BOVIN	Uncharacterized protein OS=Bos taurus GN=CHL1 PE=4 SV=2	BOVIN	10	F1MW33	GN=CHL1	1.44544	1.36773	0.954993	1.5417	1.45881	1.01859	1.45881	1.38038	0.954993	0.175065	1.28683	0.00697012	--
853	19.2	22.26	37.85	22.56	14.32	tr|E1BLR0|E1BLR0_BOVIN	Intercellular adhesion molecule 5 OS=Bos taurus GN=ICAM5 PE=4 SV=2	BOVIN	10	E1BLR0	GN=ICAM5	0.685488	0.963829	0.283139	1.07647	1.48594	0.428549	0.77983	1.09648	0.319154	0.48248	0.790985	0.159955	--
854	19.18	27.93	49.34	36.84	17.11	sp|Q2KJ25|PSD12_BOVIN	26S proteasome non-ATPase regulatory subunit 12 OS=Bos taurus GN=PSMD12 PE=2 SV=3	BOVIN	9	Q2KJ25	GN=PSMD12	1.1272	1.00925	1.1695	0.83946	0.751623	0.870964	0.794328	0.717794	0.831764	0.170167	0.90132	0.106288	--
855	19.16	20.47	83.09	76.33	57.49	tr|F1MJQ1|F1MJQ1_BOVIN	Ras-related protein Rab-7a OS=Bos taurus GN=RAB7A PE=1 SV=1	BOVIN	11	F1MJQ1	GN=RAB7A	0.787046	1.10662	1.11686	0.554626	0.77983	0.77983	0.648634	0.903649	0.912011	0.21103	0.843235	0.0374208	--
856	19.15	19.46	75.21	64.05	55.37	sp|Q3T0Z7|DHPR_BOVIN	Dihydropteridine reductase OS=Bos taurus GN=QDPR PE=2 SV=1	BOVIN	11	Q3T0Z7	GN=QDPR	6.08135	3.56451	3.16228	2.48886	1.33045	1.15878	2.12814	1.1272	1	0.635695	2.44906	0.030057	--
857	19.13	26.77	53.95	30.09	21.43	sp|Q2KJB7|CPT2_BOVIN	Carnitine O-palmitoyltransferase 2, mitochondrial OS=Bos taurus GN=CPT2 PE=2 SV=1	BOVIN	12	Q2KJB7	GN=CPT2	1.03753	1.00925	0.990832	0.972747	0.937562	0.928966	1.04713	1.00925	1	0.038403	0.992586	0.597234	--
858	19.12	24.61	59.23	48.21	39.12	tr|A8E644|A8E644_BOVIN	DCLK1 protein OS=Bos taurus GN=DCLK1 PE=2 SV=1	BOVIN	14	A8E644	GN=DCLK1	0.343558	1.00925	0.666807	0.337287	1	0.666807	0.301995	0.855067	0.580764	0.406978	0.640171	0.00450394	DOWN
859	19.12	20.01	42.82	32.98	26.06	tr|G5E5P6|G5E5P6_BOVIN	1-acylglycerol-3-phosphate O-acyltransferase 3 OS=Bos taurus GN=AGPAT3 PE=4 SV=1	BOVIN	10	G5E5P6	GN=AGPAT3	1.34276	2.10863	1.64437	0.586138	0.937562	0.691831	0.613762	0.981748	0.724436	0.46338	1.07014	0.699585	--
860	19.11	19.38	52.23	38.85	35.03	sp|Q2KHX6|CRYM_BOVIN	Ketimine reductase mu-crystallin OS=Bos taurus GN=CRYM PE=2 SV=1	BOVIN	17	Q2KHX6	GN=CRYM	2.75423	1.8197	1.97697	2.31206	1.51356	1.67494	1.57036	1.02802	1.15878	0.290602	1.75651	0.00302983	UP
861	19.1	19.54	72.96	54.08	48.98	sp|Q3ZBW5|RHOB_BOVIN	Rho-related GTP-binding protein RhoB OS=Bos taurus GN=RHOB PE=2 SV=1	BOVIN	16	Q3ZBW5	GN=RHOB	0.903649	1.34276	1.64437	0.77983	1.18032	1.43219	0.685488	1.04713	1.25892	0.260733	1.14163	0.215262	--
862	19.09	28.49	46.43	31.34	25.54	tr|F1MPH4|F1MPH4_BOVIN	Malic enzyme OS=Bos taurus GN=ME3 PE=3 SV=2	BOVIN	16	F1MPH4	GN=ME3	0.816582	1.11686	0.801678	0.862979	1.18032	0.847227	0.77983	1.07647	0.765597	0.16574	0.916394	0.158096	--
863	19.08	29.08	41.32	26.24	16.02	tr|F1MBE1|F1MBE1_BOVIN	Threonine synthase like 1 OS=Bos taurus GN=THNSL1 PE=3 SV=2	BOVIN	13	F1MBE1	GN=THNSL1	1.18032	0.92045	0.772681	1.13763	0.895365	0.751623	0.954993	0.758578	0.648634	0.190442	0.891141	0.107189	--
864	19.06	20.99	61.56	45.16	41.13	sp|Q66LN0|PGES2_BOVIN	Prostaglandin E synthase 2 OS=Bos taurus GN=PTGES2 PE=1 SV=3	BOVIN	13	Q66LN0	GN=PTGES2	1.00925	0.724436	0.487529	1.01859	0.731139	0.496592	0.92045	0.666807	0.452898	0.288329	0.723077	0.00556885	--
865	19.01	23.01	59.46	41.58	24.12	tr|E1BME9|E1BME9_BOVIN	NADH dehydrogenase [ubiquinone] flavoprotein 3, mitochondrial OS=Bos taurus GN=NDUFV3 PE=1 SV=2	BOVIN	10	E1BME9	GN=NDUFV3	2.67917	1.94089	1.23595	1.36773	0.990832	0.591562	1.49969	1.09648	0.666807	0.4574	1.34101	0.154484	--
866	18.98	20.85	61.24	43.54	41.63	sp|P68265|GLTP_BOVIN	Glycolipid transfer protein OS=Bos taurus GN=GLTP PE=1 SV=2	BOVIN	11	P68265	GN=GLTP	0.870964	0.519996	1.55597	0.666807	0.390841	1.18032	0.666807	0.394457	1.18032	0.461624	0.825164	0.230387	--
867	18.97	26.92	84.15	64.15	40.75	sp|P15497|APOA1_BOVIN	Apolipoprotein A-I OS=Bos taurus GN=APOA1 PE=1 SV=3	BOVIN	12	P15497	GN=APOA1	1.99526	0.630957	1.14815	6.13762	1.95885	3.59749	3.28095	1.11686	1.92309	0.661806	2.42103	0.0364551	--
868	18.97	19.78	70.5	52.87	51.34	sp|Q3ZBT5|STX7_BOVIN	Syntaxin-7 OS=Bos taurus GN=STX7 PE=2 SV=1	BOVIN	12	Q3ZBT5	GN=STX7	0.912011	1.20226	1.03753	0.737904	0.972747	0.831764	0.717794	0.937562	0.816582	0.159172	0.907351	0.107159	--
869	18.95	26.74	48.72	26.38	15.88	tr|F1N020|F1N020_BOVIN	Kinesin-like protein OS=Bos taurus GN=KIF3B PE=3 SV=2	BOVIN	11	F1N020	GN=KIF3B	1.30617	1.8197	0.946237	1.02802	1.41906	0.751623	0.862979	1.20226	0.613762	0.318415	1.10553	0.421107	--
870	18.94	23.64	35.72	24.74	18.16	tr|A4FUY0|A4FUY0_BOVIN	SV2B protein OS=Bos taurus GN=SV2B PE=2 SV=1	BOVIN	17	A4FUY0	GN=SV2B	0.642688	1.13763	0.390841	0.654636	1.14815	0.398107	0.580764	1.01859	0.353183	0.429625	0.702732	0.0237434	--
871	18.93	63.56	52.16	35.16	23.8	tr|F1MS16|F1MS16_BOVIN	Calcium-transporting ATPase OS=Bos taurus GN=ATP2B3 PE=3 SV=2	BOVIN	41	F1MS16	GN=ATP2B3	0.990832	0.981748	0.954993	0.946237	0.946237	0.92045	0.946237	0.946237	0.912011	0.0249994	0.949442	0.000314632	--
872	18.93	22.79	38.22	21.4	16.59	tr|A0A140T886|A0A140T886_BOVIN	Coatomer subunit gamma OS=Bos taurus GN=COPG1 PE=1 SV=1	BOVIN	11	A0A140T886	GN=COPG1	0.981748	1.02802	1.05682	0.972747	1.01859	1.04713	0.946237	0.990832	1.01859	0.0340348	1.00675	0.592881	--
873	18.92	28.84	74.31	58.68	50.35	sp|P32850|STX1A_BOVIN	Syntaxin-1A OS=Bos taurus GN=STX1A PE=1 SV=1	BOVIN	26	P32850	GN=STX1A	0.591562	0.954993	0.642688	0.544503	0.879022	0.586138	0.534564	0.847227	0.57544	0.224123	0.684015	0.000391624	--
874	18.91	22.34	63.03	43.13	29.86	sp|Q29RZ0|THIL_BOVIN	Acetyl-CoA acetyltransferase, mitochondrial OS=Bos taurus GN=ACAT1 PE=2 SV=1	BOVIN	12	Q29RZ0	GN=ACAT1	1.80302	1.05682	1.28233	1.05682	0.619441	0.751623	1.21339	0.704693	0.862979	0.332683	1.03901	0.757734	--
875	18.9	24.18	36.38	21.35	11.57	tr|F1MZU1|F1MZU1_BOVIN	La ribonucleoprotein domain family member 1 OS=Bos taurus GN=LARP1 PE=4 SV=2	BOVIN	9	F1MZU1	GN=LARP1	1.44544	1.51356	1.47231	0.981748	0.990832	1	1.23595	1.25892	1.27057	0.160862	1.24104	0.0091551	--
876	18.9	18.92	80	32.31	28.08	sp|Q3B7M5|LASP1_BOVIN	LIM and SH3 domain protein 1 OS=Bos taurus GN=LASP1 PE=2 SV=1	BOVIN	16	Q3B7M5	GN=LASP1	0.619441	0.77983	0.469894	0.519996	0.654636	0.398107	0.586138	0.751623	0.444631	0.217668	0.580477	1.35394e-05	DOWN
877	18.86	21.6	32.88	23.42	18.77	sp|P80227|ACPH_BOVIN	Acylamino-acid-releasing enzyme OS=Bos taurus GN=APEH PE=1 SV=2	BOVIN	12	P80227	GN=APEH	0.862979	0.903649	0.660694	0.895365	0.937562	0.672977	0.801678	0.831764	0.613762	0.141018	0.797825	0.000950032	--
878	18.86	19.94	75	56.48	54.17	tr|E1BC58|E1BC58_BOVIN	RAB2B, member RAS oncogene family OS=Bos taurus GN=RAB2B PE=4 SV=1	BOVIN	11	E1BC58	GN=RAB2B	0.92045	1.0666	0.862979	0.937562	1.09648	0.879022	0.809096	0.946237	0.765597	0.111444	0.920446	0.0595891	--
879	18.85	27.43	59.44	34.94	29.12	tr|F1MBQ0|F1MBQ0_BOVIN	Uncharacterized protein OS=Bos taurus GN=DYNC1LI2 PE=4 SV=1	BOVIN	13	F1MBQ0	GN=DYNC1LI2	2.05116	1.43219	1.77011	1.39316	0.954993	1.19124	1.72187	1.19124	1.48594	0.218046	1.46577	0.00333535	--
880	18.85	22.87	39.06	23.27	16.37	tr|F1N1T3|F1N1T3_BOVIN	Uncharacterized protein OS=Bos taurus GN=AKAP2 PE=1 SV=2	BOVIN	10	F1N1T3	GN=AKAP2	1.2942	1.27057	0.717794	1.13763	1.11686	0.630957	1.14815	1.1272	0.642688	0.24997	1.00956	0.917299	--
881	18.84	22.6	58.21	39.61	30.2	tr|A5PKG4|A5PKG4_BOVIN	NFS1 protein OS=Bos taurus GN=NFS1 PE=2 SV=1	BOVIN	12	A5PKG4	GN=NFS1	0.751623	0.672977	0.809096	0.691831	0.608135	0.737904	0.711214	0.630957	0.758578	0.0855002	0.708035	8.02694e-07	--
882	18.82	23.15	67.46	45.13	34.92	sp|Q3SZB4|ACADM_BOVIN	Medium-chain specific acyl-CoA dehydrogenase, mitochondrial OS=Bos taurus GN=ACADM PE=2 SV=1	BOVIN	15	Q3SZB4	GN=ACADM	1.07647	0.586138	0.539511	0.928966	0.49204	0.452898	0.801678	0.444631	0.394457	0.359111	0.635198	0.00194122	DOWN
883	18.81	24.03	33.88	15.89	13.9	tr|G5E5G8|G5E5G8_BOVIN	Diacylglycerol kinase OS=Bos taurus GN=DGKZ PE=3 SV=1	BOVIN	13	G5E5G8	GN=DGKZ	1.09648	1.34276	1.14815	1.02802	1.25892	1.08643	1.00925	1.24738	1.0666	0.0952343	1.14267	0.00597249	--
884	18.77	24.55	29.6	13.99	9.402	tr|G5E5N3|G5E5N3_BOVIN	ATP-dependent RNA helicase A OS=Bos taurus GN=DHX9 PE=1 SV=1	BOVIN	10	G5E5N3	GN=DHX9	0.57544	0.420727	0.77983	1.57036	1.1272	2.01372	0.737904	0.534564	0.990832	0.50988	0.972287	0.878286	--
885	18.77	22.86	65.59	58.7	46.56	tr|E1BE76|E1BE76_BOVIN	Tumor protein D52 OS=Bos taurus GN=TPD52 PE=4 SV=2	BOVIN	11	E1BE76	GN=TPD52	2.12814	1.41906	1.22462	1.78649	1.20226	1.00925	1.59956	1.08643	0.895365	0.275701	1.37235	0.0237947	--
886	18.75	27.02	44.06	20.48	11.99	tr|E1BJ19|E1BJ19_BOVIN	TAO kinase 1 OS=Bos taurus GN=TAOK1 PE=4 SV=1	BOVIN	11	E1BJ19	GN=TAOK1	0.895365	0.946237	0.895365	1.69044	1.80302	1.69044	1.0666	1.13763	1.0666	0.283321	1.24352	0.086321	--
887	18.74	22.19	52.24	31.57	21.47	tr|E1BF13|E1BF13_BOVIN	Kelch repeat and BTB domain containing 11 OS=Bos taurus GN=KBTBD11 PE=4 SV=2	BOVIN	11	E1BF13	GN=KBTBD11	0.847227	1.02802	0.591562	1.48594	1.78649	1.05682	1.14815	1.39316	0.816582	0.31143	1.12822	0.332202	--
888	18.71	18.76	57.46	52.99	48.51	sp|P33567|SYUB_BOVIN	Beta-synuclein OS=Bos taurus GN=SNCB PE=1 SV=1	BOVIN	13	P33567	GN=SNCB	5.10505	3.22107	2.46604	1.11686	0.691831	0.501187	1.45881	0.903649	0.636796	0.813003	1.78903	0.163484	--
889	18.7	26.67	35.8	19.77	12.59	tr|F1MF15|F1MF15_BOVIN	Gamma-aminobutyric acid type B receptor subunit 1 OS=Bos taurus GN=GABBR1 PE=4 SV=1	BOVIN	14	F1MF15	GN=GABBR1	0.660694	1.07647	0.444631	0.648634	1.01859	0.428549	0.549541	0.862979	0.363078	0.364956	0.672573	0.00544285	--
890	18.66	24.66	46.46	28.54	21.65	tr|F1N2K1|F1N2K1_BOVIN	Prenylcysteine oxidase 1 OS=Bos taurus GN=PCYOX1 PE=1 SV=2	BOVIN	12	F1N2K1	GN=PCYOX1	1.77011	1.36773	1.41906	0.895365	0.698232	0.711214	0.963829	0.751623	0.765597	0.350902	1.03808	0.774981	--
891	18.65	21.21	42	24.08	19.85	tr|E1BFC0|E1BFC0_BOVIN	Gamma-aminobutyric acid receptor subunit beta-2 OS=Bos taurus GN=GABRB2 PE=3 SV=2	BOVIN	13	E1BFC0	GN=GABRB2	0.691831	1.09648	0.654636	0.660694	1.05682	0.608135	0.711214	1.1272	0.660694	0.253365	0.807522	0.0287662	--
892	18.65	19.86	54.96	33.19	27.16	sp|Q3T0D0|HNRPK_BOVIN	Heterogeneous nuclear ribonucleoprotein K OS=Bos taurus GN=HNRNPK PE=2 SV=1	BOVIN	11	Q3T0D0	GN=HNRNPK	1.80302	1.1695	1.8197	2.12814	1.39316	2.14783	1.57036	1.00925	1.58489	0.228506	1.62509	0.00142465	UP
893	18.64	23.67	66.86	54.14	42.31	sp|Q2KIK0|SGT1_BOVIN	Protein SGT1 homolog OS=Bos taurus GN=SUGT1 PE=2 SV=1	BOVIN	13	Q2KIK0	GN=SUGT1	2.1677	1.20226	1.47231	2.29087	1.33045	1.58489	1.44544	0.816582	0.990832	0.312647	1.47793	0.0191294	--
894	18.63	31.93	82.1	63.53	41.61	tr|A6QPC5|A6QPC5_BOVIN	CTNNA2 protein OS=Bos taurus GN=CTNNA2 PE=2 SV=1	BOVIN	23	A6QPC5	GN=CTNNA2	0.704693	1.07647	0.809096	0.580764	0.870964	0.660694	0.580764	0.870964	0.666807	0.20298	0.757912	0.00213681	--
895	18.63	22.97	35.53	17.53	13.21	tr|A4FUX7|A4FUX7_BOVIN	ADAM metallopeptidase domain 23 OS=Bos taurus GN=ADAM23 PE=2 SV=1	BOVIN	10	A4FUX7	GN=ADAM23	1.48594	1.49969	1.47231	1.1272	1.13763	1.11686	1.20226	1.21339	1.19124	0.121708	1.27184	0.0010971	--
896	18.6	24.84	50.73	35.19	23.06	sp|Q2HJ94|DNJA2_BOVIN	DnaJ homolog subfamily A member 2 OS=Bos taurus GN=DNAJA2 PE=2 SV=1	BOVIN	13	Q2HJ94	GN=DNAJA2	1.44544	1.58489	1.20226	0.879022	0.963829	0.731139	0.990832	1.08643	0.824138	0.249611	1.07866	0.432547	--
897	18.53	25.63	47.69	25.93	21.76	sp|Q3MHX5|SUCB2_BOVIN	Succinate--CoA ligase [GDP-forming] subunit beta, mitochondrial OS=Bos taurus GN=SUCLG2 PE=2 SV=1	BOVIN	12	Q3MHX5	GN=SUCLG2	1.10662	0.963829	0.711214	1.05682	0.92045	0.679204	1.03753	0.903649	0.679204	0.176058	0.895391	0.0973662	--
898	18.53	21.68	60.19	32.46	26.78	sp|Q2KI42|PSD11_BOVIN	26S proteasome non-ATPase regulatory subunit 11 OS=Bos taurus GN=PSMD11 PE=2 SV=3	BOVIN	10	Q2KI42	GN=PSMD11	2.05116	1.43219	1.77011	1.2942	0.92045	1.13763	1.35519	0.937562	1.1695	0.261857	1.34089	0.0252146	--
899	18.53	18.92	48.59	39.85	36.25	tr|G5E5T5|G5E5T5_BOVIN	Uncharacterized protein OS=Bos taurus PE=1 SV=1	BOVIN	10	G5E5T5	GN=--	0.972747	0.981748	0.870964	1.03753	1.05682	0.937562	1.05682	1.0666	0.954993	0.0632491	0.992864	0.756129	--
900	18.52	24.46	53.53	38.72	33.49	tr|F1MYG0|F1MYG0_BOVIN	Ornithine aminotransferase, mitochondrial OS=Bos taurus GN=OAT PE=1 SV=1	BOVIN	17	F1MYG0	GN=OAT	2.29087	1.72187	1.72187	1.85353	1.39316	1.39316	1.97697	1.48594	1.49969	0.16649	1.70412	0.000110479	UP
901	18.52	19.58	50.97	40.86	38.91	sp|P35705|PRDX3_BOVIN	Thioredoxin-dependent peroxide reductase, mitochondrial OS=Bos taurus GN=PRDX3 PE=1 SV=2	BOVIN	13	P35705	GN=PRDX3	2.53513	1.6293	0.625173	5.10505	3.69828	1.83654	3.22107	2.07014	0.946237	0.553467	2.40743	0.0173967	--
902	18.5	20.51	63.81	50	41.42	sp|Q3ZBD9|MARE1_BOVIN	Microtubule-associated protein RP/EB family member 1 OS=Bos taurus GN=MAPRE1 PE=2 SV=3	BOVIN	11	Q3ZBD9	GN=MAPRE1	1.40605	0.824138	0.946237	1.05682	0.636796	0.731139	1.13763	0.685488	0.77983	0.259104	0.911569	0.320536	--
903	18.49	23.64	34.29	16.23	12.01	tr|E1BBV2|E1BBV2_BOVIN	Diacylglycerol lipase alpha OS=Bos taurus GN=DAGLA PE=4 SV=1	BOVIN	10	E1BBV2	GN=DAGLA	0.895365	1.2942	0.903649	0.751623	1.08643	0.744732	0.862979	1.24738	0.870964	0.197454	0.961924	0.586262	--
904	18.47	22.54	31.28	15.12	7.853	tr|F1MKT7|F1MKT7_BOVIN	Uncharacterized protein OS=Bos taurus GN=DIP2C PE=4 SV=1	BOVIN	10	F1MKT7	GN=DIP2C	0.847227	1.41906	1.21339	0.963829	1.59956	1.38038	0.879022	1.45881	1.25892	0.208866	1.22447	0.0379655	--
905	18.44	24.05	23.31	10.39	6.773	tr|E1BN63|E1BN63_BOVIN	WNK lysine deficient protein kinase 1 OS=Bos taurus GN=WNK1 PE=4 SV=2	BOVIN	15	E1BN63	GN=WNK1	1.36773	0.83946	1.39316	1.6293	1.01859	1.65959	1.38038	0.855067	1.39316	0.22557	1.28183	0.0247947	--
906	18.44	23.01	38.93	22.52	14.76	sp|A7MB16|EIF3B_BOVIN	Eukaryotic translation initiation factor 3 subunit B OS=Bos taurus GN=EIF3B PE=2 SV=1	BOVIN	11	A7MB16	GN=EIF3B	1.05682	1	1.04713	1.10662	1.05682	1.09648	1.11686	1.0666	1.11686	0.0341283	1.0738	0.000456577	--
907	18.44	22.63	54.37	33.05	22.17	sp|O46470|RGS7_BOVIN	Regulator of G-protein signaling 7 OS=Bos taurus GN=RGS7 PE=1 SV=1	BOVIN	12	O46470	GN=RGS7	1.08643	1.38038	0.751623	0.981748	1.24738	0.660694	0.928966	1.19124	0.642688	0.252605	0.985684	0.874844	--
908	18.36	22.28	32.86	17.29	10.68	tr|F1MKA6|F1MKA6_BOVIN	Uncharacterized protein OS=Bos taurus GN=AARS2 PE=3 SV=2	BOVIN	9	F1MKA6	GN=AARS2	0.613762	0.831764	0.559758	0.809096	1.1272	0.758578	0.801678	1.09648	0.737904	0.22096	0.815135	0.0197984	--
909	18.35	28.14	50.39	28.48	16.74	tr|F1MSB7|F1MSB7_BOVIN	Plastin-3 OS=Bos taurus GN=PLS3 PE=1 SV=1	BOVIN	12	F1MSB7	GN=PLS3	1.15878	0.608135	1.57036	1.40605	0.737904	1.88799	1.23595	0.660694	1.67494	0.361075	1.21564	0.202109	--
910	18.35	23.43	31.5	15.62	8.784	tr|E1BEK9|E1BEK9_BOVIN	UPF1, RNA helicase and ATPase OS=Bos taurus GN=UPF1 PE=4 SV=2	BOVIN	8	E1BEK9	GN=UPF1	1.21339	1.19124	0.887156	1	0.981748	0.737904	1.20226	1.18032	0.887156	0.158762	1.03124	0.604075	--
911	18.35	22.97	57.91	38.38	32.32	sp|Q58DW5|RL5_BOVIN	60S ribosomal protein L5 OS=Bos taurus GN=RPL5 PE=2 SV=3	BOVIN	11	Q58DW5	GN=RPL5	1.87068	2.03236	2.48886	1.48594	1.58489	1.92309	1.35519	1.43219	1.77011	0.190065	1.77148	0.00019195	UP
912	18.34	21.27	51.09	39.42	32.12	tr|F1N2P6|F1N2P6_BOVIN	Peptidylprolyl isomerase OS=Bos taurus GN=FKBP8 PE=4 SV=1	BOVIN	12	F1N2P6	GN=FKBP8	0.990832	1.10662	0.990832	0.895365	1	0.903649	0.895365	1	0.895365	0.0709719	0.964226	0.177507	--
913	18.33	30.64	45.31	21.06	14.55	tr|F2Z4C6|F2Z4C6_BOVIN	Eukaryotic translation initiation factor 4 gamma 2 OS=Bos taurus GN=EIF4G2 PE=4 SV=1	BOVIN	16	F2Z4C6	GN=EIF4G2	1.08643	1.38038	1.24738	0.711214	0.912011	0.824138	0.794328	1.01859	0.92045	0.208775	0.988325	0.876817	--
914	18.32	23.04	29.07	15.81	11.45	tr|E1B7V9|E1B7V9_BOVIN	Membrane associated guanylate kinase, WW and PDZ domain containing 1 OS=Bos taurus GN=MAGI1 PE=4 SV=2	BOVIN	11	E1B7V9	GN=MAGI1	0.954993	0.937562	0.92045	1.00925	0.981748	0.963829	0.963829	0.946237	0.928966	0.0271148	0.956319	0.00141825	--
915	18.31	21.36	41.49	20.83	17.85	tr|F6Q087|F6Q087_BOVIN	G1 to S phase transition 1 OS=Bos taurus GN=GSPT1 PE=4 SV=1	BOVIN	11	F6Q087	GN=GSPT1	1.05682	1.00925	1.00925	1.02802	0.990832	0.981748	1.01859	0.981748	0.981748	0.023974	1.00645	0.471588	--
916	18.27	25.99	38.08	20.81	14.63	tr|Q3MHI2|Q3MHI2_BOVIN	Kinesin-associated protein 3 OS=Bos taurus GN=KIFAP3 PE=2 SV=1	BOVIN	11	Q3MHI2	GN=KIFAP3	0.765597	1.03753	0.698232	0.744732	1	0.672977	0.801678	1.07647	0.731139	0.176577	0.836483	0.0139891	--
917	18.27	20.38	78.76	70.98	59.07	sp|Q4PL64|HPCA_BOVIN	Neuron-specific calcium-binding protein hippocalcin OS=Bos taurus GN=HPCA PE=2 SV=3	BOVIN	12	Q4PL64	GN=HPCA	1.43219	1.30617	1.10662	3.25087	2.93765	2.48886	1.94089	1.72187	1.47231	0.365623	1.96194	0.0052898	UP
918	18.24	19.84	76.14	40.15	37.12	sp|Q56JV9|RS3A_BOVIN	40S ribosomal protein S3a OS=Bos taurus GN=RPS3A PE=2 SV=3	BOVIN	11	Q56JV9	GN=RPS3A	1.36773	1.49969	1.36773	0.963829	1.05682	0.946237	0.937562	1.01859	0.92045	0.19033	1.11985	0.150408	--
919	18.21	28.94	35.4	15.24	8.71	tr|G3X696|G3X696_BOVIN	STE20 like kinase OS=Bos taurus GN=SLK PE=1 SV=1	BOVIN	12	G3X696	GN=SLK	1.45881	1.11686	1.45881	1.41906	1.0666	1.40605	1.25892	0.946237	1.22462	0.140599	1.26177	0.00310678	--
920	18.21	25.47	40.63	23.94	16.03	tr|A5D7C4|A5D7C4_BOVIN	TNPO3 protein OS=Bos taurus GN=TNPO3 PE=2 SV=1	BOVIN	13	A5D7C4	GN=TNPO3	0.946237	1.03753	0.954993	0.963829	1.05682	0.972747	0.928966	1.01859	0.937562	0.0446011	0.979697	0.225198	--
921	18.21	24.74	29.63	19.72	13.01	tr|E1BBT8|E1BBT8_BOVIN	ER membrane protein complex subunit 1 OS=Bos taurus GN=EMC1 PE=4 SV=2	BOVIN	10	E1BBT8	GN=EMC1	0.787046	1.11686	0.731139	0.847227	1.20226	0.787046	0.824138	1.1695	0.772681	0.19533	0.915323	0.217186	--
922	18.19	21.27	36.94	23.41	20.86	sp|Q9MZ08|BCAM_BOVIN	Basal cell adhesion molecule OS=Bos taurus GN=BCAM PE=2 SV=2	BOVIN	11	Q9MZ08	GN=BCAM	1.51356	3.66438	2.31206	1.03753	2.60615	1.64437	1.11686	2.91072	1.78649	0.399843	2.06579	0.00649843	UP
923	18.19	18.68	46.33	33.55	31.31	tr|F1N548|F1N548_BOVIN	Synaptophysin OS=Bos taurus GN=SYP PE=4 SV=1	BOVIN	19	F1N548	GN=SYP	0.855067	1.24738	0.60256	0.711214	1.02802	0.496592	0.698232	1	0.487529	0.309768	0.791844	0.0431588	--
924	18.18	19.71	59.08	51.16	38.94	sp|Q3SZ73|ABHDB_BOVIN	Protein ABHD11 OS=Bos taurus GN=ABHD11 PE=2 SV=1	BOVIN	11	Q3SZ73	GN=ABHD11	1.49969	0.954993	0.787046	1.49969	0.963829	0.801678	1.52757	0.981748	0.816582	0.276722	1.09253	0.41186	--
925	18.17	20.23	53.93	35.23	29.81	tr|A7E3S8|A7E3S8_BOVIN	Heat shock 70kD protein binding protein OS=Bos taurus GN=ST13 PE=1 SV=1	BOVIN	14	A7E3S8	GN=ST13	1.83654	1.28233	2.01372	1.00925	0.685488	1.10662	0.981748	0.666807	1.0666	0.370657	1.18323	0.271257	--
926	18.17	19.05	76.85	62.5	53.7	sp|Q58DS9|RAB5C_BOVIN	Ras-related protein Rab-5C OS=Bos taurus GN=RAB5C PE=2 SV=1	BOVIN	12	Q58DS9	GN=RAB5C	1.05682	1.14815	1.14815	1	1.08643	1.08643	0.963829	1.04713	1.04713	0.0541384	1.0649	0.0129226	--
927	18.15	22.8	54.03	31.13	22.72	tr|F1MKH6|F1MKH6_BOVIN	Asparagine--tRNA ligase, cytoplasmic OS=Bos taurus GN=NARS PE=4 SV=1	BOVIN	10	F1MKH6	GN=NARS	0.772681	1.20226	1.05682	0.524808	0.816582	0.724436	0.554626	0.862979	0.758578	0.252742	0.808197	0.0289909	--
928	18.15	22.69	46.23	23.93	18.32	sp|Q5E9N5|CLPB_BOVIN	Caseinolytic peptidase B protein homolog OS=Bos taurus GN=CLPB PE=2 SV=1	BOVIN	12	Q5E9N5	GN=CLPB	1	0.963829	0.937562	1.05682	1.01859	0.990832	1.01859	0.990832	0.963829	0.0339117	0.993432	0.596376	--
929	18.15	22.44	40.96	21.48	12.36	tr|F1MQ90|F1MQ90_BOVIN	Formin binding protein 1 OS=Bos taurus GN=FNBP1 PE=4 SV=2	BOVIN	10	F1MQ90	GN=FNBP1	1.04713	0.787046	1.05682	1.10662	0.824138	1.11686	1.03753	0.77983	1.05682	0.13444	0.979199	0.666789	--
930	18.14	25.4	43.57	20.51	12.4	tr|E1BK68|E1BK68_BOVIN	F-box protein 41 OS=Bos taurus GN=FBXO41 PE=4 SV=1	BOVIN	10	E1BK68	GN=FBXO41	0.737904	1.21339	0.895365	0.731139	1.1695	0.855067	0.698232	1.10662	0.816582	0.205173	0.913756	0.22943	--
931	18.14	21.74	45.01	22.35	15.37	tr|G1K237|G1K237_BOVIN	Mitochondrial Rho GTPase OS=Bos taurus GN=RHOT1 PE=3 SV=2	BOVIN	9	G1K237	GN=RHOT1	0.946237	1.02802	0.946237	0.903649	0.981748	0.903649	0.912011	0.990832	0.912011	0.0443772	0.947154	0.00744305	--
932	18.09	22.47	33.77	13.98	8.177	tr|F1MYN1|F1MYN1_BOVIN	Pleckstrin homology domain containing A5 OS=Bos taurus GN=PLEKHA5 PE=4 SV=2	BOVIN	11	F1MYN1	GN=PLEKHA5	0.794328	1.15878	0.879022	0.704693	1.01859	0.772681	0.831764	1.20226	0.92045	0.177343	0.920286	0.204483	--
933	18.08	20.33	48.54	32.85	24.48	sp|Q3ZBV2|DD19A_BOVIN	ATP-dependent RNA helicase DDX19A OS=Bos taurus GN=DDX19A PE=2 SV=1	BOVIN	9	Q3ZBV2	GN=DDX19A	0.946237	0.903649	0.879022	1.03753	0.981748	0.963829	0.990832	0.937562	0.92045	0.0479756	0.951206	0.0164536	--
934	18.08	20.15	68.93	55.34	52.91	tr|Q3ZCK2|Q3ZCK2_BOVIN	RAS like proto-oncogene A OS=Bos taurus GN=RALA PE=2 SV=1	BOVIN	11	Q3ZCK2	GN=RALA	0.847227	0.937562	1.13763	0.990832	1.09648	1.33045	1.04713	1.14815	1.40605	0.15248	1.10461	0.117029	--
935	18.07	19.99	72.75	61.98	40.42	tr|F1MTY9|F1MTY9_BOVIN	Heme oxygenase (Decycling) 2 OS=Bos taurus GN=HMOX2 PE=1 SV=2	BOVIN	10	F1MTY9	GN=HMOX2	1.05682	1.01859	1.04713	1.04713	1.00925	1.04713	1.01859	0.981748	1.01859	0.022197	1.02722	0.00969095	--
936	18.06	22.94	50.6	30.98	23.75	tr|G3N373|G3N373_BOVIN	Phosphatase and actin regulator OS=Bos taurus GN=PHACTR1 PE=3 SV=1	BOVIN	12	G3N373	GN=PHACTR1	0.990832	1.05682	0.831764	0.809096	0.855067	0.691831	1.04713	1.10662	0.870964	0.142272	0.917792	0.112824	--
937	18.03	131.19	92.36	88.09	86.29	tr|E1BJB1|E1BJB1_BOVIN	Tubulin beta chain OS=Bos taurus GN=TUBB2A PE=1 SV=1	BOVIN	198	E1BJB1	GN=TUBB2A	1.04713	1.03753	1.1272	1.04713	1.03753	1.1272	0.937562	0.928966	1.00925	0.0634473	1.03328	0.189016	--
938	18.03	19.61	50.36	40.53	28.78	tr|F1MI54|F1MI54_BOVIN	ADP ribosylation factor GTPase activating protein 1 OS=Bos taurus GN=ARFGAP1 PE=4 SV=1	BOVIN	11	F1MI54	GN=ARFGAP1	1.15878	1.10662	0.77983	0.824138	0.787046	0.554626	1.02802	0.990832	0.691831	0.216339	0.880191	0.11302	--
939	18.02	20.75	62.5	36.01	30.65	tr|E1BMM4|E1BMM4_BOVIN	Uncharacterized protein OS=Bos taurus GN=VPS26B PE=4 SV=2	BOVIN	10	E1BMM4	GN=VPS26B	0.972747	1.03753	0.990832	0.990832	1.04713	1	0.954993	1.01859	0.963829	0.030187	0.997387	0.812255	--
940	17.99	19.74	68.49	50.68	50.68	sp|Q9BGI1|PRDX5_BOVIN	Peroxiredoxin-5, mitochondrial OS=Bos taurus GN=PRDX5 PE=2 SV=2	BOVIN	10	Q9BGI1	GN=PRDX5	4.87529	2.26987	1.88799	1.05682	0.436516	0.322107	1.01859	0.42462	0.30761	0.998075	1.39993	0.441591	--
941	17.97	26.99	38.59	19.24	14.92	tr|F1MIR2|F1MIR2_BOVIN	Exocyst complex component OS=Bos taurus GN=EXOC6B PE=3 SV=2	BOVIN	12	F1MIR2	GN=EXOC6B	0.809096	1.07647	0.903649	1.00925	1.34276	1.11686	0.855067	1.13763	0.954993	0.152878	1.02286	0.69006	--
942	17.96	23.98	85.43	64.78	59.92	tr|F1N270|F1N270_BOVIN	V-type proton ATPase subunit D OS=Bos taurus GN=ATP6V1D PE=4 SV=1	BOVIN	14	F1N270	GN=ATP6V1D	0.981748	1.02802	0.937562	1.00925	1.05682	0.963829	0.981748	1.02802	0.937562	0.0398064	0.991617	0.564668	--
943	17.95	22.66	54.26	32.48	24.55	tr|E1BIP3|E1BIP3_BOVIN	Calcium/calmodulin dependent protein kinase kinase 1 OS=Bos taurus GN=CAMKK1 PE=4 SV=2	BOVIN	11	E1BIP3	GN=CAMKK1	1.14815	1.31826	1.0666	1.20226	1.39316	1.10662	1.19124	1.38038	1.10662	0.095389	1.21259	0.000823955	--
944	17.94	20.36	77.46	65.26	54.93	sp|P13621|ATPO_BOVIN	ATP synthase subunit O, mitochondrial OS=Bos taurus GN=ATP5O PE=1 SV=2	BOVIN	17	P13621	GN=ATP5O	2.208	2.53513	1.99526	0.981748	1.11686	0.862979	0.711214	0.824138	0.619441	0.518181	1.3172	0.225129	--
945	17.93	29.59	63.01	47.95	31.23	tr|F1N4N5|F1N4N5_BOVIN	Family with sequence similarity 81 member A OS=Bos taurus GN=FAM81A PE=4 SV=2	BOVIN	14	F1N4N5	GN=FAM81A	1.1272	1.1695	0.625173	1.1272	1.18032	0.619441	1.05682	1.10662	0.60256	0.254712	0.957203	0.632911	--
946	17.91	23.5	50.56	29.89	21.3	tr|F1MVN9|F1MVN9_BOVIN	Uncharacterized protein OS=Bos taurus GN=SH3KBP1 PE=4 SV=2	BOVIN	10	F1MVN9	GN=SH3KBP1	1.1695	0.772681	1	1.21339	0.809096	1.02802	1.09648	0.751623	0.928966	0.165239	0.974416	0.665057	--
947	17.89	21.29	47.73	31.72	21	tr|Q1RMW4|Q1RMW4_BOVIN	Adaptor protein, phosphotyrosine interacting with PH domain and leucine zipper 2 OS=Bos taurus GN=APPL2 PE=2 SV=1	BOVIN	10	Q1RMW4	GN=APPL2	1.05682	1.02802	1.04713	1.01859	1	1.00925	1.03753	1.00925	1.02802	0.017279	1.02607	0.00317143	--
948	17.88	21.05	47.44	27.8	18.53	tr|Q08DN5|Q08DN5_BOVIN	Carnitine O-acetyltransferase OS=Bos taurus GN=MGC142781 PE=1 SV=1	BOVIN	10	Q08DN5	GN=MGC142781	1.05682	0.990832	1.02802	0.92045	0.870964	0.903649	1.01859	0.963829	1	0.0605803	0.972572	0.224408	--
949	17.87	19.82	46	32	21	tr|E1BJ48|E1BJ48_BOVIN	PHD finger protein 24 OS=Bos taurus GN=PHF24 PE=4 SV=1	BOVIN	9	E1BJ48	GN=PHF24	0.77983	1.2942	0.954993	0.619441	1.01859	0.744732	0.642688	1.04713	0.772681	0.23736	0.87492	0.126868	--
950	17.85	40.14	66.38	39.62	33.1	tr|F1MJJ8|F1MJJ8_BOVIN	Radixin OS=Bos taurus GN=RDX PE=1 SV=1	BOVIN	21	F1MJJ8	GN=RDX	1.52757	1.11686	2.26987	1.5417	1.1272	2.35505	1.28233	0.928966	1.95885	0.312149	1.5676	0.0111733	UP
951	17.85	23.2	50.49	26.81	15.63	tr|F1MVT7|F1MVT7_BOVIN	EPM2A interacting protein 1 OS=Bos taurus GN=EPM2AIP1 PE=4 SV=2	BOVIN	8	F1MVT7	GN=EPM2AIP1	1.01859	0.990832	1.05682	1	0.972747	1.03753	0.972747	0.946237	1.00925	0.0325154	1.00053	0.964499	--
952	17.83	19.89	56.65	43.09	29.52	sp|Q5E964|PSD13_BOVIN	26S proteasome non-ATPase regulatory subunit 13 OS=Bos taurus GN=PSMD13 PE=2 SV=1	BOVIN	9	Q5E964	GN=PSMD13	1.05682	1.00925	1.02802	1	0.963829	0.972747	1.04713	1	1.00925	0.0288089	1.00967	0.374506	--
953	17.82	26.37	64.01	44.54	40.71	tr|G3N2U8|G3N2U8_BOVIN	Uncharacterized protein OS=Bos taurus PE=4 SV=1	BOVIN	17	G3N2U8	GN=--	0.816582	1.18032	0.580764	0.698232	1.01859	0.496592	0.660694	0.954993	0.469894	0.303493	0.764074	0.0205858	--
954	17.79	26.19	41.39	25.83	17.78	tr|F1N3R6|F1N3R6_BOVIN	EPH receptor B2 OS=Bos taurus GN=EPHB2 PE=3 SV=2	BOVIN	13	F1N3R6	GN=EPHB2	0.679204	0.870964	0.717794	0.654636	0.83946	0.698232	0.711214	0.912011	0.758578	0.113782	0.760232	5.04907e-05	--
955	17.79	21.79	62.2	41.16	33.54	tr|F6PRB5|F6PRB5_BOVIN	Enoyl-CoA hydratase 1 OS=Bos taurus GN=ECH1 PE=1 SV=1	BOVIN	12	F6PRB5	GN=ECH1	2.39883	1.1272	1.78649	1.1695	0.529663	0.809096	0.824138	0.37325	0.549541	0.58398	1.06308	0.781121	--
956	17.77	18.67	81.76	58.78	56.08	tr|F1N1S0|F1N1S0_BOVIN	Single-stranded DNA-binding protein, mitochondrial OS=Bos taurus GN=SSBP1 PE=1 SV=1	BOVIN	10	F1N1S0	GN=SSBP1	1.67494	1.22462	1.13763	1.33045	0.972747	0.903649	1.41906	1.04713	0.963829	0.201092	1.18601	0.0584515	--
957	17.76	27.89	41.85	19.75	15.06	tr|Q08E63|Q08E63_BOVIN	Leucine rich repeat and sterile alpha motif containing 1 OS=Bos taurus GN=LRSAM1 PE=2 SV=1	BOVIN	13	Q08E63	GN=LRSAM1	1.20226	1.44544	1.43219	1.18032	1.44544	1.40605	1.34276	1.59956	1.58489	0.0977739	1.40432	3.26394e-05	--
958	17.75	25.96	52.17	33.98	24.64	sp|Q3SYS9|KBP_BOVIN	KIF1-binding protein OS=Bos taurus GN=KBP PE=2 SV=1	BOVIN	11	Q3SYS9	GN=KBP	5.44503	4.01791	2.63027	1.39316	0.981748	0.642688	2.208	1.52757	1.01859	0.682568	2.20722	0.0531873	--
959	17.74	23.39	43.24	23.34	12.63	tr|F1MBY5|F1MBY5_BOVIN	OCRL, inositol polyphosphate-5-phosphatase OS=Bos taurus GN=OCRL PE=4 SV=1	BOVIN	12	F1MBY5	GN=OCRL	0.816582	1.34276	0.831764	0.483059	0.765597	0.47863	0.597035	0.937562	0.580764	0.338361	0.759306	0.0292652	--
960	17.73	23.5	47.9	22.79	14.8	sp|P21146|ARBK1_BOVIN	Beta-adrenergic receptor kinase 1 OS=Bos taurus GN=GRK2 PE=1 SV=1	BOVIN	9	P21146	GN=GRK2	0.636796	1.1695	0.831764	0.519996	0.928966	0.666807	0.580764	1.03753	0.737904	0.261599	0.790003	0.0206998	--
961	17.71	18.86	84.47	70.81	42.86	sp|P13620|ATP5H_BOVIN	ATP synthase subunit d, mitochondrial OS=Bos taurus GN=ATP5H PE=1 SV=2	BOVIN	8	P13620	GN=ATP5H	8.31764	6.48634	2.65461	2.208	1.45881	0.613762	2.26987	1.48594	0.586138	0.874546	2.8979	0.06702	--
962	17.67	18.81	59.04	43.37	32.53	sp|Q0VCY1|VAPA_BOVIN	Vesicle-associated membrane protein-associated protein A OS=Bos taurus GN=VAPA PE=2 SV=1	BOVIN	14	Q0VCY1	GN=VAPA	0.981748	1.49969	1.22462	0.613762	0.937562	0.758578	0.57544	0.870964	0.704693	0.311441	0.90745	0.381413	--
963	17.63	25.9	41.12	21.6	18.56	tr|F1N6W1|F1N6W1_BOVIN	Protein tyrosine phosphatase, non-receptor type 9 OS=Bos taurus GN=PTPN9 PE=4 SV=2	BOVIN	14	F1N6W1	GN=PTPN9	0.83946	1.1695	0.744732	0.737904	1.01859	0.654636	0.724436	1.00925	0.648634	0.207665	0.838572	0.0305586	--
964	17.63	20.89	55.37	32.24	25.47	sp|P24275|AKAP5_BOVIN	A-kinase anchor protein 5 OS=Bos taurus GN=AKAP5 PE=2 SV=1	BOVIN	14	P24275	GN=AKAP5	1.13763	0.937562	0.505825	0.77983	0.648634	0.369828	0.83946	0.691831	0.394457	0.341971	0.700562	0.00767319	--
965	17.62	18.65	48.2	39.93	36.69	tr|F6RM11|F6RM11_BOVIN	Uncharacterized protein OS=Bos taurus GN=NPTN PE=4 SV=1	BOVIN	14	F6RM11	GN=NPTN	1.65959	2.14783	0.619441	0.608135	0.816582	0.21677	0.847227	1.10662	0.299226	0.64215	0.924603	0.728757	--
966	17.6	18.97	76.57	65.71	58.29	sp|P02510|CRYAB_BOVIN	Alpha-crystallin B chain OS=Bos taurus GN=CRYAB PE=1 SV=2	BOVIN	14	P02510	GN=CRYAB	2.77971	1	3.13329	5.39511	1.97697	5.91562	3.7325	1.28233	4.13048	0.49561	3.26067	0.00419629	UP
967	17.58	23.19	45.53	26.8	12.54	tr|F1MC86|F1MC86_BOVIN	Uncharacterized protein OS=Bos taurus GN=GMPS PE=4 SV=2	BOVIN	9	F1MC86	GN=GMPS	1.45881	1.11686	1.04713	1.25892	0.954993	0.895365	1.24738	0.937562	0.879022	0.172078	1.08845	0.218394	--
968	17.58	18.42	53.95	42.54	34.65	sp|P04975|CLCB_BOVIN	Clathrin light chain B OS=Bos taurus GN=CLTB PE=1 SV=1	BOVIN	11	P04975	GN=CLTB	1.28233	1	0.77983	1.1695	0.92045	0.711214	1.33045	1.04713	0.801678	0.209088	1.00473	0.950768	--
969	17.56	19.87	53.7	38.9	37.23	tr|H7BWW1|H7BWW1_BOVIN	Solute carrier family 25 member 46 OS=Bos taurus GN=SLC25A46 PE=3 SV=1	BOVIN	14	H7BWW1	GN=SLC25A46	0.751623	1.30617	0.83946	0.758578	1.31826	0.83946	0.801678	1.39316	0.887156	0.255057	0.988393	0.899605	--
970	17.51	24.74	49.41	30.65	16.08	tr|F1N339|F1N339_BOVIN	Tyrosine-protein phosphatase non-receptor type OS=Bos taurus GN=PTPN11 PE=3 SV=2	BOVIN	11	F1N339	GN=PTPN11	1.07647	1.0666	1.51356	0.946237	0.946237	1.35519	0.824138	0.816582	1.18032	0.205684	1.08059	0.335093	--
971	17.51	21.43	50.72	23.6	17.22	tr|A6QQ11|A6QQ11_BOVIN	PGM2 protein (Fragment) OS=Bos taurus GN=PGM2 PE=1 SV=1	BOVIN	9	A6QQ11	GN=PGM2	0.751623	0.92045	1.03753	0.672977	0.816582	0.92045	0.685488	0.824138	0.928966	0.137644	0.8398	0.00441918	--
972	17.51	19.58	57.18	37.56	30.14	sp|Q3T030|PRS6B_BOVIN	26S proteasome regulatory subunit 6B OS=Bos taurus GN=PSMC4 PE=2 SV=1	BOVIN	9	Q3T030	GN=PSMC4	1.28233	0.794328	1.11686	1.25892	0.794328	1.10662	1.55597	0.981748	1.36773	0.211878	1.13987	0.140042	--
973	17.51	18.82	35.25	21.19	17.12	tr|E1B7U7|E1B7U7_BOVIN	Diacylglycerol kinase beta OS=Bos taurus GN=DGKB PE=4 SV=2	BOVIN	9	E1B7U7	GN=DGKB	0.608135	0.801678	0.248886	1.36773	1.80302	0.619441	0.847227	1.1272	0.363078	0.539883	0.865154	0.437817	--
974	17.47	19.37	82.41	76.38	49.25	sp|Q3ZBY2|TAGL3_BOVIN	Transgelin-3 OS=Bos taurus GN=TAGLN3 PE=2 SV=1	BOVIN	14	Q3ZBY2	GN=TAGLN3	1	0.972747	0.946237	1.02802	1	0.963829	1.04713	1.01859	0.981748	0.0307531	0.995366	0.679836	--
975	17.44	21.52	57.94	50.47	36.14	sp|Q8SPX7|CRYL1_BOVIN	Lambda-crystallin homolog OS=Bos taurus GN=CRYL1 PE=2 SV=3	BOVIN	9	Q8SPX7	GN=CRYL1	0.972747	0.954993	1	0.954993	0.937562	0.981748	0.92045	0.912011	0.946237	0.0280906	0.953416	0.00116439	--
976	17.43	18.55	45.82	31.98	27.92	tr|E1BHY1|E1BHY1_BOVIN	Enah/Vasp-like OS=Bos taurus GN=EVL PE=1 SV=1	BOVIN	11	E1BHY1	GN=EVL	1.85353	1.44544	1.1272	1.23595	0.972747	0.698232	1.14815	0.887156	0.660694	0.316955	1.11434	0.386604	--
977	17.42	20.18	50.8	35.47	21.97	sp|Q0VCX5|ERF1_BOVIN	Eukaryotic peptide chain release factor subunit 1 OS=Bos taurus GN=ETF1 PE=2 SV=3	BOVIN	9	Q0VCX5	GN=ETF1	1.6293	1.1695	1.24738	1.2942	0.928966	0.972747	1.23595	0.887156	0.928966	0.198863	1.1438	0.111567	--
978	17.4	26.45	41.44	18.25	11.82	tr|F1N343|F1N343_BOVIN	Coiled-coil domain containing 136 OS=Bos taurus GN=CCDC136 PE=4 SV=2	BOVIN	11	F1N343	GN=CCDC136	0.963829	1.35519	0.613762	0.895365	1.23595	0.549541	0.847227	1.18032	0.544503	0.314381	0.90952	0.396911	--
979	17.38	22.78	33.42	13.56	7.976	tr|G3X755|G3X755_BOVIN	Plexin B2 OS=Bos taurus GN=PLXNB2 PE=4 SV=1	BOVIN	12	G3X755	GN=PLXNB2	0.870964	1.03753	0.685488	1.41906	1.69044	1.13763	0.963829	1.14815	0.772681	0.276693	1.08064	0.467466	--
980	17.36	23.32	54.2	37.24	29.55	tr|F1MYK4|F1MYK4_BOVIN	Dihydropyrimidinase like 4 OS=Bos taurus GN=DPYSL4 PE=4 SV=2	BOVIN	13	F1MYK4	GN=DPYSL4	0.47863	0.660694	0.60256	0.570164	0.787046	0.711214	0.465586	0.642688	0.586138	0.159383	0.611635	3.45811e-06	DOWN
981	17.36	21.69	27.45	14.49	8.052	tr|F1MXE2|F1MXE2_BOVIN	SIK family kinase 3 OS=Bos taurus GN=SIK3 PE=4 SV=1	BOVIN	11	F1MXE2	GN=SIK3	0.981748	1.19124	0.990832	1.03753	1.25892	1.04713	0.912011	1.10662	0.92045	0.105783	1.04961	0.241893	--
982	17.36	20.5	47.06	25.7	16.72	tr|A4IFM2|A4IFM2_BOVIN	Long-chain fatty acid transport protein 1 OS=Bos taurus GN=SLC27A1 PE=2 SV=1	BOVIN	10	A4IFM2	GN=SLC27A1	0.990832	1.02802	1.03753	1.00925	1.04713	1.05682	1.00925	1.04713	1.04713	0.0205986	1.03034	0.00371632	--
983	17.35	22.58	37.73	21.54	12.53	tr|E1BNB7|E1BNB7_BOVIN	Uncharacterized protein OS=Bos taurus GN=ARHGAP26 PE=4 SV=2	BOVIN	10	E1BNB7	GN=ARHGAP26	1.19124	1.27057	0.972747	0.903649	0.954993	0.737904	0.937562	0.990832	0.765597	0.168816	0.969456	0.611906	--
984	17.35	20.98	51.31	41.29	35.56	tr|F1MYP4|F1MYP4_BOVIN	C-terminal binding protein 1 OS=Bos taurus GN=CTBP1 PE=3 SV=2	BOVIN	13	F1MYP4	GN=CTBP1	1.22462	1.19124	0.685488	1.13763	1.10662	0.630957	1.00925	0.981748	0.564937	0.253018	0.948055	0.557212	--
985	17.34	21.47	41.41	26.88	16.09	tr|F1MQD1|F1MQD1_BOVIN	Calpain 5 OS=Bos taurus GN=CAPN5 PE=3 SV=2	BOVIN	11	F1MQD1	GN=CAPN5	0.870964	1.30617	1.04713	0.809096	1.22462	0.963829	0.737904	1.11686	0.870964	0.183496	0.994171	0.930206	--
986	17.32	20.03	41.47	31.37	22.74	tr|A7MB24|A7MB24_BOVIN	ABI2 protein OS=Bos taurus GN=ABI2 PE=2 SV=1	BOVIN	13	A7MB24	GN=ABI2	1.25892	0.83946	0.862979	1.27057	0.855067	0.879022	1.40605	0.946237	0.972747	0.198922	1.03234	0.667817	--
987	17.31	24.51	34.05	20.86	11.71	tr|E1BMA8|E1BMA8_BOVIN	Dystrobrevin OS=Bos taurus GN=DTNA PE=3 SV=2	BOVIN	10	E1BMA8	GN=DTNA	0.903649	1.1272	0.660694	0.903649	1.11686	0.648634	0.954993	1.1695	0.698232	0.212093	0.909268	0.219959	--
988	17.3	24.66	39.36	21.67	17.44	tr|E1BFB3|E1BFB3_BOVIN	Striatin OS=Bos taurus GN=STRN PE=4 SV=1	BOVIN	10	E1BFB3	GN=STRN	1.43219	0.981748	1.21339	1.1272	0.787046	0.946237	1.34276	0.912011	1.1272	0.180957	1.09664	0.205683	--
989	17.3	20.88	47.13	23.57	18.47	tr|A3KMY7|A3KMY7_BOVIN	Cyclin dependent kinase 18 OS=Bos taurus GN=PCTK3 PE=2 SV=1	BOVIN	9	A3KMY7	GN=PCTK3	0.862979	1	1	0.972747	1.1272	1.1272	0.895365	1.03753	1.04713	0.0849131	1.00779	0.803219	--
990	17.3	17.43	60.43	48.66	35.83	tr|F6Q5U0|F6Q5U0_BOVIN	Acyl-CoA thioesterase 7 OS=Bos taurus GN=ACOT7 PE=4 SV=1	BOVIN	10	F6Q5U0	GN=ACOT7	1.1272	1.00925	1.07647	1.03753	0.92045	0.972747	0.903649	0.809096	0.847227	0.103347	0.967068	0.378614	--
991	17.28	18.37	56.68	45.13	37.18	sp|P20456|IMPA1_BOVIN	Inositol monophosphatase 1 OS=Bos taurus GN=IMPA1 PE=1 SV=1	BOVIN	8	P20456	GN=IMPA1	0.946237	0.809096	1.31826	0.564937	0.457088	0.737904	0.636796	0.519996	0.83946	0.328156	0.758863	0.0254954	--
992	17.27	18.49	40.46	21.99	21.16	tr|A5PKK2|A5PKK2_BOVIN	F-box and leucine-rich repeat protein 16 OS=Bos taurus GN=FBXL16 PE=2 SV=1	BOVIN	9	A5PKK2	GN=FBXL16	0.737904	0.816582	0.772681	0.654636	0.717794	0.685488	0.636796	0.698232	0.660694	0.0782688	0.708979	4.20128e-07	--
993	17.23	22.96	68.95	48.43	33.33	sp|P05131|KAPCB_BOVIN	cAMP-dependent protein kinase catalytic subunit beta OS=Bos taurus GN=PRKACB PE=1 SV=2	BOVIN	12	P05131	GN=PRKACB	0.49204	0.801678	0.515229	0.496592	0.816582	0.524808	0.483059	0.77983	0.501187	0.234264	0.601223	4.33476e-05	DOWN
994	17.22	27.21	37.69	14.74	8.543	tr|F1MSD7|F1MSD7_BOVIN	Phosphoinositide phospholipase C OS=Bos taurus GN=PLCB4 PE=4 SV=2	BOVIN	10	F1MSD7	GN=PLCB4	1.2942	1.40605	0.436516	1.31826	1.43219	0.452898	1.03753	1.11686	0.363078	0.425032	0.984175	0.91742	--
995	17.22	20.67	53	34.2	24.54	sp|P18246|CXA1_BOVIN	Gap junction alpha-1 protein OS=Bos taurus GN=GJA1 PE=2 SV=2	BOVIN	14	P18246	GN=GJA1	1.08643	2.46604	1.5417	0.758578	1.61436	1.01859	0.608135	1.30617	0.83946	0.430562	1.24883	0.226913	--
996	17.22	18.39	67.46	50.89	42.9	tr|Q3T0G3|Q3T0G3_BOVIN	AHA1, activator of heat shock 90kDa protein ATPase homolog 1 (Yeast) OS=Bos taurus GN=AHSA1 PE=2 SV=1	BOVIN	11	Q3T0G3	GN=AHSA1	1.45881	1.15878	1.34276	1.36773	1.08643	1.27057	1.24738	0.981748	1.13763	0.11574	1.22798	0.00190668	--
997	17.21	19.65	54.43	32.16	18.97	tr|Q08D81|Q08D81_BOVIN	WD repeat domain 13 OS=Bos taurus GN=WDR13 PE=2 SV=1	BOVIN	8	Q08D81	GN=WDR13	0.564937	0.981748	0.672977	0.895365	1.55597	1.04713	0.816582	1.40605	0.954993	0.305041	0.988416	0.916142	--
998	17.21	18.84	42.12	28.94	17.49	sp|P20072|ANXA7_BOVIN	Annexin A7 OS=Bos taurus GN=ANXA7 PE=1 SV=2	BOVIN	9	P20072	GN=ANXA7	1.14815	0.870964	0.937562	1.09648	0.824138	0.895365	1.15878	0.879022	0.946237	0.123449	0.972966	0.542169	--
999	17.19	28.24	69.1	62.68	43.73	tr|E1BCJ5|E1BCJ5_BOVIN	Uncharacterized protein OS=Bos taurus GN=LOC505383 PE=4 SV=2	BOVIN	18	E1BCJ5	GN=LOC505383	1.07647	1.1695	0.698232	0.724436	0.801678	0.501187	0.824138	0.92045	0.570164	0.25561	0.809583	0.0314896	--
1000	17.18	24.37	60.69	39.02	26.3	sp|P46193|ANXA1_BOVIN	Annexin A1 OS=Bos taurus GN=ANXA1 PE=1 SV=2	BOVIN	11	P46193	GN=ANXA1	0.855067	0.717794	0.685488	0.744732	0.625173	0.591562	0.744732	0.625173	0.591562	0.120579	0.686809	5.12308e-06	--
1001	17.17	31.75	65.78	47.24	35.32	sp|Q2KJB1|SEP10_BOVIN	Septin-10 OS=Bos taurus GN=SEPT10 PE=2 SV=1	BOVIN	25	Q2KJB1	GN=SEPT10	1.05682	0.691831	1.1272	1.22462	0.794328	1.2942	1.00925	0.660694	1.0666	0.215929	0.991726	0.915664	--
1002	17.17	21.24	34.83	19.32	15.07	tr|E1BQ16|E1BQ16_BOVIN	Meningioma expressed antigen 5 (hyaluronidase) OS=Bos taurus GN=MGEA5 PE=4 SV=2	BOVIN	9	E1BQ16	GN=MGEA5	0.937562	0.954993	0.963829	0.963829	0.981748	0.990832	0.937562	0.954993	0.963829	0.0173956	0.96102	0.00017026	--
1003	17.14	23.23	60.18	46.5	36.47	tr|F1N5J8|F1N5J8_BOVIN	2,4-dienoyl-CoA reductase 1 OS=Bos taurus GN=DECR1 PE=1 SV=1	BOVIN	14	F1N5J8	GN=DECR1	1.83654	0.809096	0.685488	1.25892	0.554626	0.47863	1.25892	0.559758	0.483059	0.503919	0.88056	0.468306	--
1004	17.13	21.94	39.36	20.98	18.84	tr|Q0VCP5|Q0VCP5_BOVIN	Tripartite motif-containing 32 OS=Bos taurus GN=TRIM32 PE=2 SV=1	BOVIN	11	Q0VCP5	GN=TRIM32	0.972747	1.03753	0.954993	1.01859	1.08643	1	0.972747	1.03753	0.954993	0.0420347	1.00395	0.797887	--
1005	17.13	20.74	48.19	34.07	26.81	tr|E1B9V7|E1B9V7_BOVIN	Uncharacterized protein OS=Bos taurus GN=WDR37 PE=4 SV=2	BOVIN	12	E1B9V7	GN=WDR37	1.30617	1.03753	0.963829	1.04713	0.824138	0.77983	0.912011	0.737904	0.698232	0.195217	0.922975	0.261134	--
1006	17.13	20.54	44.03	32.96	20.35	tr|F1MZK4|F1MZK4_BOVIN	Uncharacterized protein OS=Bos taurus GN=BZW1 PE=4 SV=2	BOVIN	8	F1MZK4	GN=BZW1	1	0.981748	1.02802	0.954993	0.946237	0.990832	0.963829	0.954993	1	0.0260758	0.980072	0.0584862	--
1007	17.12	21.53	91.04	79.6	68.16	tr|F1MSJ9|F1MSJ9_BOVIN	RAB35, member RAS oncogene family OS=Bos taurus GN=RAB35 PE=4 SV=2	BOVIN	13	F1MSJ9	GN=RAB35	0.765597	1.1695	0.772681	0.630957	0.954993	0.630957	0.654636	0.981748	0.654636	0.225777	0.801745	0.0147146	--
1008	17.11	26.5	39.97	13.7	7.754	tr|E1B970|E1B970_BOVIN	Golgin A3 OS=Bos taurus GN=GOLGA3 PE=4 SV=1	BOVIN	12	E1B970	GN=GOLGA3	1.25892	1.08643	0.912011	1.28233	1.10662	0.937562	1.39316	1.20226	1.02802	0.135179	1.13415	0.0384201	--
1009	17.11	21.43	32.84	17.63	14.27	sp|P57709|AT2C1_BOVIN	Calcium-transporting ATPase type 2C member 1 OS=Bos taurus GN=ATP2C1 PE=2 SV=1	BOVIN	9	P57709	GN=ATP2C1	0.895365	0.972747	0.92045	0.887156	0.954993	0.903649	0.912011	0.981748	0.928966	0.0345378	0.928565	0.000232756	--
1010	17.08	19.33	38.54	25.7	18.2	tr|F1N764|F1N764_BOVIN	Olfactomedin 1 OS=Bos taurus GN=OLFM1 PE=4 SV=2	BOVIN	9	F1N764	GN=OLFM1	1.41906	1.19124	0.691831	1.1272	0.937562	0.564937	1.02802	0.855067	0.519996	0.305318	0.926101	0.480896	--
1011	17.08	17.57	35.65	24.31	21.39	tr|F6RUR3|F6RUR3_BOVIN	Sulfite oxidase OS=Bos taurus GN=SUOX PE=1 SV=1	BOVIN	9	F6RUR3	GN=SUOX	0.744732	0.559758	0.42462	0.436516	0.340408	0.251189	0.501187	0.387258	0.288403	0.325728	0.437119	3.66556e-06	DOWN
1012	17.08	17.54	71.51	66.86	52.33	sp|Q5E9E2|MYL9_BOVIN	Myosin regulatory light polypeptide 9 OS=Bos taurus GN=MYL9 PE=2 SV=3	BOVIN	14	Q5E9E2	GN=MYL9	1.11686	1.13763	0.879022	1.1272	1.15878	0.895365	1.15878	1.19124	0.912011	0.113863	1.0641	0.172937	--
1013	17.07	23.54	44.39	20.32	14.04	tr|E1BIG6|E1BIG6_BOVIN	Uncharacterized protein OS=Bos taurus GN=TFRC PE=4 SV=2	BOVIN	10	E1BIG6	GN=TFRC	0.794328	1.09648	1.05682	0.554626	0.751623	0.724436	0.648634	0.855067	0.816582	0.2044	0.810955	0.0121337	--
1014	17.04	20.96	35.77	20	16.79	tr|G3N2G3|G3N2G3_BOVIN	GPRIN family member 3 OS=Bos taurus GN=GPRIN3 PE=4 SV=1	BOVIN	9	G3N2G3	GN=GPRIN3	0.474242	0.855067	0.313329	0.505825	0.895365	0.349945	0.549541	1.00925	0.366438	0.416589	0.591	0.00154416	DOWN
1015	17.04	19.12	50.61	40.54	28.75	tr|F6Q200|F6Q200_BOVIN	Pyruvate dehydrogenase kinase 2 OS=Bos taurus GN=PDK2 PE=4 SV=1	BOVIN	14	F6Q200	GN=PDK2	1.24738	1.34276	0.895365	1.14815	1.22462	0.824138	1.13763	1.22462	0.824138	0.169094	1.09653	0.179087	--
1016	17.04	17.27	56.84	52.99	50.43	sp|Q3T0Y5|PSA2_BOVIN	Proteasome subunit alpha type-2 OS=Bos taurus GN=PSMA2 PE=1 SV=3	BOVIN	9	Q3T0Y5	GN=PSMA2	1.64437	1.18032	1.19124	1.01859	0.731139	0.731139	1.10662	0.801678	0.801678	0.275433	1.02298	0.823381	--
1017	17.03	41.05	86.94	82.86	66.12	sp|Q3SZI4|1433T_BOVIN	14-3-3 protein theta OS=Bos taurus GN=YWHAQ PE=2 SV=1	BOVIN	27	Q3SZI4	GN=YWHAQ	1.01859	0.946237	1.47231	0.83946	0.772681	1.23595	0.794328	0.731139	1.1695	0.236861	0.997799	0.979634	--
1018	17.02	23.38	70.72	52.85	43.73	tr|A2VE06|A2VE06_BOVIN	40S ribosomal protein S4 OS=Bos taurus GN=RPS4Y1 PE=2 SV=1	BOVIN	11	A2VE06	GN=RPS4Y1	1.23595	1.58489	1.51356	0.972747	1.24738	1.19124	0.92045	1.19124	1.1272	0.168678	1.22052	0.016319	--
1019	17	17.44	73.82	59.69	50.79	sp|Q148C9|HEBP1_BOVIN	Heme-binding protein 1 OS=Bos taurus GN=HEBP1 PE=2 SV=1	BOVIN	9	Q148C9	GN=HEBP1	1.67494	0.912011	1.25892	1.34276	0.698232	1	1.14815	0.619441	0.855067	0.29892	1.05662	0.625833	--
1020	16.99	19.97	45.38	29.5	16.86	sp|Q2HJ18|VP33B_BOVIN	Vacuolar protein sorting-associated protein 33B OS=Bos taurus GN=VPS33B PE=2 SV=1	BOVIN	9	Q2HJ18	GN=VPS33B	0.928966	0.990832	0.92045	0.946237	1.00925	0.937562	0.928966	0.990832	0.92045	0.0342557	0.952616	0.00340484	--
1021	16.97	22.44	28.95	12.66	8.182	tr|F1MTM9|F1MTM9_BOVIN	Capping protein regulator and myosin 1 linker 2 OS=Bos taurus GN=CARMIL2 PE=4 SV=2	BOVIN	9	F1MTM9	GN=CARMIL2	0.972747	0.937562	0.972747	1.00925	0.972747	1.00925	1.02802	0.990832	1.02802	0.0286555	0.991242	0.408542	--
1022	16.97	20.02	87.14	66.67	52.38	sp|P28801|GSTP1_BOVIN	Glutathione S-transferase P OS=Bos taurus GN=GSTP1 PE=1 SV=2	BOVIN	14	P28801	GN=GSTP1	1.2942	0.847227	1.02802	0.954993	0.608135	0.704693	0.912011	0.60256	0.685488	0.25206	0.848591	0.0802495	--
1023	16.93	19.29	51.04	39.1	26.87	tr|G3X6L2|G3X6L2_BOVIN	Mitochondrial amidoxime reducing component 2 OS=Bos taurus GN=MARC2 PE=1 SV=1	BOVIN	9	G3X6L2	GN=MARC2	0.214783	0.580764	0.167494	0.283139	0.77983	0.233346	0.190546	0.544503	0.167494	0.603233	0.351322	2.46294e-05	--
1024	16.92	23.34	51.55	36.34	24.48	tr|F1MHJ5|F1MHJ5_BOVIN	Uncharacterized protein OS=Bos taurus GN=SNX6 PE=4 SV=2	BOVIN	10	F1MHJ5	GN=SNX6	1.09648	1	1.04713	1	0.912011	0.946237	0.963829	0.879022	0.912011	0.0678919	0.972969	0.280481	--
1025	16.92	19.95	46.04	26.31	15.01	sp|Q148G5|PROD_BOVIN	Proline dehydrogenase 1, mitochondrial OS=Bos taurus GN=PRODH PE=2 SV=1	BOVIN	10	Q148G5	GN=PRODH	0.831764	0.672977	0.60256	0.613762	0.49204	0.436516	0.636796	0.515229	0.452898	0.202216	0.583838	8.68007e-06	DOWN
1026	16.91	27.4	36.22	18.5	11.66	tr|E1BGE5|E1BGE5_BOVIN	Importin 7 OS=Bos taurus GN=IPO7 PE=4 SV=1	BOVIN	12	E1BGE5	GN=IPO7	0.570164	0.831764	0.724436	0.758578	1.08643	0.946237	0.672977	0.946237	0.831764	0.182101	0.818731	0.00883874	--
1027	16.89	25.37	43.85	18.03	12.3	tr|F1MPD4|F1MPD4_BOVIN	EFR3 homolog B OS=Bos taurus GN=EFR3B PE=4 SV=2	BOVIN	10	F1MPD4	GN=EFR3B	0.285759	0.954993	0.529663	0.244343	0.816582	0.452898	0.244343	0.809096	0.444631	0.476391	0.531368	0.000786885	DOWN
1028	16.89	24.37	54.42	37.69	27.5	tr|A0A140T837|A0A140T837_BOVIN	Amine oxidase OS=Bos taurus GN=MAOB PE=1 SV=1	BOVIN	12	A0A140T837	GN=MAOB	0.831764	1.31826	0.691831	0.672977	1.03753	0.559758	0.691831	1.08643	0.580764	0.296494	0.830126	0.0867044	--
1029	16.88	24.8	54.47	34.15	30.28	tr|Q5BIP4|Q5BIP4_BOVIN	Target of myb1 OS=Bos taurus GN=TOM1 PE=2 SV=1	BOVIN	13	Q5BIP4	GN=TOM1	1.55597	1.20226	1.11686	1.59956	1.23595	1.13763	1.57036	1.22462	1.1272	0.147939	1.30782	0.00200202	--
1030	16.88	21.64	45.02	25.53	16.83	tr|G3MYQ9|G3MYQ9_BOVIN	ATP binding cassette subfamily B member 8 OS=Bos taurus GN=ABCB8 PE=4 SV=1	BOVIN	11	G3MYQ9	GN=ABCB8	0.801678	1.25892	1.14815	0.685488	1.03753	0.946237	0.816582	1.25892	1.14815	0.195841	1.0113	0.875832	--
1031	16.86	21.66	35.08	22.97	16.64	sp|A6QLY7|PBIP1_BOVIN	Pre-B-cell leukemia transcription factor-interacting protein 1 OS=Bos taurus GN=PBXIP1 PE=2 SV=1	BOVIN	9	A6QLY7	GN=PBXIP1	1.57036	1.67494	1.31826	0.870964	0.928966	0.724436	1	1.07647	0.831764	0.285295	1.11068	0.3521	--
1032	16.86	17.75	41.31	33.25	26.2	tr|Q17QI3|Q17QI3_BOVIN	Acetyl-CoA acetyltransferase 2 OS=Bos taurus GN=ACAT2 PE=1 SV=1	BOVIN	12	Q17QI3	GN=ACAT2	0.963829	0.92045	1.01859	0.92045	0.887156	0.972747	0.903649	0.862979	0.954993	0.0485672	0.933871	0.00332646	--
1033	16.83	28.05	34.81	18.05	9.323	tr|F1MMJ6|F1MMJ6_BOVIN	Capping protein regulator and myosin 1 linker 1 OS=Bos taurus GN=CARMIL1 PE=1 SV=2	BOVIN	12	F1MMJ6	GN=CARMIL1	0.870964	1	0.903649	0.801678	0.928966	0.831764	0.847227	0.972747	0.879022	0.0689188	0.892891	0.00115953	--
1034	16.82	24.84	84.21	65.96	48.77	sp|Q3SX44|DDAH2_BOVIN	N(G),N(G)-dimethylarginine dimethylaminohydrolase 2 OS=Bos taurus GN=DDAH2 PE=2 SV=1	BOVIN	13	Q3SX44	GN=DDAH2	1.08643	0.570164	1.24738	1.23595	0.619441	1.40605	0.963829	0.496592	1.08643	0.321512	0.968029	0.778785	--
1035	16.82	17.93	60.58	42.34	38.69	tr|A7MAZ2|A7MAZ2_BOVIN	STX12 protein OS=Bos taurus GN=STX12 PE=2 SV=1	BOVIN	13	A7MAZ2	GN=STX12	0.630957	1.11686	0.794328	0.613762	1.0666	0.765597	0.57544	0.972747	0.717794	0.234913	0.806009	0.0199567	--
1036	16.8	37.19	41.84	22.84	14.56	tr|E1BIS8|E1BIS8_BOVIN	TRAF2 and NCK interacting kinase OS=Bos taurus GN=TNIK PE=4 SV=1	BOVIN	19	E1BIS8	GN=TNIK	0.648634	1.05682	0.870964	0.519996	0.831764	0.666807	0.580764	0.912011	0.744732	0.214975	0.759166	0.00310556	--
1037	16.8	20.35	51.68	36.59	26.26	sp|A6QQZ0|GDAP1_BOVIN	Ganglioside-induced differentiation-associated protein 1 OS=Bos taurus GN=GDAP1 PE=2 SV=1	BOVIN	10	A6QQZ0	GN=GDAP1	1.03753	1.55597	1	0.903649	1.41906	0.870964	0.809096	1.25892	0.772681	0.246024	1.06976	0.474886	--
1038	16.8	18.09	53.87	40.97	35.16	tr|Q17QP9|Q17QP9_BOVIN	Proteasome (Prosome, macropain) 26S subunit, non-ATPase, 14 OS=Bos taurus GN=PSMD14 PE=1 SV=1	BOVIN	10	Q17QP9	GN=PSMD14	2.72898	1.87068	2.42103	1.31826	0.879022	1.18032	1.40605	0.946237	1.24738	0.393356	1.55533	0.0332638	UP
1039	16.78	27.11	31.24	15.03	8.065	tr|F1MD79|F1MD79_BOVIN	Ankyrin repeat and FYVE domain containing 1 OS=Bos taurus GN=ANKFY1 PE=4 SV=2	BOVIN	13	F1MD79	GN=ANKFY1	1.10662	1.01859	1.07647	1.00925	0.928966	0.981748	1.0666	0.981748	1.02802	0.0507618	1.022	0.264655	--
1040	16.77	24.3	52.95	30.17	26.79	tr|F1MYH6|F1MYH6_BOVIN	Sorting nexin-1 OS=Bos taurus GN=SNX1 PE=4 SV=1	BOVIN	11	F1MYH6	GN=SNX1	1.22462	0.946237	1.40605	1.05682	0.824138	1.22462	1.04713	0.816582	1.21339	0.173918	1.0844	0.241228	--
1041	16.76	138.63	89.96	89.06	82.59	sp|P81948|TBA4A_BOVIN	Tubulin alpha-4A chain OS=Bos taurus GN=TUBA4A PE=1 SV=2	BOVIN	200	P81948	GN=TUBA4A	5.54626	4.74242	3.28095	1.04713	0.879022	0.613762	1.21339	1.01859	0.704693	0.84767	2.11625	0.116447	--
1042	16.76	21.72	33.6	17.34	9.973	tr|E1BFY5|E1BFY5_BOVIN	Rho GTPase activating protein 39 OS=Bos taurus GN=ARHGAP39 PE=4 SV=1	BOVIN	8	E1BFY5	GN=ARHGAP39	0.954993	1.00925	0.937562	0.981748	1.03753	0.963829	0.981748	1.03753	0.954993	0.0349028	0.984353	0.233715	--
1043	16.75	17.69	48.48	35.79	30.96	tr|F1N646|F1N646_BOVIN	Cell adhesion molecule 4 OS=Bos taurus GN=CADM4 PE=4 SV=1	BOVIN	14	F1N646	GN=CADM4	0.685488	0.672977	0.954993	0.963829	0.946237	1.33045	0.824138	0.809096	1.13763	0.215303	0.924982	0.317775	--
1044	16.73	18.6	44.56	23.82	20.59	tr|A5D9D3|A5D9D3_BOVIN	NADPH--cytochrome P450 reductase OS=Bos taurus GN=POR PE=1 SV=1	BOVIN	10	A5D9D3	GN=POR	1.0666	1.24738	1.14815	1.09648	1.27057	1.1695	1.08643	1.27057	1.1695	0.0635919	1.16946	0.000199325	--
1045	16.73	17.61	52.76	34.53	24.03	sp|P12234|MPCP_BOVIN	Phosphate carrier protein, mitochondrial OS=Bos taurus GN=SLC25A3 PE=1 SV=1	BOVIN	12	P12234	GN=SLC25A3	0.409261	1.18032	0.401791	0.505825	1.43219	0.501187	0.387258	1.11686	0.390841	0.558064	0.702837	0.064485	--
1046	16.71	21.04	40.61	22.49	14.95	sp|P10895|PLCD1_BOVIN	1-phosphatidylinositol 4,5-bisphosphate phosphodiesterase delta-1 OS=Bos taurus GN=PLCD1 PE=2 SV=2	BOVIN	8	P10895	GN=PLCD1	1.20226	1.59956	1.51356	1.94089	2.58226	2.44343	1.58489	2.12814	2.03236	0.226808	1.89193	0.000370374	UP
1047	16.71	19.63	44.1	29.7	21.59	tr|E1BIM8|E1BIM8_BOVIN	Tyrosine-protein kinase OS=Bos taurus GN=SRC PE=3 SV=1	BOVIN	10	E1BIM8	GN=SRC	0.564937	0.954993	0.772681	0.559758	0.937562	0.751623	0.534564	0.887156	0.717794	0.20767	0.742341	0.00148808	--
1048	16.7	17.86	42.32	24.95	22.36	tr|G3X809|G3X809_BOVIN	Cytochrome P450 family 46 subfamily A member 1 OS=Bos taurus GN=CYP46A1 PE=3 SV=1	BOVIN	9	G3X809	GN=CYP46A1	0.831764	1.1695	0.539511	1.07647	1.52757	0.704693	0.787046	1.11686	0.519996	0.338454	0.919267	0.483942	--
1049	16.68	19.31	46.9	31.38	28.62	tr|A6QLL5|A6QLL5_BOVIN	Sodium/potassium-transporting ATPase subunit beta OS=Bos taurus GN=ATP1B2 PE=2 SV=1	BOVIN	12	A6QLL5	GN=ATP1B2	2.88403	5.10505	1.97697	1.43219	2.60615	0.937562	1.11686	2.0893	0.751623	0.604401	2.09997	0.039859	--
1050	16.65	17.03	56.25	41.67	40	tr|F1MC02|F1MC02_BOVIN	Monoglyceride lipase OS=Bos taurus GN=MGLL PE=4 SV=2	BOVIN	9	F1MC02	GN=MGLL	0.809096	1.15878	0.580764	0.685488	0.903649	0.461318	1.09648	1.49969	0.772681	0.342625	0.885326	0.316147	--
1051	16.61	17.32	52.86	39.84	35.68	tr|F1MS38|F1MS38_BOVIN	Protein NDRG1 OS=Bos taurus GN=NDRG1 PE=1 SV=1	BOVIN	14	F1MS38	GN=NDRG1	3.87258	1.31826	3.63078	1.92309	0.619441	1.80302	2.96483	1	2.80543	0.493213	2.21527	0.0136811	UP
1052	16.59	18.8	54.36	40.07	38.33	sp|Q148F6|ROGDI_BOVIN	Protein rogdi homolog OS=Bos taurus GN=ROGDI PE=2 SV=1	BOVIN	13	Q148F6	GN=ROGDI	0.816582	1.08643	0.855067	0.855067	1.14815	0.903649	0.870964	1.1695	0.92045	0.134928	0.958429	0.389795	--
1053	16.58	20.29	43.75	33.72	23.52	sp|Q29RQ3|DC1I1_BOVIN	Cytoplasmic dynein 1 intermediate chain 1 OS=Bos taurus GN=DYNC1I1 PE=1 SV=1	BOVIN	11	Q29RQ3	GN=DYNC1I1	2.07014	1.61436	1.1695	1.64437	1.27057	0.92045	1.64437	1.24738	0.855067	0.267711	1.3818	0.0193134	--
1054	16.57	23.7	37	13.63	7.845	tr|A7MBC5|A7MBC5_BOVIN	IARS protein OS=Bos taurus GN=IARS PE=2 SV=1	BOVIN	9	A7MBC5	GN=IARS	1.1695	1.47231	1.48594	0.946237	1.18032	1.20226	0.963829	1.21339	1.22462	0.145624	1.20649	0.0104745	--
1055	16.57	23.07	39.39	21.5	14.29	tr|E1BBW0|E1BBW0_BOVIN	Leucine-rich repeat flightless-interacting protein 2 OS=Bos taurus GN=LRRFIP2 PE=4 SV=1	BOVIN	11	E1BBW0	GN=LRRFIP2	1.02802	0.981748	0.937562	1.09648	1.04713	1	1.08643	1.03753	1	0.0463769	1.02388	0.192762	--
1056	16.56	33.41	48.71	32.8	26.53	tr|Q08DH4|Q08DH4_BOVIN	Kinesin light chain 2 OS=Bos taurus GN=KLC2 PE=2 SV=1	BOVIN	17	Q08DH4	GN=KLC2	1.02802	1.04713	1.01859	1.01859	1.04713	1.00925	1.02802	1.04713	1.00925	0.0144179	1.02812	0.000672712	--
1057	16.55	18.53	32.74	21.82	15.7	tr|F1N104|F1N104_BOVIN	Neuroligin 2 OS=Bos taurus GN=NLGN2 PE=4 SV=2	BOVIN	8	F1N104	GN=NLGN2	1.02802	1.03753	0.698232	1.11686	1.1272	0.758578	1.02802	1.03753	0.698232	0.175885	0.947799	0.401625	--
1058	16.54	18.75	90.27	70.13	60.74	tr|Q3SZA6|Q3SZA6_BOVIN	Syndecan binding protein OS=Bos taurus GN=SDCBP PE=2 SV=1	BOVIN	15	Q3SZA6	GN=SDCBP	1.75388	1.2942	1.28233	1.8197	1.33045	1.33045	1.80302	1.31826	1.33045	0.15362	1.47364	0.000354607	--
1059	16.54	17.57	52.12	38.79	32.12	tr|Q3SZ99|Q3SZ99_BOVIN	Peptidylprolyl isomerase OS=Bos taurus GN=AIP PE=2 SV=1	BOVIN	9	Q3SZ99	GN=AIP	2.24905	1.69044	1.36773	1.45881	1.07647	0.831764	1.15878	0.862979	0.691831	0.365235	1.26532	0.143069	--
1060	16.5	19.51	61.09	49.09	42.18	sp|Q3T093|NECP1_BOVIN	Adaptin ear-binding coat-associated protein 1 OS=Bos taurus GN=NECAP1 PE=2 SV=1	BOVIN	10	Q3T093	GN=NECAP1	1.78649	1.43219	0.717794	1.24738	1.00925	0.505825	1.20226	0.972747	0.496592	0.388204	1.04117	0.78059	--
1061	16.5	17.73	84.21	77.44	77.44	sp|P10790|FABPH_BOVIN	Fatty acid-binding protein, heart OS=Bos taurus GN=FABP3 PE=1 SV=2	BOVIN	13	P10790	GN=FABP3	1.00925	0.642688	0.529663	1.02802	0.654636	0.524808	0.879022	0.549541	0.452898	0.296445	0.696725	0.00319519	--
1062	16.48	22.16	39.4	18.3	12.41	tr|E1BFD1|E1BFD1_BOVIN	Ankyrin repeat and LEM domain containing 2 OS=Bos taurus GN=ANKLE2 PE=4 SV=1	BOVIN	9	E1BFD1	GN=ANKLE2	0.946237	1.05682	1.02802	0.963829	1.07647	1.03753	0.990832	1.09648	1.0666	0.0476226	1.0292	0.130469	--
1063	16.46	17.18	70.85	53.04	48.18	sp|Q5E948|OCAD1_BOVIN	OCIA domain-containing protein 1 OS=Bos taurus GN=Ociad1 PE=2 SV=1	BOVIN	10	Q5E948	GN=Ociad1	0.954993	0.862979	0.870964	1.00925	0.912011	0.92045	1.05682	0.963829	0.972747	0.0626776	0.947116	0.0358234	--
1064	16.45	19.49	23.94	15.78	8.777	tr|F1MY28|F1MY28_BOVIN	BCL2 associated athanogene 6 OS=Bos taurus GN=BAG6 PE=4 SV=1	BOVIN	8	F1MY28	GN=BAG6	1.45881	1.1272	1.1272	1.43219	1.10662	1.09648	1.6293	1.24738	1.24738	0.140687	1.27473	0.00250219	--
1065	16.43	26.46	36.26	17.91	13.52	tr|A5D7I1|A5D7I1_BOVIN	EPS15 protein OS=Bos taurus GN=EPS15 PE=2 SV=1	BOVIN	10	A5D7I1	GN=EPS15	1.11686	1.00925	1.21339	1.14815	1.02802	1.23595	1.09648	0.990832	1.19124	0.0766827	1.11446	0.00532438	--
1066	16.42	18.71	29.52	12.05	5.905	tr|F1N7Q8|F1N7Q8_BOVIN	Uncharacterized protein OS=Bos taurus GN=ARHGAP32 PE=4 SV=2	BOVIN	11	F1N7Q8	GN=ARHGAP32	0.440555	1.40605	0.912011	0.30479	0.990832	0.636796	0.353183	1.14815	0.731139	0.461513	0.769279	0.103349	--
1067	16.41	36.38	43.02	18.45	10.54	tr|F1MH45|F1MH45_BOVIN	Uncharacterized protein OS=Bos taurus GN=CDC42BPA PE=3 SV=2	BOVIN	18	F1MH45	GN=CDC42BPA	0.954993	1	0.963829	1	1.04713	1.00925	0.981748	1.01859	0.990832	0.0265102	0.996264	0.699545	--
1068	16.41	19.48	42.78	25.56	21.67	tr|E1BFY8|E1BFY8_BOVIN	Leucine rich repeat LGI family member 3 OS=Bos taurus GN=LGI3 PE=4 SV=2	BOVIN	12	E1BFY8	GN=LGI3	1.5417	1.30617	1.97697	1.80302	1.5417	2.33346	1.92309	1.64437	2.48886	0.197858	1.83993	0.000183073	UP
1069	16.39	17.54	57.37	49.4	43.43	tr|F1MLE8|F1MLE8_BOVIN	SEC22 homolog B, vesicle trafficking protein (gene/pseudogene) OS=Bos taurus GN=SEC22B PE=3 SV=1	BOVIN	11	F1MLE8	GN=SEC22B	0.928966	1.40605	1.2942	0.737904	1.15878	1.05682	0.586138	0.912011	0.824138	0.252679	0.989444	0.907886	--
1070	16.38	17.68	47.85	30.69	26.39	sp|Q17QN6|EM55_BOVIN	55 kDa erythrocyte membrane protein OS=Bos taurus GN=MPP1 PE=1 SV=1	BOVIN	10	Q17QN6	GN=MPP1	2.46604	2.26987	2.58226	1.40605	1.28233	1.47231	1.6293	1.47231	1.70608	0.257314	1.80962	0.00116718	UP
1071	16.37	19.74	78.37	64.9	53.85	tr|F1MBF6|F1MBF6_BOVIN	Uncharacterized protein OS=Bos taurus GN=RAB6A PE=4 SV=2	BOVIN	11	F1MBF6	GN=RAB6A	1.01859	0.972747	1.07647	1.0666	1.02802	1.13763	1.00925	0.972747	1.07647	0.0491318	1.03983	0.0585056	--
1072	16.37	18.96	30.29	20.03	18.27	tr|G5E628|G5E628_BOVIN	Ubiquilin 2 OS=Bos taurus GN=UBQLN2 PE=4 SV=1	BOVIN	13	G5E628	GN=UBQLN2	1.02802	1.09648	1	0.946237	1.00925	0.92045	1.01859	1.07647	0.981748	0.0525272	1.00858	0.659012	--
1073	16.36	23.31	57.82	33.65	22.51	sp|Q58DW0|RL4_BOVIN	60S ribosomal protein L4 OS=Bos taurus GN=RPL4 PE=2 SV=3	BOVIN	11	Q58DW0	GN=RPL4	2.14783	2.39883	2.83139	1.99526	2.22844	2.60615	1.64437	1.8197	2.1677	0.158795	2.20441	1.03953e-05	UP
1074	16.36	22.16	38.84	19.59	12.3	tr|F1N4M3|F1N4M3_BOVIN	Pyruvate dehydrogenase phosphatase regulatory subunit, mitochondrial OS=Bos taurus GN=PDPR PE=4 SV=2	BOVIN	10	F1N4M3	GN=PDPR	1.1695	0.772681	0.758578	1.20226	0.801678	0.794328	1.15878	0.772681	0.772681	0.206633	0.911463	0.2203	--
1075	16.36	19.03	35.22	20.79	14.85	tr|A7Z071|A7Z071_BOVIN	C2CD2 like OS=Bos taurus GN=C2CD2L PE=2 SV=1	BOVIN	9	A7Z071	GN=C2CD2L	0.691831	1.44544	0.847227	0.630957	1.2942	0.751623	0.554626	1.1272	0.660694	0.339531	0.88931	0.330123	--
1076	16.34	17.61	75.44	55.26	44.74	tr|G3MZZ6|G3MZZ6_BOVIN	Protein-L-isoaspartate O-methyltransferase OS=Bos taurus GN=PCMT1 PE=1 SV=1	BOVIN	13	G3MZZ6	GN=PCMT1	1.47231	0.824138	1.48594	1.94089	1.09648	1.88799	1.5417	0.83946	1.6293	0.27431	1.41313	0.0166996	--
1077	16.31	19.63	36.42	20.99	18.36	tr|F1MFI4|F1MFI4_BOVIN	Uncharacterized protein OS=Bos taurus GN=CRTAC1 PE=4 SV=2	BOVIN	10	F1MFI4	GN=CRTAC1	1.80302	1.95885	1.83654	0.879022	0.937562	0.847227	1.04713	1.11686	1.00925	0.338289	1.27061	0.112835	--
1078	16.3	18.86	41.11	24.8	17.13	sp|P20616|SCG2_BOVIN	Secretogranin-2 OS=Bos taurus GN=SCG2 PE=2 SV=2	BOVIN	10	P20616	GN=SCG2	1.15878	0.847227	0.731139	1.09648	0.816582	0.691831	0.946237	0.698232	0.597035	0.213825	0.842616	0.0386689	--
1079	16.29	21.05	44.34	23.43	16.51	sp|P61286|PABP1_BOVIN	Polyadenylate-binding protein 1 OS=Bos taurus GN=PABPC1 PE=2 SV=1	BOVIN	10	P61286	GN=PABPC1	1.10662	1.21339	0.887156	0.816582	0.895365	0.648634	0.862979	0.946237	0.685488	0.189952	0.895828	0.121602	--
1080	16.29	20.43	34.23	14.27	7.413	tr|F1N365|F1N365_BOVIN	FLII, actin remodeling protein OS=Bos taurus GN=FLII PE=4 SV=1	BOVIN	9	F1N365	GN=FLII	1.14815	1.49969	1.1695	0.847227	1.10662	0.862979	0.92045	1.21339	0.937562	0.183985	1.0784	0.29618	--
1081	16.27	32.73	89.02	76.02	67.07	sp|P68509|1433F_BOVIN	14-3-3 protein eta OS=Bos taurus GN=YWHAH PE=1 SV=2	BOVIN	37	P68509	GN=YWHAH	3.69828	2.39883	2.72898	1.59956	1.03753	1.18032	1.47231	0.963829	1.09648	0.495284	1.79735	0.0350686	UP
1082	16.27	22.19	49.24	24.62	17.15	tr|E1BDC9|E1BDC9_BOVIN	VPS52, GARP complex subunit OS=Bos taurus GN=VPS52 PE=4 SV=2	BOVIN	9	E1BDC9	GN=VPS52	0.519996	0.887156	0.711214	0.580764	1.00925	0.801678	0.619441	1.04713	0.83946	0.225128	0.779566	0.00748139	--
1083	16.26	23.63	52	28.22	21.56	tr|G3X736|G3X736_BOVIN	Uncharacterized protein OS=Bos taurus GN=COPS2 PE=4 SV=1	BOVIN	11	G3X736	GN=COPS2	1.25892	1.10662	1.20226	0.928966	0.824138	0.895365	0.990832	0.870964	0.946237	0.143296	1.0027	0.95889	--
1084	16.24	30.97	53.93	29.32	17.1	tr|Q3ZC32|Q3ZC32_BOVIN	Optineurin OS=Bos taurus GN=OPTN PE=2 SV=1	BOVIN	12	Q3ZC32	GN=OPTN	1.31826	1.01859	0.972747	1.49969	1.15878	1.1272	1.41906	1.09648	1.05682	0.146832	1.18529	0.0167808	--
1085	16.24	19.63	59.63	40.06	33.64	tr|E1BHP4|E1BHP4_BOVIN	Clavesin 2 OS=Bos taurus GN=CLVS2 PE=4 SV=1	BOVIN	9	E1BHP4	GN=CLVS2	1.14815	1.78649	1.1272	0.57544	0.895365	0.559758	0.765597	1.21339	0.744732	0.373322	0.979569	0.878355	--
1086	16.24	18.26	60.21	51.21	43.25	sp|P55859|PNPH_BOVIN	Purine nucleoside phosphorylase OS=Bos taurus GN=PNP PE=1 SV=3	BOVIN	8	P55859	GN=PNP	0.534564	0.270396	0.711214	0.474242	0.244343	0.648634	0.461318	0.235505	0.619441	0.365879	0.466629	2.12059e-05	DOWN
1087	16.21	19.3	54.25	32.18	22.07	tr|E1BK71|E1BK71_BOVIN	Uncharacterized protein OS=Bos taurus GN=PACSIN3 PE=4 SV=2	BOVIN	8	E1BK71	GN=PACSIN3	0.751623	0.685488	0.809096	0.879022	0.787046	0.946237	1	0.895365	1.07647	0.1353	0.870038	0.0141713	--
1088	16.21	18.72	54.22	32.23	30.18	sp|P68399|CSK21_BOVIN	Casein kinase II subunit alpha OS=Bos taurus GN=CSNK2A1 PE=1 SV=1	BOVIN	11	P68399	GN=CSNK2A1	1.09648	1.18032	1.1272	0.744732	0.801678	0.765597	0.824138	0.879022	0.847227	0.172736	0.918488	0.184254	--
1089	16.19	19.84	57.5	42.5	31.87	sp|P09867|ROA1_BOVIN	Heterogeneous nuclear ribonucleoprotein A1 OS=Bos taurus GN=HNRNPA1 PE=1 SV=2	BOVIN	11	P09867	GN=HNRNPA1	1.14815	0.972747	1.02802	1.13763	0.963829	1.01859	1.1272	0.946237	1	0.071887	1.03804	0.187277	--
1090	16.19	17.48	52.1	38.02	35.63	tr|F1MBP8|F1MBP8_BOVIN	COP9 signalosome subunit 5 OS=Bos taurus GN=COPS5 PE=4 SV=2	BOVIN	8	F1MBP8	GN=COPS5	1.13763	1.00925	1.00925	0.972747	0.862979	0.862979	1.00925	0.895365	0.895365	0.0891506	0.961647	0.241357	--
1091	16.17	19.28	53.24	42.93	25.66	sp|Q3ZBD2|ARP10_BOVIN	Actin-related protein 10 OS=Bos taurus GN=ACTR10 PE=2 SV=1	BOVIN	9	Q3ZBD2	GN=ACTR10	0.787046	1.00925	1.38038	0.717794	0.92045	1.24738	0.642688	0.824138	1.11686	0.244277	0.960666	0.648112	--
1092	16.13	16.57	82.89	59.21	49.34	sp|P00426|COX5A_BOVIN	Cytochrome c oxidase subunit 5A, mitochondrial OS=Bos taurus GN=COX5A PE=1 SV=2	BOVIN	17	P00426	GN=COX5A	4.96592	3.19154	1.21339	2.75423	1.58489	0.648634	2.18776	1.25892	0.487529	0.661407	2.03254	0.061586	--
1093	16.11	18.98	43.26	30.5	25.53	sp|Q2KJ81|AP1M1_BOVIN	AP-1 complex subunit mu-1 OS=Bos taurus GN=AP1M1 PE=1 SV=3	BOVIN	10	Q2KJ81	GN=AP1M1	0.704693	0.912011	0.758578	0.654636	0.83946	0.704693	0.717794	0.928966	0.787046	0.116903	0.778653	0.000127356	--
1094	16.1	19.87	38.29	27.13	17.21	tr|E1BHQ9|E1BHQ9_BOVIN	Melanoma cell adhesion molecule OS=Bos taurus GN=MCAM PE=4 SV=1	BOVIN	9	E1BHQ9	GN=MCAM	1.28233	1.58489	1.21339	1.7378	2.1677	1.69044	1.33045	1.65959	1.24738	0.189733	1.546	0.000760038	UP
1095	16.09	22.89	54.7	43.22	30.9	tr|F1MG26|F1MG26_BOVIN	Syntaphilin OS=Bos taurus GN=SNPH PE=4 SV=2	BOVIN	11	F1MG26	GN=SNPH	0.954993	0.981748	0.92045	1.00925	1.03753	0.972747	1	1.02802	0.963829	0.0356353	0.985396	0.273279	--
1096	16.08	17.58	62.75	40.94	30.87	tr|E1BBM1|E1BBM1_BOVIN	Glyoxalase domain containing 4 OS=Bos taurus GN=GLOD4 PE=1 SV=2	BOVIN	10	E1BBM1	GN=GLOD4	0.990832	0.654636	0.465586	0.586138	0.387258	0.275423	0.580764	0.383707	0.275423	0.41555	0.511085	0.000185898	DOWN
1097	16.07	22.77	30.29	14.89	11.81	tr|F1MD99|F1MD99_BOVIN	PITPNM family member 3 OS=Bos taurus GN=PITPNM3 PE=4 SV=2	BOVIN	10	F1MD99	GN=PITPNM3	0.903649	1.10662	0.608135	0.903649	1.09648	0.608135	0.946237	1.13763	0.625173	0.233904	0.881745	0.143516	--
1098	16.07	17.59	82.32	58.08	43.43	sp|Q3T000|YKT6_BOVIN	Synaptobrevin homolog YKT6 OS=Bos taurus GN=YKT6 PE=2 SV=1	BOVIN	9	Q3T000	GN=YKT6	1.28233	1.5417	1.39316	1.03753	1.25892	1.1272	1.00925	1.22462	1.09648	0.13409	1.21902	0.00531288	--
1099	16.05	21.17	33.08	12.94	4.944	tr|F1MVC0|F1MVC0_BOVIN	Uncharacterized protein OS=Bos taurus GN=CAD PE=3 SV=2	BOVIN	10	F1MVC0	GN=CAD	0.648634	1.25892	0.912011	0.544503	1.05682	0.765597	0.515229	0.981748	0.731139	0.283871	0.823845	0.0657459	--
1100	16.05	20.93	55.95	31.28	17.84	tr|E1B844|E1B844_BOVIN	Mitochondrial import inner membrane translocase subunit TIM44 OS=Bos taurus GN=TIMM44 PE=3 SV=1	BOVIN	7	E1B844	GN=TIMM44	1.01859	1.02802	0.981748	0.954993	0.963829	0.92045	0.972747	0.981748	0.928966	0.0348988	0.972343	0.0500586	--
1101	16.05	18.49	44.24	23.2	20.14	sp|Q2KJ28|PGPS1_BOVIN	CDP-diacylglycerol--glycerol-3-phosphate 3-phosphatidyltransferase, mitochondrial OS=Bos taurus GN=PGS1 PE=2 SV=2	BOVIN	8	Q2KJ28	GN=PGS1	0.724436	1.08643	0.794328	0.591562	0.895365	0.654636	0.672977	1	0.731139	0.197697	0.794541	0.00604612	--
1102	16.02	18.21	33.84	20.63	14.72	tr|F1N1Q2|F1N1Q2_BOVIN	Transporter OS=Bos taurus GN=SLC6A17 PE=3 SV=2	BOVIN	9	F1N1Q2	GN=SLC6A17	0.698232	1.8197	0.554626	0.296483	0.765597	0.246604	0.376704	0.981748	0.316228	0.695678	0.67288	0.0834947	--
1103	16	19.65	63.54	42.28	31.39	sp|Q08DK5|SHLB2_BOVIN	Endophilin-B2 OS=Bos taurus GN=SH3GLB2 PE=2 SV=1	BOVIN	10	Q08DK5	GN=SH3GLB2	1.57036	1.1695	1.23595	1.30617	0.954993	1.02802	1.14815	0.847227	0.903649	0.189061	1.12934	0.125005	--
1104	16	16.66	37.9	21.01	20.08	sp|Q28034|GLU2B_BOVIN	Glucosidase 2 subunit beta OS=Bos taurus GN=PRKCSH PE=2 SV=1	BOVIN	10	Q28034	GN=PRKCSH	2.93765	1.52757	1.80302	2.10863	1.08643	1.33045	1.80302	0.895365	1.09648	0.368904	1.62096	0.0187924	UP
1105	15.99	21.65	47.28	23.2	16.52	tr|F1N3V0|F1N3V0_BOVIN	Malic enzyme OS=Bos taurus GN=ME1 PE=3 SV=2	BOVIN	10	F1N3V0	GN=ME1	1.36773	1.1695	1.52757	1.20226	1.03753	1.31826	1.27057	1.09648	1.38038	0.114659	1.26336	0.000882544	--
1106	15.97	20	38.75	17.48	11.86	tr|E1BB08|E1BB08_BOVIN	Echinoderm microtubule associated protein like 2 OS=Bos taurus GN=EML2 PE=4 SV=2	BOVIN	10	E1BB08	GN=EML2	1.24738	1.31826	1.34276	1.09648	1.1695	1.18032	1.30617	1.38038	1.40605	0.0778999	1.27192	5.42197e-05	--
1107	15.93	22.62	35.92	18.38	9.874	tr|E1BLV1|E1BLV1_BOVIN	Oxysterol-binding protein OS=Bos taurus GN=OSBPL1A PE=3 SV=2	BOVIN	9	E1BLV1	GN=OSBPL1A	1.51356	1.57036	2.51189	0.539511	0.564937	0.912011	0.608135	0.636796	1.03753	0.565749	1.09941	0.663222	--
1108	15.91	16.92	52.87	37.58	34.08	tr|F1MLX0|F1MLX0_BOVIN	Uncharacterized protein OS=Bos taurus GN=FAHD2A PE=4 SV=1	BOVIN	9	F1MLX0	GN=FAHD2A	2.31206	1.77011	1.57036	1.27057	0.963829	0.831764	1.51356	1.14815	0.990832	0.322228	1.37458	0.0437202	--
1109	15.91	16.74	69.27	56.88	43.58	sp|Q3MHP2|RB11B_BOVIN	Ras-related protein Rab-11B OS=Bos taurus GN=RAB11B PE=2 SV=3	BOVIN	10	Q3MHP2	GN=RAB11B	1.13763	1.1272	1.28233	1	0.981748	1.1272	0.937562	0.928966	1.05682	0.102062	1.06438	0.132202	--
1110	15.9	25.23	36.56	17.34	14.2	tr|A7Z055|A7Z055_BOVIN	PLAA protein OS=Bos taurus GN=PLAA PE=2 SV=1	BOVIN	12	A7Z055	GN=PLAA	0.717794	0.83946	1.1272	0.731139	0.83946	1.11686	0.772681	0.895365	1.19124	0.188268	0.914578	0.198161	--
1111	15.89	21.15	38.28	21.07	14.71	tr|F1MJZ7|F1MJZ7_BOVIN	TBC1 domain family member 10B OS=Bos taurus GN=TBC1D10B PE=4 SV=2	BOVIN	10	F1MJZ7	GN=TBC1D10B	0.619441	0.981748	0.954993	0.717794	1.14815	1.11686	0.570164	0.895365	0.870964	0.220243	0.875054	0.104044	--
1112	15.89	19.07	37.71	23.23	14.14	tr|F1MN40|F1MN40_BOVIN	NUMB like, endocytic adaptor protein OS=Bos taurus GN=NUMBL PE=4 SV=2	BOVIN	8	F1MN40	GN=NUMBL	0.744732	0.801678	0.666807	0.887156	0.954993	0.794328	0.772681	0.824138	0.691831	0.107193	0.793149	0.000126884	--
1113	15.89	17.54	75.37	66.5	53.2	tr|E1BEL7|E1BEL7_BOVIN	Heat shock protein beta-1 OS=Bos taurus GN=HSPB1 PE=1 SV=2	BOVIN	20	E1BEL7	GN=HSPB1	2.46604	1.45881	0.903649	2.80543	1.64437	0.937562	3.49945	2.12814	1.18032	0.447442	1.89153	0.0176161	UP
1114	15.88	17.43	85.4	71.53	63.5	sp|Q02368|NDUB7_BOVIN	NADH dehydrogenase [ubiquinone] 1 beta subcomplex subunit 7 OS=Bos taurus GN=NDUFB7 PE=1 SV=2	BOVIN	17	Q02368	GN=NDUFB7	1.35519	1.01859	0.717794	1.20226	0.912011	0.642688	1.24738	0.946237	0.672977	0.254004	0.968348	0.725308	--
1115	15.87	18.29	87.25	64.43	55.7	sp|Q3T0C7|STMN1_BOVIN	Stathmin OS=Bos taurus GN=STMN1 PE=2 SV=3	BOVIN	12	Q3T0C7	GN=STMN1	1.27057	0.751623	1.25892	1.20226	0.717794	1.19124	1.1272	0.672977	1.11686	0.224471	1.03438	0.686341	--
1116	15.85	23.5	66.27	45.78	27.11	sp|P19858|LDHA_BOVIN	L-lactate dehydrogenase A chain OS=Bos taurus GN=LDHA PE=2 SV=2	BOVIN	11	P19858	GN=LDHA	1.11686	1.23595	1.34276	0.824138	0.92045	1.00925	0.816582	0.903649	0.990832	0.168367	1.01783	0.77602	--
1117	15.83	22.8	30.38	15.15	7.5	tr|E1BMJ5|E1BMJ5_BOVIN	Uncharacterized protein OS=Bos taurus GN=PNPLA6 PE=4 SV=2	BOVIN	9	E1BMJ5	GN=PNPLA6	0.772681	1.04713	0.824138	0.751623	1.01859	0.801678	0.824138	1.10662	0.879022	0.138677	0.891736	0.038337	--
1118	15.81	16.33	62.79	49.61	38.76	sp|P00428|COX5B_BOVIN	Cytochrome c oxidase subunit 5B, mitochondrial OS=Bos taurus GN=COX5B PE=1 SV=2	BOVIN	13	P00428	GN=COX5B	1.05682	0.903649	1.04713	1.01859	0.870964	1.00925	1.1272	0.972747	1.11686	0.0810199	1.01369	0.649891	--
1119	15.8	26.01	41.86	17.34	9.109	tr|F1MFA3|F1MFA3_BOVIN	Pitrilysin metallopeptidase 1 OS=Bos taurus GN=PITRM1 PE=4 SV=2	BOVIN	11	F1MFA3	GN=PITRM1	1.45881	1.65959	1.75388	0.855067	0.990832	1.05682	1.04713	1.23595	1.31826	0.231395	1.26404	0.0340012	--
1120	15.79	18.72	31.7	18.55	10.32	tr|F1MFA5|F1MFA5_BOVIN	Rho GTPase activating protein 44 OS=Bos taurus GN=ARHGAP44 PE=4 SV=1	BOVIN	7	F1MFA5	GN=ARHGAP44	1.25892	1.47231	0.847227	1.15878	1.35519	0.772681	1.23595	1.43219	0.831764	0.220472	1.15167	0.129596	--
1121	15.79	16.32	50	30.45	24.77	tr|F1MG05|F1MG05_BOVIN	Elongation factor 1-gamma OS=Bos taurus GN=EEF1G PE=1 SV=1	BOVIN	9	F1MG05	GN=EEF1G	1.00925	1.03753	1.0666	0.928966	0.954993	0.981748	0.954993	0.981748	1	0.0410797	0.990647	0.533882	--
1122	15.75	18.09	55.63	40.38	29.34	sp|Q3SZI8|IVD_BOVIN	Isovaleryl-CoA dehydrogenase, mitochondrial OS=Bos taurus GN=IVD PE=2 SV=1	BOVIN	9	Q3SZI8	GN=IVD	1.14815	0.704693	0.946237	0.787046	0.505825	0.648634	0.862979	0.559758	0.724436	0.245561	0.765307	0.00770676	--
1123	15.74	35.5	44.52	17.66	9.608	tr|E1BGU2|E1BGU2_BOVIN	Cytoplasmic linker associated protein 1 OS=Bos taurus GN=CLASP1 PE=4 SV=2	BOVIN	15	E1BGU2	GN=CLASP1	0.544503	1.02802	1.11686	0.636796	1.18032	1.30617	0.529663	0.937562	1.02802	0.29175	0.923101	0.44266	--
1124	15.72	22.68	27.19	10.5	5.775	tr|E1B8E7|E1B8E7_BOVIN	Huntingtin OS=Bos taurus GN=HTT PE=4 SV=1	BOVIN	20	E1B8E7	GN=HTT	0.387258	0.847227	0.613762	0.387258	0.870964	0.613762	0.387258	0.83946	0.619441	0.30741	0.618488	0.000467414	DOWN
1125	15.7	18.18	43.38	18.14	16.23	tr|F1N6P2|F1N6P2_BOVIN	Uncharacterized protein OS=Bos taurus PE=4 SV=2	BOVIN	9	F1N6P2	GN=--	1.05682	1.72187	0.698232	0.809096	1.33045	0.544503	0.758578	1.23595	0.501187	0.397885	0.961854	0.785158	--
1126	15.69	20.67	36.14	18.01	10.19	tr|F1MXI4|F1MXI4_BOVIN	Uncharacterized protein OS=Bos taurus GN=MATR3 PE=1 SV=1	BOVIN	10	F1MXI4	GN=MATR3	1.51356	0.380189	1.14815	2.70396	0.666807	2.07014	1.5417	0.387258	1.18032	0.566075	1.28801	0.296306	--
1127	15.69	16.89	86.27	67.97	56.21	sp|Q5E963|ARP5L_BOVIN	Actin-related protein 2/3 complex subunit 5-like protein OS=Bos taurus GN=ARPC5L PE=2 SV=1	BOVIN	8	Q5E963	GN=ARPC5L	1.23595	1.10662	0.855067	1.2942	1.1695	0.903649	1.21339	1.09648	0.847227	0.148905	1.08023	0.19599	--
1128	15.65	128.89	91.44	89.41	85.59	sp|Q3ZBU7|TBB4A_BOVIN	Tubulin beta-4A chain OS=Bos taurus GN=TUBB4A PE=2 SV=1	BOVIN	186	Q3ZBU7	GN=TUBB4A	1.15878	1.21339	1.52757	2.31206	2.44343	3.16228	1.35519	1.36773	1.85353	0.354127	1.82155	0.00695904	UP
1129	15.64	19.27	20.54	11.01	6.829	tr|F1MKV4|F1MKV4_BOVIN	KIAA1549 OS=Bos taurus GN=KIAA1549 PE=4 SV=2	BOVIN	11	F1MKV4	GN=KIAA1549	1.02802	1.08643	0.990832	0.946237	1	0.912011	0.928966	0.972747	0.895365	0.0586566	0.9734	0.224085	--
1130	15.63	18.97	35.81	15.83	11.84	tr|F1MFT4|F1MFT4_BOVIN	Heterogeneous nuclear ribonucleoprotein U OS=Bos taurus GN=HNRNPU PE=1 SV=2	BOVIN	9	F1MFT4	GN=HNRNPU	1.03753	0.529663	0.990832	1.33045	0.685488	1.27057	1.07647	0.549541	1.02802	0.292298	0.944285	0.583717	--
1131	15.62	17.81	29.73	13.96	8.795	tr|F1N2W7|F1N2W7_BOVIN	Protocadherin 10 OS=Bos taurus GN=PCDH10 PE=4 SV=2	BOVIN	9	F1N2W7	GN=PCDH10	0.831764	1.22462	1	0.554626	0.824138	0.666807	0.724436	1.07647	0.862979	0.228665	0.86287	0.0848974	--
1132	15.61	17.12	54.4	45.6	34.85	tr|F1N318|F1N318_BOVIN	Vacuolar protein sorting-associated protein VTA1 homolog OS=Bos taurus GN=VTA1 PE=4 SV=1	BOVIN	8	F1N318	GN=VTA1	1.55597	1.19124	1.07647	1.08643	0.83946	0.758578	1.1695	0.895365	0.809096	0.226768	1.04246	0.625183	--
1133	15.59	18.27	64.81	50.93	37.5	sp|P80311|PPIB_BOVIN	Peptidyl-prolyl cis-trans isomerase B OS=Bos taurus GN=PPIB PE=1 SV=4	BOVIN	10	P80311	GN=PPIB	1.52757	1.35519	1.20226	1.22462	1.07647	0.954993	1.04713	0.92045	0.816582	0.188609	1.12503	0.134158	--
1134	15.59	17.77	49.8	29.59	24.69	sp|Q3SZ71|MPPB_BOVIN	Mitochondrial-processing peptidase subunit beta OS=Bos taurus GN=PMPCB PE=2 SV=1	BOVIN	9	Q3SZ71	GN=PMPCB	0.990832	0.928966	0.912011	1.02802	0.972747	0.954993	1	0.937562	0.92045	0.0390965	0.96062	0.0179872	--
1135	15.59	17.32	75.42	49.58	43.22	sp|Q32L35|MIC25_BOVIN	MICOS complex subunit MIC25 OS=Bos taurus GN=CHCHD6 PE=2 SV=1	BOVIN	10	Q32L35	GN=CHCHD6	1.00925	0.879022	0.49204	1.34276	1.15878	0.613762	1.19124	1.04713	0.57544	0.308613	0.92327	0.468113	--
1136	15.57	18.59	48.42	31.76	26.8	tr|F1MZR1|F1MZR1_BOVIN	PTGES3L-AARSD1 readthrough OS=Bos taurus GN=PTGES3L-AARSD1 PE=4 SV=1	BOVIN	10	F1MZR1	GN=PTGES3L-AARSD1	1.52757	1.39316	1.22462	1.13763	1.04713	0.912011	1.23595	1.13763	0.990832	0.154969	1.1785	0.024505	--
1137	15.56	22.26	44.66	28.82	16.98	tr|G3MWI5|G3MWI5_BOVIN	Coronin OS=Bos taurus GN=CORO1C PE=3 SV=1	BOVIN	10	G3MWI5	GN=CORO1C	0.660694	1.51356	0.30761	0.432514	1.08643	0.226986	0.448745	1.11686	0.239883	0.648842	0.670365	0.0644218	--
1138	15.55	29.11	32.61	13.24	8.099	tr|E1BM23|E1BM23_BOVIN	Rho GTPase activating protein 5 OS=Bos taurus GN=ARHGAP5 PE=4 SV=2	BOVIN	12	E1BM23	GN=ARHGAP5	0.816582	0.92045	0.862979	0.981748	1.09648	1.02802	0.879022	0.990832	0.92045	0.0879579	0.944062	0.0931947	--
1139	15.48	17.04	52.05	23.48	21.33	sp|Q9N2I8|TRXR2_BOVIN	Thioredoxin reductase 2, mitochondrial OS=Bos taurus GN=TXNRD2 PE=1 SV=2	BOVIN	9	Q9N2I8	GN=TXNRD2	1.0666	1.07647	1.02802	1.00925	1.01859	0.972747	1.01859	1.02802	0.981748	0.0313772	1.02222	0.0856779	--
1140	15.48	16.74	52.27	29.29	22.47	tr|F1MEB9|F1MEB9_BOVIN	Uncharacterized protein OS=Bos taurus GN=PRMT8 PE=3 SV=1	BOVIN	8	F1MEB9	GN=PRMT8	0.608135	1.09648	0.758578	0.591562	1.04713	0.731139	0.529663	0.928966	0.654636	0.251601	0.77181	0.0104824	--
1141	15.46	21.47	41.92	14.62	8.033	tr|F1MWN1|F1MWN1_BOVIN	Exportin-2 OS=Bos taurus GN=CSE1L PE=1 SV=1	BOVIN	7	F1MWN1	GN=CSE1L	0.801678	1.1272	1.00925	0.912011	1.27057	1.13763	0.816582	1.14815	1.02802	0.146777	1.0279	0.615125	--
1142	15.44	19.6	47.46	32.01	22.52	tr|A6QNL5|A6QNL5_BOVIN	PDIA6 protein (Fragment) OS=Bos taurus GN=PDIA6 PE=1 SV=1	BOVIN	13	A6QNL5	GN=PDIA6	2.77971	1.87068	1.67494	1.55597	1.0666	0.912011	1.94089	1.31826	1.13763	0.341742	1.58408	0.0157805	UP
1143	15.44	16.36	63.12	50.57	36.88	sp|Q3T0X5|PSA1_BOVIN	Proteasome subunit alpha type-1 OS=Bos taurus GN=PSMA1 PE=1 SV=1	BOVIN	12	Q3T0X5	GN=PSMA1	1.27057	0.855067	1.34276	1.09648	0.737904	1.1695	1.02802	0.698232	1.08643	0.206567	1.03166	0.685375	--
1144	15.43	18.36	46.28	29.53	23.26	tr|F1MN00|F1MN00_BOVIN	Uncharacterized protein OS=Bos taurus GN=ACADL PE=3 SV=2	BOVIN	9	F1MN00	GN=ACADL	0.765597	0.847227	0.92045	0.549541	0.597035	0.660694	0.625173	0.685488	0.744732	0.159855	0.71066	9.21007e-05	--
1145	15.42	21.11	43.33	23.72	15.26	tr|F1MZ03|F1MZ03_BOVIN	ArfGAP with coiled-coil, ankyrin repeat and PH domains 2 OS=Bos taurus GN=ACAP2 PE=4 SV=1	BOVIN	10	F1MZ03	GN=ACAP2	0.903649	0.862979	0.879022	0.990832	0.937562	0.954993	1	0.946237	0.963829	0.0476205	0.937678	0.00425003	--
1146	15.41	25.63	57.17	32.61	19.84	sp|Q2KI84|SYHC_BOVIN	Histidine--tRNA ligase, cytoplasmic OS=Bos taurus GN=HARS PE=2 SV=1	BOVIN	10	Q2KI84	GN=HARS	1.1695	1.13763	1.15878	0.972747	0.937562	0.963829	0.981748	0.946237	0.972747	0.0897086	1.02675	0.435154	--
1147	15.4	21.75	28.12	15.63	9.345	tr|E1BPM7|E1BPM7_BOVIN	Ras association (RalGDS/AF-6) and pleckstrin homology domains 1 OS=Bos taurus GN=RAPH1 PE=4 SV=2	BOVIN	8	E1BPM7	GN=RAPH1	0.744732	1.13763	0.660694	0.679204	1.01859	0.60256	0.642688	0.963829	0.57544	0.247687	0.780596	0.0124305	--
1148	15.39	19.14	46.79	26.24	17.8	tr|F1MYW0|F1MYW0_BOVIN	5'-nucleotidase domain containing 3 OS=Bos taurus GN=NT5DC3 PE=4 SV=2	BOVIN	8	F1MYW0	GN=NT5DC3	0.398107	0.529663	0.436516	0.487529	0.648634	0.524808	0.432514	0.580764	0.474242	0.148468	0.50142	6.23971e-08	DOWN
1149	15.39	17.62	34.22	23.18	14.35	tr|A1A4J9|A1A4J9_BOVIN	DnaJ (Hsp40) homolog, subfamily A, member 3 OS=Bos taurus GN=DNAJA3 PE=2 SV=1	BOVIN	7	A1A4J9	GN=DNAJA3	0.963829	0.937562	0.564937	0.758578	0.731139	0.42462	0.816582	0.787046	0.461318	0.255056	0.716179	0.00230291	--
1150	15.38	22.69	31.94	16.24	7.511	tr|F1N662|F1N662_BOVIN	Phosphatidylinositol transfer protein membrane associated 2 OS=Bos taurus GN=PITPNM2 PE=4 SV=2	BOVIN	8	F1N662	GN=PITPNM2	1.1272	1.47231	0.737904	1.09648	1.41906	0.717794	0.990832	1.34276	0.691831	0.269938	1.06624	0.533319	--
1151	15.37	22.72	47.26	22.71	13.72	tr|A7Z038|A7Z038_BOVIN	ABCD3 protein OS=Bos taurus GN=ABCD3 PE=2 SV=1	BOVIN	10	A7Z038	GN=ABCD3	0.77983	1.90546	1.45881	0.366438	0.887156	0.666807	0.564937	1.34276	1.01859	0.46128	0.998978	0.995147	--
1152	15.37	19.04	41.85	29.3	24.01	tr|A6QL97|A6QL97_BOVIN	TMX3 protein OS=Bos taurus GN=TMX3 PE=2 SV=1	BOVIN	10	A6QL97	GN=TMX3	1.14815	1.55597	1.11686	0.855067	1.15878	0.83946	0.870964	1.18032	0.855067	0.209916	1.06452	0.437795	--
1153	15.35	20.47	46.3	27	20.32	tr|F1N4J4|F1N4J4_BOVIN	Synaptotagmin 7 OS=Bos taurus GN=SYT7 PE=4 SV=2	BOVIN	10	F1N4J4	GN=SYT7	0.717794	1.21339	0.870964	0.724436	1.21339	0.870964	0.787046	1.30617	0.946237	0.221615	0.961154	0.619932	--
1154	15.33	17.01	48.47	31.6	27.91	tr|G3N3D4|G3N3D4_BOVIN	Potassium channel tetramerization domain containing 12 OS=Bos taurus GN=KCTD12 PE=1 SV=1	BOVIN	9	G3N3D4	GN=KCTD12	0.816582	1.03753	1.08643	0.444631	0.539511	0.559758	0.57544	0.698232	0.737904	0.292142	0.721779	0.00577157	--
1155	15.32	17.45	90.22	84.78	71.74	sp|P02638|S100B_BOVIN	Protein S100-B OS=Bos taurus GN=S100B PE=1 SV=2	BOVIN	16	P02638	GN=S100B	1.34276	1.18032	0.963829	1.03753	0.903649	0.744732	1.28233	1.1272	0.92045	0.173286	1.05587	0.412935	--
1156	15.31	17.43	51.4	39.04	30.34	sp|Q08DW2|KPRA_BOVIN	Phosphoribosyl pyrophosphate synthase-associated protein 1 OS=Bos taurus GN=PRPSAP1 PE=2 SV=1	BOVIN	9	Q08DW2	GN=PRPSAP1	0.580764	0.870964	0.928966	0.359749	0.519996	0.534564	0.376704	0.554626	0.60256	0.309263	0.592099	0.000232654	DOWN
1157	15.31	16.86	39.66	27.83	20.69	sp|Q3T0L2|ERP44_BOVIN	Endoplasmic reticulum resident protein 44 OS=Bos taurus GN=ERP44 PE=2 SV=1	BOVIN	9	Q3T0L2	GN=ERP44	1.14815	1.01859	1.02802	1.03753	0.92045	0.928966	1.09648	0.972747	0.981748	0.0691318	1.01474	0.568678	--
1158	15.29	32.62	75.79	56.56	40.95	sp|Q0VCP4|SEPT8_BOVIN	Septin-8 OS=Bos taurus GN=SEPT8 PE=2 SV=3	BOVIN	29	Q0VCP4	GN=SEPT8	1.45881	0.954993	1.7378	1.25892	0.824138	1.51356	1.64437	1.07647	1.97697	0.261245	1.38289	0.017132	--
1159	15.29	17.96	34.22	23.56	13.32	sp|Q3B7N0|CAD13_BOVIN	Cadherin-13 OS=Bos taurus GN=CDH13 PE=2 SV=1	BOVIN	12	Q3B7N0	GN=CDH13	1.0666	0.954993	0.591562	1.48594	1.30617	0.824138	0.972747	0.870964	0.57544	0.293929	0.96095	0.705971	--
1160	15.28	19.94	31.48	16.37	7.24	sp|Q1RMU2|CYLD_BOVIN	Ubiquitin carboxyl-terminal hydrolase CYLD OS=Bos taurus GN=CYLD PE=2 SV=1	BOVIN	7	Q1RMU2	GN=CYLD	1.02802	1.0666	0.972747	1.00925	1.04713	0.954993	0.990832	1.01859	0.928966	0.0417376	1.0019	0.900781	--
1161	15.25	31.4	77.06	62.06	53.24	tr|A5PKD6|A5PKD6_BOVIN	G protein subunit beta 4 OS=Bos taurus GN=GNB4 PE=2 SV=1	BOVIN	24	A5PKD6	GN=GNB4	0.711214	0.648634	0.751623	0.870964	0.794328	0.92045	0.787046	0.717794	0.831764	0.102342	0.781535	5.60991e-05	--
1162	15.25	20.66	41.94	23	17.21	tr|G1K1S1|G1K1S1_BOVIN	Acetolactate synthase-like protein OS=Bos taurus GN=ILVBL PE=1 SV=1	BOVIN	8	G1K1S1	GN=ILVBL	0.928966	1.34276	0.990832	1.36773	1.97697	1.45881	1.23595	1.80302	1.31826	0.231937	1.38037	0.00992685	--
1163	15.25	17.47	43.33	33.1	21.9	tr|A6QR07|A6QR07_BOVIN	AGK protein OS=Bos taurus GN=AGK PE=2 SV=1	BOVIN	9	A6QR07	GN=AGK	1.44544	1.97697	1.31826	0.972747	1.30617	0.879022	0.895365	1.23595	0.816582	0.288064	1.20517	0.133159	--
1164	15.23	16.16	69.43	53.37	47.15	sp|Q3MHY1|CSRP1_BOVIN	Cysteine and glycine-rich protein 1 OS=Bos taurus GN=CSRP1 PE=2 SV=3	BOVIN	9	Q3MHY1	GN=CSRP1	2.58226	1.88799	1.23595	3.69828	2.70396	1.7378	2.55859	1.87068	1.20226	0.348045	2.1642	0.00237541	UP
1165	15.22	19.4	34.43	20.66	11.42	tr|F1MYK3|F1MYK3_BOVIN	Uncharacterized protein OS=Bos taurus GN=EPN2 PE=4 SV=2	BOVIN	8	F1MYK3	GN=EPN2	1.05682	0.717794	1.19124	1.11686	0.758578	1.25892	1.11686	0.758578	1.25892	0.203215	1.02607	0.7328	--
1166	15.22	16.86	39.25	23.38	20.46	tr|F1N5H4|F1N5H4_BOVIN	Shisa family member 7 OS=Bos taurus GN=SHISA7 PE=4 SV=2	BOVIN	8	F1N5H4	GN=SHISA7	0.580764	0.672977	0.636796	1	1.1695	1.08643	0.787046	0.92045	0.847227	0.22661	0.855687	0.0684017	--
1167	15.22	16.48	98.23	67.26	53.98	sp|Q05752|NDUA7_BOVIN	NADH dehydrogenase [ubiquinone] 1 alpha subcomplex subunit 7 OS=Bos taurus GN=NDUFA7 PE=1 SV=2	BOVIN	9	Q05752	GN=NDUFA7	2.03236	1.7378	1.48594	1.0666	0.928966	0.772681	0.981748	0.847227	0.711214	0.37485	1.17384	0.296243	--
1168	15.21	17.9	76.33	63.31	43.79	sp|P00423|COX41_BOVIN	Cytochrome c oxidase subunit 4 isoform 1, mitochondrial OS=Bos taurus GN=COX4I1 PE=1 SV=1	BOVIN	14	P00423	GN=COX4I1	2.75423	2.33346	1.57036	2.22844	1.8197	1.1695	1.64437	1.34276	0.92045	0.319016	1.7537	0.00515945	UP
1169	15.2	16.73	44.36	34.8	25.74	sp|Q29RK4|RD23B_BOVIN	UV excision repair protein RAD23 homolog B OS=Bos taurus GN=RAD23B PE=2 SV=1	BOVIN	10	Q29RK4	GN=RAD23B	1.05682	0.946237	1.01859	1.07647	0.963829	1.02802	0.981748	0.879022	0.946237	0.0594495	0.988552	0.596686	--
1170	15.19	16.86	64.58	49.45	43.91	tr|Q3T0Y1|Q3T0Y1_BOVIN	Ubiquitin thioesterase OS=Bos taurus GN=OTUB1 PE=1 SV=1	BOVIN	11	Q3T0Y1	GN=OTUB1	3.40408	1.75388	2.24905	1.87068	0.937562	1.23595	1.57036	0.765597	1.03753	0.467535	1.64719	0.0447588	UP
1171	15.16	42.87	50.77	24.27	9.293	tr|F1MLU7|F1MLU7_BOVIN	Kinectin 1 OS=Bos taurus GN=KTN1 PE=1 SV=2	BOVIN	15	F1MLU7	GN=KTN1	1.88799	1.47231	2.0893	1.23595	0.946237	1.39316	1.1695	0.887156	1.31826	0.272621	1.37776	0.0216565	--
1172	15.14	53.22	52.52	39.71	22.96	tr|A7Z090|A7Z090_BOVIN	ANK3 protein OS=Bos taurus GN=ANK3 PE=2 SV=1	BOVIN	24	A7Z090	GN=ANK3	1.08643	1.0666	1.02802	1.09648	1.07647	1.04713	1.09648	1.07647	1.04713	0.0210729	1.06902	2.44529e-05	--
1173	15.14	25.44	42.32	15.55	8.294	tr|F1N746|F1N746_BOVIN	RAB GTPase activating protein 1 OS=Bos taurus GN=RABGAP1 PE=4 SV=2	BOVIN	9	F1N746	GN=RABGAP1	1.40605	1.33045	1.41906	0.831764	0.787046	0.847227	1.11686	1.03753	1.13763	0.211384	1.10151	0.252535	--
1174	15.13	18.1	29.3	13.54	5.823	sp|O97827|AGRL3_BOVIN	Adhesion G protein-coupled receptor L3 OS=Bos taurus GN=ADGRL3 PE=2 SV=1	BOVIN	7	O97827	GN=ADGRL3	1.45881	1.36773	0.529663	1.38038	1.2942	0.510505	1.31826	1.23595	0.496592	0.371277	1.06579	0.650737	--
1175	15.12	29.4	83.94	62.39	56.42	sp|Q9N0V4|GSTM1_BOVIN	Glutathione S-transferase Mu 1 OS=Bos taurus GN=GSTM1 PE=1 SV=3	BOVIN	23	Q9N0V4	GN=GSTM1	0.201372	0.138038	0.654636	0.190546	0.127057	0.660694	0.197697	0.134276	0.691831	0.718859	0.332905	4.84849e-05	--
1176	15.11	16.98	65.49	47.84	38.43	sp|Q58DU5|PSA3_BOVIN	Proteasome subunit alpha type-3 OS=Bos taurus GN=PSMA3 PE=1 SV=3	BOVIN	8	Q58DU5	GN=PSMA3	2.80543	1.69044	2.01372	2.46604	1.49969	1.77011	2.12814	1.23595	1.51356	0.248791	1.90256	0.000651265	UP
1177	15.1	20.52	35.53	22.84	19.46	tr|A0JNE9|A0JNE9_BOVIN	CTP synthase OS=Bos taurus GN=CTPS PE=2 SV=1	BOVIN	11	A0JNE9	GN=CTPS	1.03753	1.01859	1.07647	0.937562	0.928966	0.981748	0.990832	0.972747	1.02802	0.0453613	0.99694	0.852967	--
1178	15.08	17.2	40.3	28.33	19.39	tr|G3N354|G3N354_BOVIN	Solute carrier family 32 member 1 OS=Bos taurus GN=SLC32A1 PE=4 SV=1	BOVIN	9	G3N354	GN=SLC32A1	0.691831	1.23595	0.580764	0.461318	0.809096	0.37325	0.496592	0.870964	0.398107	0.400025	0.657541	0.00619675	DOWN
1179	15.07	22.55	34.58	17.52	8.874	tr|A5D7D8|A5D7D8_BOVIN	GRM3 protein OS=Bos taurus GN=GRM3 PE=2 SV=1	BOVIN	8	A5D7D8	GN=GRM3	0.801678	1.1272	0.737904	0.772681	1.07647	0.698232	0.751623	1.04713	0.685488	0.193822	0.855378	0.0388743	--
1180	15.06	19.52	54.17	31.48	27.08	tr|E1BIM6|E1BIM6_BOVIN	Neuronal pentraxin 1 OS=Bos taurus GN=NPTX1 PE=4 SV=1	BOVIN	12	E1BIM6	GN=NPTX1	0.816582	0.870964	0.564937	1.24738	1.31826	0.794328	1.43219	1.51356	0.903649	0.297511	1.05132	0.654977	--
1181	15.05	19.68	61.21	43.58	34.01	sp|Q5E954|DNJA1_BOVIN	DnaJ homolog subfamily A member 1 OS=Bos taurus GN=DNAJA1 PE=2 SV=2	BOVIN	10	Q5E954	GN=DNAJA1	0.809096	1.21339	0.928966	0.672977	1.00925	0.765597	0.751623	1.1272	0.847227	0.190139	0.902814	0.147972	--
1182	15.05	17.34	36.45	18.86	15.53	sp|Q3SZI6|RPN2_BOVIN	Dolichyl-diphosphooligosaccharide--protein glycosyltransferase subunit 2 OS=Bos taurus GN=RPN2 PE=2 SV=1	BOVIN	9	Q3SZI6	GN=RPN2	1.01859	1.00925	0.990832	1.03753	1.02802	1.01859	1.01859	1.00925	0.990832	0.0144473	1.0135	0.0312516	--
1183	15.02	17.41	54.11	36.64	29.79	tr|G3N0K2|G3N0K2_BOVIN	G protein subunit alpha z OS=Bos taurus GN=GNAZ PE=4 SV=1	BOVIN	9	G3N0K2	GN=GNAZ	0.642688	0.990832	0.648634	0.524808	0.816582	0.529663	0.515229	0.794328	0.524808	0.238554	0.665286	0.000336209	DOWN
1184	15.01	15.84	64.47	61.84	53.29	tr|F1MNQ4|F1MNQ4_BOVIN	Superoxide dismutase [Cu-Zn] OS=Bos taurus PE=3 SV=2	Cu-Zn	12	F1MNQ4	GN=--	1.97697	3.83707	1.21339	69.8232	85.5067	51.0505	5.59758	10.8643	3.43558	1.21487	25.9228	0.0555672	--
1185	15.01	15.58	41.83	28.53	25.21	sp|Q17QL5|CC50A_BOVIN	Cell cycle control protein 50A OS=Bos taurus GN=TMEM30A PE=1 SV=1	BOVIN	9	Q17QL5	GN=TMEM30A	0.787046	0.862979	0.801678	0.887156	0.981748	0.912011	0.787046	0.870964	0.809096	0.072737	0.855525	0.000175371	--
1186	14.98	16.38	66.8	58.7	43.72	tr|G3X6L8|G3X6L8_BOVIN	Nipsnap homolog 3A OS=Bos taurus GN=NIPSNAP3A PE=4 SV=1	BOVIN	12	G3X6L8	GN=NIPSNAP3A	1.43219	1.09648	0.751623	1.87068	1.44544	0.990832	1.34276	1.02802	0.717794	0.294758	1.1862	0.170418	--
1187	14.95	20.45	74.36	62.82	49.36	sp|P62992|RS27A_BOVIN	Ubiquitin-40S ribosomal protein S27a OS=Bos taurus GN=RPS27A PE=1 SV=2	BOVIN	13	P62992	GN=RPS27A	1.69044	0.60256	1.72187	2.29087	0.816582	2.31206	1.58489	0.559758	1.59956	0.427856	1.46429	0.0693588	--
1188	14.9	16.22	72.89	39.44	26.76	tr|F1MSQ7|F1MSQ7_BOVIN	Uncharacterized protein OS=Bos taurus GN=NIPSNAP1 PE=1 SV=1	BOVIN	10	F1MSQ7	GN=NIPSNAP1	1.34276	1.18032	0.801678	0.912011	0.787046	0.559758	1.13763	0.990832	0.679204	0.257063	0.93236	0.447786	--
1189	14.86	18.4	55.36	44.64	31.79	sp|A5D989|EF1D_BOVIN	Elongation factor 1-delta OS=Bos taurus GN=EEF1D PE=2 SV=2	BOVIN	9	A5D989	GN=EEF1D	1.1695	1.05682	1.04713	1.10662	1	0.990832	1.13763	1.01859	1.00925	0.0571803	1.0596	0.023845	--
1190	14.86	17.66	53.5	32.91	19.32	sp|Q1JQC5|RMD3_BOVIN	Regulator of microtubule dynamics protein 3 OS=Bos taurus GN=RMDN3 PE=2 SV=1	BOVIN	7	Q1JQC5	GN=RMDN3	2.26987	1.52757	0.946237	1.45881	0.963829	0.591562	1.77011	1.21339	0.744732	0.395196	1.27623	0.159951	--
1191	14.86	16.93	47.87	32.58	17.08	sp|Q3T102|EIF3E_BOVIN	Eukaryotic translation initiation factor 3 subunit E OS=Bos taurus GN=EIF3E PE=2 SV=1	BOVIN	8	Q3T102	GN=EIF3E	1.00925	1.03753	1.11686	0.928966	0.963829	1.03753	0.937562	0.963829	1.04713	0.0575985	1.00472	0.823314	--
1192	14.86	16.85	54.26	29.79	24.47	tr|A6H720|A6H720_BOVIN	NCK adaptor protein 2 OS=Bos taurus GN=NCK2 PE=2 SV=1	BOVIN	8	A6H720	GN=NCK2	0.751623	1	0.744732	0.679204	0.879022	0.679204	0.787046	1.00925	0.772681	0.144863	0.811418	0.00190479	--
1193	14.85	16.13	58.59	45.96	42.42	sp|Q29455|DNJC5_BOVIN	DnaJ homolog subfamily C member 5 OS=Bos taurus GN=DNAJC5 PE=1 SV=1	BOVIN	14	Q29455	GN=DNAJC5	1.25892	1.87068	1.65959	0.660694	1.04713	0.912011	0.691831	1.08643	0.954993	0.343011	1.12692	0.380216	--
1194	14.84	32.86	42.7	24.92	13.17	tr|E1BDG9|E1BDG9_BOVIN	10-formyltetrahydrofolate dehydrogenase OS=Bos taurus GN=ALDH1L2 PE=3 SV=2	BOVIN	13	E1BDG9	GN=ALDH1L2	0.83946	0.510505	0.744732	0.559758	0.343558	0.496592	0.666807	0.409261	0.591562	0.25925	0.573582	3.95437e-05	DOWN
1195	14.83	19.71	56.89	39.82	31.14	tr|F1ML12|F1ML12_BOVIN	Glutaredoxin-3 OS=Bos taurus GN=GLRX3 PE=4 SV=2	BOVIN	10	F1ML12	GN=GLRX3	2.65461	1.75388	2.10863	1.80302	1.14815	1.43219	2.12814	1.36773	1.69044	0.242653	1.78742	0.000890606	UP
1196	14.83	16	30.86	20.63	17.84	tr|F1MUS0|F1MUS0_BOVIN	RAN binding protein 9 OS=Bos taurus GN=RANBP9 PE=4 SV=2	BOVIN	7	F1MUS0	GN=RANBP9	1.15878	1.13763	1.07647	1.00925	0.990832	0.937562	1.10662	1.08643	1.02802	0.0647268	1.05906	0.0407509	--
1197	14.81	18.15	53.82	37.68	30.59	tr|A5PJS1|A5PJS1_BOVIN	G protein subunit beta 5 OS=Bos taurus GN=GNB5 PE=1 SV=1	BOVIN	11	A5PJS1	GN=GNB5	1.1695	1.23595	0.390841	0.83946	0.895365	0.288403	1.03753	1.09648	0.366438	0.429269	0.813329	0.16892	--
1198	14.79	18.77	37.49	13.68	8.81	sp|A5PKG6|UBE4A_BOVIN	Ubiquitin conjugation factor E4 A OS=Bos taurus GN=UBE4A PE=2 SV=1	BOVIN	8	A5PKG6	GN=UBE4A	1	1.01859	1.04713	1.00925	1.02802	1.05682	1	1.02802	1.04713	0.0193226	1.02611	0.00583676	--
1199	14.79	15.17	93.43	84.67	75.91	sp|Q3T114|RIDA_BOVIN	2-iminobutanoate/2-iminopropanoate deaminase OS=Bos taurus GN=RIDA PE=2 SV=3	BOVIN	10	Q3T114	GN=RIDA	1.5417	1.28233	2.03236	1.31826	1.10662	1.7378	1.30617	1.09648	1.72187	0.205722	1.4604	0.00249722	--
1200	14.74	18.47	51.05	32.01	19.67	tr|F1MP10|F1MP10_BOVIN	G protein pathway suppressor 1 OS=Bos taurus GN=GPS1 PE=4 SV=2	BOVIN	8	F1MP10	GN=GPS1	0.972747	1.01859	1.04713	0.972747	1.01859	1.04713	0.963829	1.00925	1.03753	0.0305603	1.00973	0.39863	--
1201	14.74	17.51	66.12	43.27	37.96	sp|Q17QQ2|TPMT_BOVIN	Thiopurine S-methyltransferase OS=Bos taurus GN=TPMT PE=2 SV=1	BOVIN	9	Q17QQ2	GN=TPMT	1.61436	0.824138	1.59956	1.11686	0.586138	1.10662	1.35519	0.704693	1.35519	0.310257	1.14031	0.294527	--
1202	14.72	17.71	29.38	11.64	6.036	tr|F1N1Z2|F1N1Z2_BOVIN	Uncharacterized protein OS=Bos taurus GN=USP47 PE=3 SV=2	BOVIN	7	F1N1Z2	GN=USP47	1.01859	0.972747	1.02802	1.1272	1.0666	1.13763	1.20226	1.14815	1.21339	0.0721675	1.10162	0.00682836	--
1203	14.71	19.42	53.85	33	23.08	sp|P58875|S14L2_BOVIN	SEC14-like protein 2 OS=Bos taurus GN=SEC14L2 PE=1 SV=2	BOVIN	7	P58875	GN=SEC14L2	0.928966	0.724436	0.946237	0.954993	0.744732	0.972747	0.831764	0.648634	0.847227	0.130353	0.844415	0.00396123	--
1204	14.71	18.29	48.1	33.67	26.08	tr|A7E3T7|A7E3T7_BOVIN	S-adenosylmethionine synthase OS=Bos taurus GN=MAT2A PE=1 SV=1	BOVIN	9	A7E3T7	GN=MAT2A	0.83946	0.870964	0.990832	0.772681	0.801678	0.912011	0.895365	0.92045	1.04713	0.0917307	0.894508	0.00662373	--
1205	14.7	15.5	56.08	40.74	36.24	sp|O02739|SPB6_BOVIN	Serpin B6 OS=Bos taurus GN=SERPINB6 PE=2 SV=1	BOVIN	11	O02739	GN=SERPINB6	0.510505	0.420727	0.787046	0.376704	0.310456	0.586138	0.487529	0.405508	0.765597	0.305644	0.51669	2.46535e-05	DOWN
1206	14.69	24.68	49.26	35.16	25.26	sp|Q2TBW0|ATX10_BOVIN	Ataxin-10 OS=Bos taurus GN=ATXN10 PE=2 SV=1	BOVIN	12	Q2TBW0	GN=ATXN10	0.972747	1.03753	1	0.928966	0.990832	0.954993	1.02802	1.09648	1.05682	0.0492332	1.00738	0.685112	--
1207	14.69	19.89	56.52	40.8	25.75	sp|Q0VCN1|NMRL1_BOVIN	NmrA-like family domain-containing protein 1 OS=Bos taurus GN=NMRAL1 PE=2 SV=1	BOVIN	10	Q0VCN1	GN=NMRAL1	0.353183	0.188799	0.229087	0.280543	0.139316	0.18197	0.283139	0.144544	0.183654	0.307685	0.220471	8.75092e-10	DOWN
1208	14.69	16.83	56.19	32.7	25.08	sp|P68102|IF2A_BOVIN	Eukaryotic translation initiation factor 2 subunit 1 OS=Bos taurus GN=EIF2S1 PE=2 SV=2	BOVIN	7	P68102	GN=EIF2S1	1.24738	0.903649	1.13763	1.0666	0.77983	0.981748	1.10662	0.809096	1.01859	0.144678	1.00568	0.914759	--
1209	14.68	24.57	49.29	26	16.6	tr|F1MDC1|F1MDC1_BOVIN	Uncharacterized protein OS=Bos taurus PE=1 SV=2	BOVIN	10	F1MDC1	GN=--	1.11686	1.11686	1.27057	1.11686	1.11686	1.27057	1.09648	1.09648	1.24738	0.0626358	1.16099	0.000242585	--
1210	14.68	17.41	52.96	32.39	31.36	tr|A7YY65|A7YY65_BOVIN	MTCH1 protein OS=Bos taurus GN=MTCH1 PE=2 SV=1	BOVIN	11	A7YY65	GN=MTCH1	0.436516	0.625173	0.428549	0.57544	0.83946	0.580764	0.440555	0.642688	0.440555	0.232556	0.556633	1.07533e-05	DOWN
1211	14.66	16.72	61.98	40.08	29.34	sp|A5D7A0|EFHD2_BOVIN	EF-hand domain-containing protein D2 OS=Bos taurus GN=EFHD2 PE=2 SV=1	BOVIN	10	A5D7A0	GN=EFHD2	2.03236	1.44544	1.78649	1.2942	0.903649	1.14815	1.51356	1.07647	1.35519	0.23794	1.39506	0.00984045	--
1212	14.65	27.03	34.56	17.97	10.27	sp|A7MBJ4|PTPRF_BOVIN	Receptor-type tyrosine-protein phosphatase F OS=Bos taurus GN=PTPRF PE=2 SV=1	BOVIN	18	A7MBJ4	GN=PTPRF	1.1695	1.10662	0.731139	1.44544	1.34276	0.879022	1.34276	1.23595	0.824138	0.21427	1.1197	0.195869	--
1213	14.64	16.91	55.78	40.92	29.37	sp|Q9N285|MTCH2_BOVIN	Mitochondrial carrier homolog 2 OS=Bos taurus GN=MTCH2 PE=2 SV=2	BOVIN	10	Q9N285	GN=MTCH2	0.704693	1.39316	0.83946	0.772681	1.44544	0.954993	0.586138	1.15878	0.724436	0.307318	0.953308	0.664116	--
1214	14.63	19.02	34.55	18.84	10.24	tr|E1BNK4|E1BNK4_BOVIN	Syntaxin binding protein 5 OS=Bos taurus GN=STXBP5 PE=4 SV=1	BOVIN	9	E1BNK4	GN=STXBP5	0.903649	1.1272	0.903649	0.794328	0.990832	0.794328	0.870964	1.07647	0.870964	0.118898	0.92582	0.0930979	--
1215	14.61	51.75	70.92	63.39	38.7	tr|A5D9F0|A5D9F0_BOVIN	Calcium/calmodulin-dependent protein kinase II delta OS=Bos taurus GN=CAMK2D PE=1 SV=1	BOVIN	36	A5D9F0	GN=CAMK2D	0.990832	1.07647	1.01859	0.928966	1.00925	0.954993	0.963829	1.04713	0.990832	0.0435623	0.997877	0.89353	--
1216	14.61	24.82	46.73	24.4	14.99	tr|E1BHA0|E1BHA0_BOVIN	Uncharacterized protein OS=Bos taurus GN=LZTS1 PE=4 SV=2	BOVIN	9	E1BHA0	GN=LZTS1	1.05682	1.1695	1.03753	0.912011	1.00925	0.895365	0.92045	1.01859	0.912011	0.0863161	0.992392	0.807975	--
1217	14.59	16.34	43.16	20.88	16.49	tr|F1MDA6|F1MDA6_BOVIN	Vacuolar protein sorting 45 homolog OS=Bos taurus GN=VPS45 PE=3 SV=1	BOVIN	9	F1MDA6	GN=VPS45	0.895365	1.47231	1.24738	0.636796	1.04713	0.895365	0.731139	1.21339	1.02802	0.243988	1.01854	0.838122	--
1218	14.56	20.24	68.23	56.77	54.69	sp|P62998|RAC1_BOVIN	Ras-related C3 botulinum toxin substrate 1 OS=Bos taurus GN=RAC1 PE=1 SV=1	BOVIN	13	P62998	GN=RAC1	1.07647	1.59956	1.6293	0.801678	1.25892	1.28233	0.570164	0.870964	0.887156	0.308952	1.1085	0.396355	--
1219	14.56	18.98	35.29	16.91	11.95	tr|F1MTL5|F1MTL5_BOVIN	Phosphatidylinositol 3-kinase catalytic subunit type 3 OS=Bos taurus GN=PIK3C3 PE=3 SV=2	BOVIN	9	F1MTL5	GN=PIK3C3	0.809096	1.21339	1.14815	1	1.47231	1.41906	0.816582	1.20226	1.14815	0.192607	1.13656	0.115671	--
1220	14.54	18.49	38.35	22.87	13.75	sp|P19687|GCYA1_BOVIN	Guanylate cyclase soluble subunit alpha-1 OS=Bos taurus GN=GUCY1A1 PE=1 SV=1	BOVIN	10	P19687	GN=GUCY1A1	0.928966	1.00925	0.937562	0.954993	1.03753	0.963829	0.954993	1.02802	0.963829	0.0381493	0.975441	0.0989108	--
1221	14.54	17.3	54.41	36.76	22.48	sp|P17248|SYWC_BOVIN	Tryptophan--tRNA ligase, cytoplasmic OS=Bos taurus GN=WARS PE=1 SV=3	BOVIN	10	P17248	GN=WARS	2.35505	1.5417	2.75423	0.937562	0.608135	1.09648	1.19124	0.765597	1.39316	0.483093	1.40479	0.13007	--
1222	14.54	16.3	39.89	20.65	13.86	tr|E1BQ37|E1BQ37_BOVIN	Splicing factor proline and glutamine rich OS=Bos taurus GN=SFPQ PE=1 SV=1	BOVIN	9	E1BQ37	GN=SFPQ	1.80302	1.44544	1.31826	1.72187	1.36773	1.22462	1.67494	1.31826	1.1695	0.149075	1.44929	0.000369232	--
1223	14.53	16.25	52.3	38.52	32.16	tr|A6H797|A6H797_BOVIN	MLEC protein OS=Bos taurus GN=MLEC PE=1 SV=1	BOVIN	7	A6H797	GN=MLEC	1.21339	1.52757	1.02802	0.744732	0.946237	0.636796	0.801678	1.00925	0.685488	0.280285	0.954795	0.645593	--
1224	14.51	23.74	42.61	31.71	17.51	tr|F1MFZ6|F1MFZ6_BOVIN	Protein phosphatase, Mg2+/Mn2+ dependent 1H OS=Bos taurus GN=PPM1H PE=4 SV=2	BOVIN	10	F1MFZ6	GN=PPM1H	1.58489	1.5417	1.14815	1.38038	1.33045	1	1.18032	1.13763	0.83946	0.186204	1.23811	0.019253	--
1225	14.5	21.65	30.94	13.09	5.841	tr|E1BP90|E1BP90_BOVIN	Brefeldin A-inhibited guanine nucleotide-exchange protein 1 OS=Bos taurus GN=ARFGEF1 PE=4 SV=2	BOVIN	10	E1BP90	GN=ARFGEF1	0.928966	0.990832	1.00925	0.92045	0.981748	0.990832	0.963829	1.02802	1.04713	0.0402448	0.984562	0.302496	--
1226	14.5	17.68	38.82	25.51	18.11	tr|A5PJD6|A5PJD6_BOVIN	ATL3 protein OS=Bos taurus GN=ATL3 PE=2 SV=1	BOVIN	7	A5PJD6	GN=ATL3	1.15878	1.5417	2.75423	1.23595	1.59956	2.85759	1.02802	1.34276	2.53513	0.383355	1.78375	0.0118456	UP
1227	14.49	15.78	53.37	29.45	20.65	tr|G3N2R6|G3N2R6_BOVIN	Methyl-CpG-binding protein 2 OS=Bos taurus GN=MECP2 PE=4 SV=1	BOVIN	7	G3N2R6	GN=MECP2	1.10662	0.554626	0.642688	1.52757	0.758578	0.870964	1.14815	0.570164	0.660694	0.355474	0.871117	0.272945	--
1228	14.48	56.89	59.42	44.61	33.33	tr|F1MVF1|F1MVF1_BOVIN	Uncharacterized protein OS=Bos taurus GN=CAMK2G PE=4 SV=2	BOVIN	41	F1MVF1	GN=CAMK2G	1.44544	1.90546	1.6293	1.08643	1.40605	1.22462	0.787046	1.04713	0.879022	0.269882	1.26783	0.0577224	--
1229	14.48	23.46	38.67	20.86	11.19	sp|P23727|P85A_BOVIN	Phosphatidylinositol 3-kinase regulatory subunit alpha OS=Bos taurus GN=PIK3R1 PE=1 SV=1	BOVIN	10	P23727	GN=PIK3R1	1.07647	1.01859	1.01859	1.09648	1.03753	1.03753	1.10662	1.03753	1.03753	0.0294397	1.05187	0.00146778	--
1230	14.46	18.41	38.57	19.35	13.9	tr|F1MX38|F1MX38_BOVIN	Signal transducer and activator of transcription OS=Bos taurus GN=STAT3 PE=3 SV=1	BOVIN	9	F1MX38	GN=STAT3	1.13763	1.1695	1.07647	1.04713	1.07647	0.981748	0.990832	1.01859	0.937562	0.067544	1.04844	0.0890935	--
1231	14.45	20.88	32.14	13.91	8.977	sp|A6H7H1|F120A_BOVIN	Constitutive coactivator of PPAR-gamma-like protein 1 OS=Bos taurus GN=FAM120A PE=2 SV=1	BOVIN	9	A6H7H1	GN=FAM120A	0.505825	0.963829	1.04713	0.539511	1.00925	1.10662	0.57544	1.05682	1.15878	0.282046	0.884801	0.227962	--
1232	14.45	14.78	81.38	66.21	66.21	sp|O97725|NDUAC_BOVIN	NADH dehydrogenase [ubiquinone] 1 alpha subcomplex subunit 12 OS=Bos taurus GN=NDUFA12 PE=1 SV=1	BOVIN	11	O97725	GN=NDUFA12	1.31826	1.45881	1.18032	1.03753	1.13763	0.92045	1.10662	1.21339	0.981748	0.137213	1.15053	0.0272023	--
1233	14.42	17.35	37.79	19.77	14.15	tr|F1N534|F1N534_BOVIN	TBC1 domain family member 24 OS=Bos taurus GN=TBC1D24 PE=4 SV=1	BOVIN	8	F1N534	GN=TBC1D24	1	1.90546	1.58489	1.14815	2.12814	1.78649	0.77983	1.48594	1.23595	0.289637	1.45054	0.0162316	--
1234	14.41	18.13	44.75	36.42	20.99	sp|Q2KJ44|PTPA_BOVIN	Serine/threonine-protein phosphatase 2A activator OS=Bos taurus GN=PTPA PE=2 SV=1	BOVIN	7	Q2KJ44	GN=PTPA	1.24738	1.21339	1.6293	0.972747	0.946237	1.27057	1.07647	1.04713	1.40605	0.17306	1.20103	0.0256225	--
1235	14.41	15.02	56.31	40.54	30.63	sp|Q17R06|RAB21_BOVIN	Ras-related protein Rab-21 OS=Bos taurus GN=RAB21 PE=2 SV=1	BOVIN	8	Q17R06	GN=RAB21	0.717794	0.809096	0.824138	1.07647	1.20226	1.23595	0.912011	1.03753	1.05682	0.172418	0.985785	0.818944	--
1236	14.38	20.11	31.83	14.95	9.355	tr|Q9XSW5|Q9XSW5_BOVIN	Anion exchange protein OS=Bos taurus GN=BEB3 PE=2 SV=1	BOVIN	8	Q9XSW5	GN=BEB3	2.1677	0.413047	0.353183	5.80764	1.10662	0.937562	4.09261	0.772681	0.660694	0.991206	1.81242	0.236716	--
1237	14.38	17.66	69.61	45.75	31.7	sp|Q5E9H9|ABHDA_BOVIN	Mycophenolic acid acyl-glucuronide esterase, mitochondrial OS=Bos taurus GN=ABHD10 PE=2 SV=1	BOVIN	9	Q5E9H9	GN=ABHD10	1.38038	1.00925	0.679204	0.895365	0.660694	0.448745	1.13763	0.831764	0.564937	0.329647	0.84533	0.155076	--
1238	14.35	18.28	45.78	26.51	18.93	tr|A6QR01|A6QR01_BOVIN	LRRC47 protein OS=Bos taurus GN=LRRC47 PE=2 SV=1	BOVIN	7	A6QR01	GN=LRRC47	0.895365	0.870964	1	0.831764	0.809096	0.937562	0.92045	0.895365	1.02802	0.0743197	0.909842	0.00545638	--
1239	14.35	15.66	75.19	54.26	45.35	sp|Q0II86|SNP29_BOVIN	Synaptosomal-associated protein 29 OS=Bos taurus GN=SNAP29 PE=2 SV=1	BOVIN	7	Q0II86	GN=SNAP29	1.0666	0.972747	1	1.07647	0.981748	1.00925	1.08643	1	1.02802	0.0388481	1.02458	0.11879	--
1240	14.34	18.13	46.34	30.82	25.86	tr|F1MS84|F1MS84_BOVIN	Uncharacterized protein OS=Bos taurus GN=NOVA2 PE=4 SV=2	BOVIN	9	F1MS84	GN=NOVA2	1.19124	1.0666	0.981748	1.09648	0.981748	0.903649	1.08643	0.972747	0.895365	0.0901223	1.01956	0.563865	--
1241	14.33	22.79	36.98	18.27	11.05	tr|F1MME4|F1MME4_BOVIN	Calcium voltage-gated channel auxiliary subunit alpha2delta 3 OS=Bos taurus GN=CACNA2D3 PE=4 SV=2	BOVIN	8	F1MME4	GN=CACNA2D3	0.928966	0.981748	0.855067	0.801678	0.847227	0.731139	0.772681	0.816582	0.704693	0.101523	0.826642	0.000386015	--
1242	14.33	15.32	32.24	24.07	18.46	tr|F1N632|F1N632_BOVIN	Dolichyl-diphosphooligosaccharide--protein glycosyltransferase 48 kDa subunit OS=Bos taurus GN=DDOST PE=3 SV=2	BOVIN	7	F1N632	GN=DDOST	1.65959	1.7378	0.946237	1.11686	1.18032	0.642688	1.20226	1.28233	0.704693	0.303557	1.16364	0.226451	--
1243	14.31	24.92	31.12	14.91	8.621	tr|E1BMP2|E1BMP2_BOVIN	SEC31 homolog A, COPII coat complex component OS=Bos taurus GN=SEC31A PE=4 SV=2	BOVIN	11	E1BMP2	GN=SEC31A	1.72187	1.43219	1.87068	1.36773	1.13763	1.49969	1.34276	1.10662	1.45881	0.161667	1.43755	0.000706645	--
1244	14.31	15.35	13.23	6.314	3.608	tr|F1N367|F1N367_BOVIN	Aggrecan core protein OS=Bos taurus GN=ACAN PE=4 SV=2	BOVIN	9	F1N367	GN=ACAN	2.55859	1.90546	1.61436	2.60615	1.92309	1.6293	3.63078	2.70396	2.29087	0.261601	2.31806	0.000274673	UP
1245	14.3	17.92	68.33	39.82	35.29	sp|A7MAZ5|H13_BOVIN	Histone H1.3 OS=Bos taurus GN=HIST1H1D PE=1 SV=1	BOVIN	9	A7MAZ5	GN=HIST1H1D										#DIV/0!	#DIV/0!	#DIV/0!	--
1246	14.3	14.38	59.32	54.24	54.24	tr|Q0VCV6|Q0VCV6_BOVIN	V-type proton ATPase subunit G OS=Bos taurus GN=ATP6V1G2 PE=2 SV=1	BOVIN	26	Q0VCV6	GN=ATP6V1G2	0.855067	1.2942	0.887156	0.809096	1.22462	0.847227	0.636796	0.928966	0.654636	0.234365	0.904195	0.236839	--
1247	14.29	26.04	35.76	21.32	11.97	tr|F1MQH0|F1MQH0_BOVIN	Engulfment and cell motility 1 OS=Bos taurus GN=ELMO1 PE=4 SV=1	BOVIN	11	F1MQH0	GN=ELMO1	0.879022	0.717794	1.15878	0.972747	0.794328	1.28233	0.954993	0.787046	1.25892	0.202259	0.97844	0.765849	--
1248	14.29	15.83	31.52	21.76	13.51	tr|A6QLZ3|A6QLZ3_BOVIN	ARSB protein OS=Bos taurus GN=ARSB PE=2 SV=1	BOVIN	8	A6QLZ3	GN=ARSB	3.49945	1.25892	3.53183	2.0893	0.737904	2.12814	1.92309	0.672977	1.92309	0.493159	1.97386	0.0221611	UP
1249	14.28	18.12	67.33	44.06	41.09	tr|Q5GN72|Q5GN72_BOVIN	Alpha-1-acid glycoprotein OS=Bos taurus GN=agp PE=2 SV=2	BOVIN	11	Q5GN72	GN=agp	1.25892	2.22844	4.16869	0.660694	1.10662	2.03236	0.591562	0.972747	1.80302	0.63531	1.64701	0.118426	--
1250	14.28	17.81	73.75	60.62	52.51	sp|Q3ZCH9|HDHD2_BOVIN	Haloacid dehalogenase-like hydrolase domain-containing protein 2 OS=Bos taurus GN=HDHD2 PE=2 SV=1	BOVIN	9	Q3ZCH9	GN=HDHD2	1.25892	0.972747	0.879022	1.07647	0.83946	0.765597	1.01859	0.787046	0.717794	0.177577	0.923961	0.226295	--
1251	14.28	16.83	62.81	46.73	42.21	sp|Q5E947|PRDX1_BOVIN	Peroxiredoxin-1 OS=Bos taurus GN=PRDX1 PE=2 SV=1	BOVIN	13	Q5E947	GN=PRDX1	0.831764	0.359749	0.937562	1.61436	0.672977	1.83654	1.67494	0.711214	1.90546	0.469223	1.17162	0.403007	--
1252	14.27	17.94	61.82	37.27	29.09	sp|Q0VD34|PHYIP_BOVIN	Phytanoyl-CoA hydroxylase-interacting protein OS=Bos taurus GN=PHYHIP PE=2 SV=1	BOVIN	12	Q0VD34	GN=PHYHIP	1.10662	1.03753	0.963829	0.903649	0.847227	0.794328	0.801678	0.758578	0.711214	0.142422	0.880517	0.0272907	--
1253	14.26	15.5	41.05	23.14	16.59	tr|F1MDY6|F1MDY6_BOVIN	Olfactomedin 3 OS=Bos taurus GN=OLFM3 PE=4 SV=1	BOVIN	8	F1MDY6	GN=OLFM3	1.97697	1.36773	0.554626	2.65461	1.88799	0.731139	1.43219	1	0.409261	0.524524	1.33495	0.213054	--
1254	14.25	17.72	41.88	31.46	23.25	tr|F1MKB0|F1MKB0_BOVIN	Potassium voltage-gated channel subfamily A member 2 OS=Bos taurus GN=KCNA2 PE=3 SV=1	BOVIN	9	F1MKB0	GN=KCNA2	1.69044	1.69044	1.8197	1.30617	1.30617	1.40605	1.25892	1.25892	1.36773	0.140201	1.45606	0.000228118	--
1255	14.24	16.24	50.85	28.81	17.43	tr|E1BGF1|E1BGF1_BOVIN	KIAA0513 OS=Bos taurus GN=KIAA0513 PE=4 SV=2	BOVIN	9	E1BGF1	GN=KIAA0513	2.48886	2.18776	1.77011	1.41906	1.24738	1	1.72187	1.51356	1.21339	0.280244	1.618	0.00484348	UP
1256	14.22	18.07	45.59	22.95	10.11	tr|F1MMK8|F1MMK8_BOVIN	Lysine--tRNA ligase OS=Bos taurus GN=KARS PE=1 SV=1	BOVIN	7	F1MMK8	GN=KARS	1.04713	1.04713	1.09648	1.02802	1.03753	1.07647	0.990832	1	1.03753	0.0300535	1.04012	0.00668099	--
1257	14.21	20.66	34.23	19.82	11.2	sp|Q0V8S0|HGS_BOVIN	Hepatocyte growth factor-regulated tyrosine kinase substrate OS=Bos taurus GN=HGS PE=2 SV=1	BOVIN	9	Q0V8S0	GN=HGS	1.49969	1.13763	1.47231	1.14815	0.862979	1.13763	1.33045	1	1.31826	0.164513	1.2119	0.0169128	--
1258	14.18	18.18	33.08	11.72	9.892	tr|E1BCK4|E1BCK4_BOVIN	Protocadherin 7 OS=Bos taurus GN=PCDH7 PE=4 SV=2	BOVIN	11	E1BCK4	GN=PCDH7	0.981748	1.01859	0.928966	1.0666	1.11686	1.01859	1.00925	1.04713	0.954993	0.0531439	1.01586	0.430146	--
1259	14.17	25.83	78.92	74.1	61.45	sp|Q148F1|COF2_BOVIN	Cofilin-2 OS=Bos taurus GN=CFL2 PE=2 SV=1	BOVIN	18	Q148F1	GN=CFL2	1.90546	1.38038	1.61436	1.43219	1.05682	1.23595	1.51356	1.10662	1.30617	0.178071	1.39461	0.00201707	--
1260	14.17	19.96	32.57	14.87	8.314	tr|E1BA43|E1BA43_BOVIN	RIMS binding protein 2 OS=Bos taurus GN=RIMBP2 PE=4 SV=2	BOVIN	9	E1BA43	GN=RIMBP2	0.801678	1.03753	0.448745	0.870964	1.13763	0.501187	0.946237	1.19124	0.524808	0.319393	0.828891	0.104945	--
1261	14.16	18.35	49.91	28.8	16.28	sp|Q2NL21|DJC11_BOVIN	DnaJ homolog subfamily C member 11 OS=Bos taurus GN=DNAJC11 PE=2 SV=1	BOVIN	7	Q2NL21	GN=DNAJC11	0.887156	0.990832	0.847227	0.963829	1.07647	0.92045	0.946237	1.05682	0.895365	0.0761774	0.95382	0.109945	--
1262	14.15	18.98	37.57	20.2	13.28	tr|F1MHR6|F1MHR6_BOVIN	KH-type splicing regulatory protein OS=Bos taurus GN=KHSRP PE=1 SV=2	BOVIN	8	F1MHR6	GN=KHSRP	1.08643	0.717794	1.01859	1.8197	1.21339	1.70608	1.40605	0.928966	1.31826	0.271396	1.24614	0.0735285	--
1263	14.14	23.75	31.98	20.25	11.85	tr|Q08E42|Q08E42_BOVIN	Leucine rich repeat containing 8 family member A OS=Bos taurus GN=LLRC8A PE=2 SV=1	BOVIN	9	Q08E42	GN=LLRC8A	0.847227	1.72187	1.41906	0.60256	1.22462	1.02802	0.630957	1.25892	1.04713	0.316851	1.08671	0.496558	--
1264	14.14	15.31	54.23	38.87	21.32	tr|E1B7G3|E1B7G3_BOVIN	Uncharacterized protein OS=Bos taurus GN=STUB1 PE=4 SV=2	BOVIN	6	E1B7G3	GN=STUB1	1.35519	1.01859	1.40605	1.13763	0.855067	1.19124	1.13763	0.855067	1.18032	0.161227	1.12631	0.0846887	--
1265	14.13	15.23	72.35	64.12	64.12	sp|P63099|CANB1_BOVIN	Calcineurin subunit B type 1 OS=Bos taurus GN=PPP3R1 PE=1 SV=2	BOVIN	12	P63099	GN=PPP3R1	1.90546	1.33045	1.38038	1.38038	0.928966	0.963829	1.19124	0.816582	0.83946	0.2774	1.19297	0.137691	--
1266	14.12	18.91	21.78	7.259	3.973	tr|E1B7E1|E1B7E1_BOVIN	Teneurin transmembrane protein 4 OS=Bos taurus GN=TENM4 PE=4 SV=2	BOVIN	12	E1B7E1	GN=TENM4	0.660694	1.0666	0.47863	0.724436	1.1695	0.519996	0.711214	1.15878	0.515229	0.339349	0.778341	0.0449903	--
1267	14.09	16.44	37.99	28.38	23.36	sp|A0JNK3|HTRA2_BOVIN	Serine protease HTRA2, mitochondrial OS=Bos taurus GN=HTRA2 PE=2 SV=1	BOVIN	9	A0JNK3	GN=HTRA2	1.21339	1.02802	0.928966	1.28233	1.07647	0.981748	1.43219	1.21339	1.09648	0.132301	1.13922	0.0310049	--
1268	14.08	19.91	33.16	13.61	7.267	sp|P43481|KIT_BOVIN	Mast/stem cell growth factor receptor Kit OS=Bos taurus GN=KIT PE=2 SV=1	BOVIN	7	P43481	GN=KIT	1.0666	1.03753	1.0666	1.00925	0.981748	1.00925	1.0666	1.03753	1.0666	0.028882	1.03797	0.0071671	--
1269	14.06	21.64	35.06	18.51	12.34	tr|F1N2W5|F1N2W5_BOVIN	Diacylglycerol kinase OS=Bos taurus GN=DGKI PE=3 SV=1	BOVIN	9	F1N2W5	GN=DGKI	0.92045	1.07647	0.801678	0.912011	1.0666	0.787046	0.855067	0.990832	0.751623	0.123965	0.906863	0.0471733	--
1270	14.06	14.47	30.19	24.1	22.44	sp|Q1LZB5|TOM40_BOVIN	Mitochondrial import receptor subunit TOM40 homolog OS=Bos taurus GN=TOMM40 PE=2 SV=1	BOVIN	8	Q1LZB5	GN=TOMM40	2.53513	1.51356	1.18032	1.35519	0.809096	0.608135	1.7378	1.03753	0.77983	0.437244	1.28407	0.190298	--
1271	14.05	17.3	50.15	33.83	22.55	sp|Q2KIT4|DNJB4_BOVIN	DnaJ homolog subfamily B member 4 OS=Bos taurus GN=DNAJB4 PE=2 SV=1	BOVIN	7	Q2KIT4	GN=DNAJB4	1.51356	1.5417	0.928966	1.27057	1.30617	0.765597	1.24738	1.27057	0.765597	0.234089	1.1789	0.104062	--
1272	14.04	17.76	28.77	16.27	13.87	tr|F1MS27|F1MS27_BOVIN	Phosphodiesterase OS=Bos taurus GN=PDE4D PE=3 SV=2	BOVIN	10	F1MS27	GN=PDE4D	1.21339	1.36773	1.30617	1.02802	1.15878	1.10662	1	1.11686	1.07647	0.100839	1.15267	0.00591316	--
1273	14.04	15.59	61.65	44.44	32.62	sp|A5PJT0|MBLC2_BOVIN	Metallo-beta-lactamase domain-containing protein 2 OS=Bos taurus GN=MBLAC2 PE=2 SV=1	BOVIN	8	A5PJT0	GN=MBLAC2	0.862979	0.946237	0.847227	0.895365	0.972747	0.879022	0.847227	0.928966	0.831764	0.0522338	0.890171	0.000155737	--
1274	14.03	22.1	61.28	56.77	38.72	tr|Q0VC55|Q0VC55_BOVIN	Microtubule associated protein RP/EB family member 3 OS=Bos taurus GN=MAPRE3 PE=2 SV=1	BOVIN	19	Q0VC55	GN=MAPRE3	1.70608	1.25892	1.52757	1.25892	0.92045	1.13763	1.24738	0.903649	1.11686	0.199164	1.23083	0.028656	--
1275	14.03	15.29	52.63	39.34	31.3	sp|Q17QW1|BORG5_BOVIN	Cdc42 effector protein 1 OS=Bos taurus GN=CDC42EP1 PE=2 SV=1	BOVIN	7	Q17QW1	GN=CDC42EP1	2.22844	1.03753	1.67494	1.08643	0.465586	0.981748	0.765597	0.328095	0.660694	0.551177	1.02545	0.901799	--
1276	14.02	15.31	56.77	41.29	33.87	sp|Q3ZBQ0|SIR5_BOVIN	NAD-dependent protein deacylase sirtuin-5, mitochondrial OS=Bos taurus GN=SIRT5 PE=2 SV=1	BOVIN	10	Q3ZBQ0	GN=SIRT5	0.787046	0.954993	0.954993	0.831764	1	1.00925	0.737904	0.895365	0.895365	0.0995096	0.896298	0.0110446	--
1277	13.99	19.38	60.54	46.6	41.84	tr|G3X683|G3X683_BOVIN	Ankyrin repeat domain 29 OS=Bos taurus GN=ANKRD29 PE=4 SV=1	BOVIN	10	G3X683	GN=ANKRD29	1	1.01859	0.981748	1.02802	1.05682	1.01859	0.972747	0.990832	0.963829	0.0279206	1.00346	0.735622	--
1278	13.98	16.89	38.65	23.85	12.83	tr|F1N7U2|F1N7U2_BOVIN	NPL4 homolog, ubiquitin recognition factor OS=Bos taurus GN=NPLOC4 PE=4 SV=2	BOVIN	7	F1N7U2	GN=NPLOC4	1.15878	0.92045	1.2942	1.2942	1.03753	1.44544	1.21339	0.972747	1.35519	0.142752	1.18799	0.0139025	--
1279	13.98	15.16	43.01	27.12	23.31	tr|E1BF20|E1BF20_BOVIN	Uncharacterized protein OS=Bos taurus GN=HNRNPH1 PE=1 SV=2	BOVIN	9	E1BF20	GN=HNRNPH1	1.14815	0.963829	0.981748	1.19124	1.00925	1.01859	1.19124	1.00925	1.01859	0.0809572	1.0591	0.0870479	--
1280	13.95	22.87	40.87	24.16	13.48	tr|F1N2P1|F1N2P1_BOVIN	RAP1 GTPase activating protein 2 OS=Bos taurus GN=RAP1GAP2 PE=4 SV=2	BOVIN	9	F1N2P1	GN=RAP1GAP2	1.33045	1.00925	0.801678	0.847227	0.648634	0.539511	0.887156	0.685488	0.564937	0.287891	0.812704	0.0533726	--
1281	13.95	16.6	36.73	23.01	15.71	sp|Q3SWY2|ILK_BOVIN	Integrin-linked protein kinase OS=Bos taurus GN=ILK PE=2 SV=1	BOVIN	9	Q3SWY2	GN=ILK	1.55597	1.83654	1.31826	1.5417	1.83654	1.2942	1.48594	1.75388	1.24738	0.14017	1.54115	0.000103475	UP
1282	13.94	16.77	54.47	36.05	25.26	sp|Q58DN4|PPME1_BOVIN	Protein phosphatase methylesterase 1 OS=Bos taurus GN=PPME1 PE=2 SV=3	BOVIN	8	Q58DN4	GN=PPME1	1.0666	1.1695	1.0666	1.00925	1.10662	1.00925	0.946237	1.04713	0.946237	0.0657443	1.04082	0.129994	--
1283	13.94	14.87	73.06	41.63	30.61	tr|Q3T0S7|Q3T0S7_BOVIN	Chromosome 14 open reading frame 166 OS=Bos taurus GN=C10H14ORF166 PE=2 SV=1	BOVIN	8	Q3T0S7	GN=C10H14ORF166	1.72187	1.24738	1.27057	1.5417	1.11686	1.13763	1.52757	1.10662	1.1272	0.164392	1.31082	0.00353537	--
1284	13.92	19.25	37.25	18.07	12.5	tr|F1MW86|F1MW86_BOVIN	Hyperpolarization activated cyclic nucleotide gated potassium and sodium channel 2 OS=Bos taurus GN=HCN2 PE=4 SV=2	BOVIN	8	F1MW86	GN=HCN2	1.01859	1.22462	1.10662	1.49969	1.7378	1.61436	1.45881	1.70608	1.55597	0.170945	1.43584	0.00102387	--
1285	13.91	14.9	56.76	46.49	28.11	sp|Q1JP79|ARC1A_BOVIN	Actin-related protein 2/3 complex subunit 1A OS=Bos taurus GN=ARPC1A PE=2 SV=1	BOVIN	10	Q1JP79	GN=ARPC1A	0.928966	1	0.831764	0.912011	0.981748	0.816582	0.855067	0.92045	0.765597	0.0828204	0.890243	0.00295389	--
1286	13.9	15.68	37.06	17.73	11.88	tr|E1B7K6|E1B7K6_BOVIN	Diacylglycerol kinase OS=Bos taurus GN=DGKE PE=3 SV=2	BOVIN	7	E1B7K6	GN=DGKE	1.03753	1.45881	1.09648	1.18032	1.65959	1.24738	1.22462	1.69044	1.2942	0.166632	1.32104	0.00332097	--
1287	13.88	15.76	66.97	51.65	36.64	tr|F1MWR3|F1MWR3_BOVIN	Electron transfer flavoprotein subunit alpha, mitochondrial OS=Bos taurus GN=ETFA PE=1 SV=1	BOVIN	10	F1MWR3	GN=ETFA	2.99226	2.01372	1.83654	2.0893	1.41906	1.27057	2.22844	1.51356	1.36773	0.277706	1.85902	0.00152897	UP
1288	13.87	18.82	43.47	27.43	16.79	sp|Q2KHZ8|GLCM_BOVIN	Glucosylceramidase OS=Bos taurus GN=GBA PE=2 SV=1	BOVIN	10	Q2KHZ8	GN=GBA	0.990832	1.02802	1.0666	0.937562	0.972747	1.00925	0.912011	0.946237	0.981748	0.0459167	0.982778	0.311853	--
1289	13.86	16.43	25.83	16.85	12.05	tr|E1BNG6|E1BNG6_BOVIN	Family with sequence similarity 171 member A2 OS=Bos taurus GN=FAM171A2 PE=4 SV=2	BOVIN	7	E1BNG6	GN=FAM171A2	0.981748	1.15878	1.09648	0.928966	1.09648	1.03753	0.895365	1.0666	1.00925	0.0778694	1.03013	0.319041	--
1290	13.83	56.98	45.6	26.38	20.54	tr|E1BN47|E1BN47_BOVIN	Cytoplasmic FMR1-interacting protein 1 OS=Bos taurus GN=CYFIP1 PE=4 SV=2	BOVIN	27	E1BN47	GN=CYFIP1	0.625173	1.00925	1.09648	0.49204	0.751623	0.809096	0.444631	0.679204	0.724436	0.275249	0.736881	0.0063167	--
1291	13.82	14.99	34.62	27.53	22.27	tr|F1MBJ0|F1MBJ0_BOVIN	Ankyrin repeat domain 34A OS=Bos taurus GN=ANKRD34A PE=4 SV=2	BOVIN	7	F1MBJ0	GN=ANKRD34A	0.666807	0.660694	0.465586	0.895365	0.887156	0.619441	0.816582	0.809096	0.564937	0.199432	0.709518	0.000402223	--
1292	13.81	18.1	82.22	65.19	60	sp|P55052|FABP5_BOVIN	Fatty acid-binding protein, epidermal OS=Bos taurus GN=FABP5 PE=1 SV=4	BOVIN	10	P55052	GN=FABP5	1.5417	1.30617	1.59956	0.862979	0.704693	0.895365	0.801678	0.666807	0.831764	0.331726	1.02341	0.85021	--
1293	13.81	14.4	77.67	51.94	46.6	sp|P52556|BLVRB_BOVIN	Flavin reductase (NADPH) OS=Bos taurus GN=BLVRB PE=1 SV=2	BOVIN	9	P52556	GN=BLVRB	1.97697	1.25892	1.65959	2.53513	1.61436	2.10863	2.24905	1.40605	1.85353	0.209189	1.85136	0.000254483	UP
1294	13.8	26.37	41.14	20.89	12.75	tr|E1BH60|E1BH60_BOVIN	Phosphoinositide phospholipase C OS=Bos taurus GN=PLCL2 PE=4 SV=2	BOVIN	12	E1BH60	GN=PLCL2	0.990832	1.03753	1.04713	0.990832	1.03753	1.03753	0.946237	0.990832	1	0.0311837	1.00872	0.455763	--
1295	13.8	16.03	37.88	15.98	12.95	tr|E1BPU1|E1BPU1_BOVIN	Band 4.1-like protein 5 OS=Bos taurus GN=EPB41L5 PE=4 SV=2	BOVIN	7	E1BPU1	GN=EPB41L5	0.937562	1.65959	0.691831	1.1272	2.01372	0.847227	0.831764	1.45881	0.625173	0.397312	1.13254	0.428941	--
1296	13.79	23.63	32.63	19.6	9.243	sp|Q3SYU7|TNPO1_BOVIN	Transportin-1 OS=Bos taurus GN=TNPO1 PE=1 SV=2	BOVIN	11	Q3SYU7	GN=TNPO1	0.946237	0.946237	1.02802	0.946237	0.946237	1.02802	0.928966	0.92045	1	0.0406338	0.9656	0.0381209	--
1297	13.79	17.85	56.29	43.4	36.16	sp|Q2HJ58|PRPS1_BOVIN	Ribose-phosphate pyrophosphokinase 1 OS=Bos taurus GN=PRPS1 PE=2 SV=3	BOVIN	10	Q2HJ58	GN=PRPS1	0.887156	0.870964	0.92045	0.954993	0.928966	0.981748	0.928966	0.903649	0.963829	0.0367865	0.926747	0.000296759	--
1298	13.77	19.06	45.37	33.25	19.95	sp|Q0P5F7|PI42C_BOVIN	Phosphatidylinositol 5-phosphate 4-kinase type-2 gamma OS=Bos taurus GN=PIP4K2C PE=2 SV=1	BOVIN	8	Q0P5F7	GN=PIP4K2C	1.34276	1.23595	0.801678	1.27057	1.1695	0.758578	1.15878	1.04713	0.704693	0.214579	1.0544	0.515625	--
1299	13.77	16.7	39.39	28.28	21.21	tr|A6QLB8|A6QLB8_BOVIN	GSK3A protein OS=Bos taurus GN=GSK3A PE=2 SV=1	BOVIN	11	A6QLB8	GN=GSK3A	1	1.19124	0.758578	0.928966	1.1272	0.704693	0.794328	0.981748	0.630957	0.200936	0.901968	0.164568	--
1300	13.76	16.64	46.89	25.05	19.44	tr|A5PJC5|A5PJC5_BOVIN	MLYCD protein OS=Bos taurus GN=MLYCD PE=2 SV=1	BOVIN	8	A5PJC5	GN=MLYCD	1.04713	1.38038	1.02802	0.946237	1.25892	0.912011	1.03753	1.36773	1.00925	0.15133	1.10969	0.101866	--
1301	13.75	15.57	71.17	55.47	42.34	tr|Q3T0U3|Q3T0U3_BOVIN	Es1 protein OS=Bos taurus GN=ES1 PE=1 SV=1	BOVIN	14	Q3T0U3	GN=ES1	1.85353	2.24905	2.01372	0.580764	0.717794	0.60256	0.704693	0.887156	0.737904	0.557445	1.14969	0.527421	--
1302	13.73	19.06	47.24	19.13	10.27	tr|A7E2Z6|A7E2Z6_BOVIN	SPG7 protein OS=Bos taurus GN=SPG7 PE=2 SV=1	BOVIN	7	A7E2Z6	GN=SPG7	0.954993	1.00925	0.937562	0.887156	0.937562	0.870964	0.946237	1	0.92045	0.04568	0.940464	0.00442005	--
1303	13.73	16.5	47.63	35.8	28.7	sp|P43896|EFTS_BOVIN	Elongation factor Ts, mitochondrial OS=Bos taurus GN=TSFM PE=1 SV=1	BOVIN	10	P43896	GN=TSFM	0.887156	0.801678	0.660694	0.731139	0.666807	0.549541	0.724436	0.666807	0.549541	0.148646	0.693089	3.00057e-05	--
1304	13.72	16.53	42.21	21.76	13.32	tr|A0JNE6|A0JNE6_BOVIN	Eukaryotic translation initiation factor 2-alpha kinase 2 OS=Bos taurus GN=EIF2AK2 PE=1 SV=1	BOVIN	7	A0JNE6	GN=EIF2AK2	0.636796	1.2942	0.724436	0.199526	0.383707	0.212814	0.272898	0.519996	0.283139	0.65764	0.503056	0.00280443	--
1305	13.7	23.11	67.96	45.07	28.17	tr|A6QR15|A6QR15_BOVIN	LOC535277 protein OS=Bos taurus GN=LOC535277 PE=1 SV=1	BOVIN	12	A6QR15	GN=LOC535277	1.78649	1.2942	1.13763	1.64437	1.19124	1.04713	1.59956	1.1695	1.01859	0.201783	1.32097	0.00927951	--
1306	13.69	17.37	36.75	26.75	19.75	tr|F6PW02|F6PW02_BOVIN	Uncharacterized protein OS=Bos taurus GN=TFG PE=1 SV=1	BOVIN	9	F6PW02	GN=TFG	1	0.954993	1.00925	1.03753	0.990832	1.03753	1	0.954993	1.00925	0.0281439	0.999375	0.951464	--
1307	13.69	14.72	47.42	29.18	25.23	sp|Q32L92|CNN3_BOVIN	Calponin-3 OS=Bos taurus GN=CNN3 PE=2 SV=1	BOVIN	7	Q32L92	GN=CNN3	1.04713	0.912011	0.981748	1.1272	0.981748	1.05682	1.05682	0.92045	0.990832	0.0653334	1.00831	0.730607	--
1308	13.66	18.03	39.92	19.89	13.44	tr|A7MB36|A7MB36_BOVIN	TRIM3 protein OS=Bos taurus GN=TRIM3 PE=2 SV=1	BOVIN	8	A7MB36	GN=TRIM3	0.981748	0.981748	0.972747	0.963829	0.963829	0.963829	0.972747	0.972747	0.963829	0.0072471	0.970784	2.52337e-06	--
1309	13.66	17.15	31.27	16.92	14.35	sp|Q0V8L2|GGT7_BOVIN	Glutathione hydrolase 7 OS=Bos taurus GN=GGT7 PE=2 SV=1	BOVIN	9	Q0V8L2	GN=GGT7	0.831764	1.15878	0.809096	0.824138	1.15878	0.801678	0.737904	1.03753	0.717794	0.182179	0.897495	0.114127	--
1310	13.65	17.1	50	44.02	36.96	tr|F2Z4I1|F2Z4I1_BOVIN	GTP-binding protein Rheb OS=Bos taurus GN=RHEB PE=4 SV=1	BOVIN	9	F2Z4I1	GN=RHEB	2.05116	1.72187	1.31826	1.39316	1.1695	0.831764	1.28233	1.07647	0.772681	0.296141	1.2908	0.0636072	--
1311	13.64	20.08	63.61	36.39	33.23	tr|Q5E962|Q5E962_BOVIN	Aldo-keto reductase family 1, member B1 OS=Bos taurus GN=AKR1B1 PE=1 SV=1	BOVIN	12	Q5E962	GN=AKR1B1	1.30617	1.00925	1.49969	1.43219	1.11686	1.65959	1.33045	1.03753	1.5417	0.164264	1.32594	0.00286596	--
1312	13.64	19.88	53.71	33.17	21.78	sp|Q5E9Q3|CCD51_BOVIN	Coiled-coil domain-containing protein 51 OS=Bos taurus GN=CCDC51 PE=2 SV=1	BOVIN	8	Q5E9Q3	GN=CCDC51	1.0666	0.963829	1.0666	1.10662	1.00925	1.11686	1.08643	0.981748	1.09648	0.0501991	1.05493	0.0188801	--
1313	13.63	15.1	45.33	30.98	20.05	sp|P17697|CLUS_BOVIN	Clusterin OS=Bos taurus GN=CLU PE=1 SV=1	BOVIN	9	P17697	GN=CLU	2.65461	2.60615	0.862979	1.48594	1.48594	0.448745	1.78649	1.77011	0.554626	0.496816	1.51729	0.0882177	--
1314	13.62	14.09	40.83	24.55	24.55	tr|G3N094|G3N094_BOVIN	EARP complex and GARP complex interacting protein 1 OS=Bos taurus GN=EIPR1 PE=4 SV=1	BOVIN	8	G3N094	GN=EIPR1	1.02802	1.03753	0.972747	1.01859	1.02802	0.954993	1.02802	1.03753	0.963829	0.0314869	1.0077	0.512076	--
1315	13.61	16.63	31.06	16.41	7.558	tr|F1N076|F1N076_BOVIN	Uncharacterized protein OS=Bos taurus GN=CP PE=1 SV=2	BOVIN	6	F1N076	GN=CP	1.05682	0.744732	1.07647	0.954993	0.679204	0.963829	0.847227	0.613762	0.870964	0.176815	0.867555	0.0404314	--
1316	13.61	15.52	43.29	20.13	15.8	tr|F1MW58|F1MW58_BOVIN	Solute carrier family 25 member 23 OS=Bos taurus GN=SLC25A23 PE=3 SV=2	BOVIN	9	F1MW58	GN=SLC25A23	0.559758	0.619441	0.586138	0.625173	0.691831	0.642688	0.660694	0.731139	0.685488	0.0788886	0.644705	4.48164e-08	DOWN
1317	13.6	17.79	32.65	15.24	10.88	tr|F1MDL4|F1MDL4_BOVIN	B-Raf proto-oncogene, serine/threonine kinase OS=Bos taurus GN=BRAF PE=4 SV=2	BOVIN	9	F1MDL4	GN=BRAF	1.01859	1.07647	1.02802	0.946237	1	0.954993	0.990832	1.04713	1	0.0388436	1.00692	0.630345	--
1318	13.58	17.81	58.84	30.56	21.21	sp|Q2HJ33|OLA1_BOVIN	Obg-like ATPase 1 OS=Bos taurus GN=OLA1 PE=2 SV=1	BOVIN	8	Q2HJ33	GN=OLA1	1.0666	1.02802	1.05682	1.01859	0.990832	1.00925	1.01859	0.990832	1.00925	0.0242545	1.02098	0.0434586	--
1319	13.56	18.06	38.73	16.71	11.27	tr|E1B9E4|E1B9E4_BOVIN	Diacylglycerol kinase OS=Bos taurus GN=DGKG PE=3 SV=2	BOVIN	8	E1B9E4	GN=DGKG	0.954993	1	0.963829	1.07647	1.1272	1.07647	0.981748	1.02802	0.981748	0.0552303	1.02116	0.31954	--
1320	13.55	17.6	61.66	45.6	45.08	sp|P61585|RHOA_BOVIN	Transforming protein RhoA OS=Bos taurus GN=RHOA PE=1 SV=1	BOVIN	13	P61585	GN=RHOA	1.49969	2.75423	2.55859	0.711214	1.25892	1.23595	0.515229	0.903649	0.879022	0.544604	1.3685	0.199519	--
1321	13.55	14.46	77.91	52.91	41.86	sp|P42029|NDUA8_BOVIN	NADH dehydrogenase [ubiquinone] 1 alpha subcomplex subunit 8 OS=Bos taurus GN=NDUFA8 PE=1 SV=2	BOVIN	9	P42029	GN=NDUFA8	2.80543	1.85353	1.39316	2.22844	1.47231	1.04713	1.69044	1.11686	0.77983	0.372504	1.59857	0.0217069	UP
1322	13.53	16.34	40.14	19.86	11.11	tr|E1B8K6|E1B8K6_BOVIN	Uncharacterized protein OS=Bos taurus GN=NCL PE=1 SV=1	BOVIN	9	E1B8K6	GN=NCL	1.03753	0.928966	0.990832	1.07647	0.963829	1.02802	1.01859	0.912011	0.972747	0.0506751	0.992109	0.668869	--
1323	13.52	32.49	49.85	33.48	27.98	sp|P04409|KPCA_BOVIN	Protein kinase C alpha type OS=Bos taurus GN=PRKCA PE=1 SV=3	BOVIN	22	P04409	GN=PRKCA										#DIV/0!	#DIV/0!	#DIV/0!	--
1324	13.52	13.97	77.08	65.97	63.19	sp|Q95KV7|NDUAD_BOVIN	NADH dehydrogenase [ubiquinone] 1 alpha subcomplex subunit 13 OS=Bos taurus GN=NDUFA13 PE=1 SV=3	BOVIN	10	Q95KV7	GN=NDUFA13	1.94089	1.38038	1.15878	1.7378	1.22462	1.01859	1.57036	1.08643	0.879022	0.250043	1.33299	0.0222966	--
1325	13.51	16.72	38.52	23.93	15.95	sp|Q3SWY3|IMDH2_BOVIN	Inosine-5'-monophosphate dehydrogenase 2 OS=Bos taurus GN=IMPDH2 PE=2 SV=1	BOVIN	7	Q3SWY3	GN=IMPDH2	0.963829	0.895365	0.801678	0.855067	0.794328	0.711214	0.879022	0.816582	0.731139	0.0912278	0.82758	0.00019634	--
1326	13.51	16.22	24.95	16.92	10.88	sp|Q29RN8|SE6L2_BOVIN	Seizure 6-like protein 2 OS=Bos taurus GN=SEZ6L2 PE=2 SV=1	BOVIN	7	Q29RN8	GN=SEZ6L2	0.981748	0.963829	0.660694	1.00925	1	0.679204	1.08643	1.07647	0.731139	0.176554	0.909862	0.151154	--
1327	13.51	14.12	82.68	54.19	39.66	sp|Q02369|NDUB9_BOVIN	NADH dehydrogenase [ubiquinone] 1 beta subcomplex subunit 9 OS=Bos taurus GN=NDUFB9 PE=1 SV=2	BOVIN	10	Q02369	GN=NDUFB9	0.963829	0.981748	0.963829	0.954993	0.972747	0.954993	0.972747	0.990832	0.972747	0.0115075	0.969829	6.03773e-05	--
1328	13.5	14.39	70.05	51.69	47.34	tr|Q0P5G9|Q0P5G9_BOVIN	SPRY domain containing 4 OS=Bos taurus GN=SPRYD4 PE=2 SV=1	BOVIN	8	Q0P5G9	GN=SPRYD4	1.07647	0.554626	0.49204	0.801678	0.405508	0.383707	0.954993	0.49204	0.461318	0.38382	0.624708	0.00220581	DOWN
1329	13.47	22.8	33.86	13.07	6.375	tr|F1MS54|F1MS54_BOVIN	TBC1 domain family member 9B OS=Bos taurus GN=TBC1D9B PE=4 SV=2	BOVIN	9	F1MS54	GN=TBC1D9B	0.711214	0.831764	0.765597	0.937562	1.10662	1.00925	0.990832	1.15878	1.0666	0.153226	0.953135	0.390598	--
1330	13.47	14.58	42.64	25.15	25.15	tr|E1BIQ3|E1BIQ3_BOVIN	Syntaxin 16 OS=Bos taurus GN=STX16 PE=3 SV=1	BOVIN	7	E1BIQ3	GN=STX16	0.92045	1.05682	0.937562	0.903649	1.03753	0.92045	0.990832	1.13763	1.00925	0.0743199	0.990463	0.723538	--
1331	13.43	15.89	43.27	22.31	16.92	tr|Q24JZ7|Q24JZ7_BOVIN	Succinyl-CoA:3-ketoacid-coenzyme A transferase OS=Bos taurus GN=OXCT1 PE=1 SV=1	BOVIN	8	Q24JZ7	GN=OXCT1	2.39883	1.40605	1.30617	2.29087	1.35519	1.25892	2.26987	1.33045	1.23595	0.28898	1.65026	0.00483183	UP
1332	13.41	18.53	56.74	39.5	29.15	sp|P13214|ANXA4_BOVIN	Annexin A4 OS=Bos taurus GN=ANXA4 PE=1 SV=2	BOVIN	10	P13214	GN=ANXA4	1.80302	0.903649	1.57036	1.99526	1	1.7378	2.35505	1.19124	2.05116	0.290308	1.62306	0.00570469	UP
1333	13.41	15.51	44.48	19.06	17.56	tr|E1BMA9|E1BMA9_BOVIN	Apoptosis inducing factor, mitochondria associated 3 OS=Bos taurus GN=AIFM3 PE=4 SV=2	BOVIN	8	E1BMA9	GN=AIFM3	0.613762	1.07647	0.630957	1.00925	1.80302	1.05682	0.879022	1.57036	0.92045	0.350954	1.06223	0.649413	--
1334	13.4	16.92	28.34	11.29	4.227	tr|E1BH30|E1BH30_BOVIN	Uncharacterized protein OS=Bos taurus GN=ATG2B PE=4 SV=2	BOVIN	7	E1BH30	GN=ATG2B	0.946237	0.990832	0.972747	1.00925	1.05682	1.03753	1.02802	1.08643	1.05682	0.0414869	1.02052	0.207655	--
1335	13.38	15.4	49.08	25.65	16.97	tr|F1MS56|F1MS56_BOVIN	Phosphoacetylglucosamine mutase OS=Bos taurus GN=PGM3 PE=3 SV=1	BOVIN	8	F1MS56	GN=PGM3	0.772681	0.630957	0.758578	0.758578	0.619441	0.744732	0.731139	0.613762	0.717794	0.0869837	0.705296	8.27733e-07	--
1336	13.37	19.9	33.56	16.15	10.77	tr|A7Z051|A7Z051_BOVIN	Protein phosphatase 6 regulatory subunit 3 OS=Bos taurus GN=SAPS3 PE=1 SV=1	BOVIN	8	A7Z051	GN=SAPS3	0.946237	0.963829	0.946237	0.954993	0.972747	0.954993	0.954993	0.972747	0.954993	0.00972936	0.957974	1.34628e-06	--
1337	13.37	14.52	57.14	32.44	31.25	sp|Q2HJD7|3HIDH_BOVIN	3-hydroxyisobutyrate dehydrogenase, mitochondrial OS=Bos taurus GN=HIBADH PE=2 SV=1	BOVIN	9	Q2HJD7	GN=HIBADH	2.55859	1.78649	1.59956	1.40605	0.972747	0.855067	1.78649	1.24738	1.09648	0.33586	1.47876	0.0259858	--
1338	13.34	22.97	33.57	12.04	5.735	tr|E1BKX7|E1BKX7_BOVIN	Filamin B OS=Bos taurus GN=FLNB PE=1 SV=2	BOVIN	13	E1BKX7	GN=FLNB	1.61436	1.39316	1.87068	2.60615	2.22844	2.99226	2.51189	2.14783	2.88403	0.231494	2.24987	0.000139589	UP
1339	13.34	15.34	46.03	27.34	20.33	sp|Q3T147|DX39B_BOVIN	Spliceosome RNA helicase DDX39B OS=Bos taurus GN=DDX39B PE=2 SV=1	BOVIN	9	Q3T147	GN=DDX39B	0.862979	0.862979	0.937562	0.990832	1	1.08643	0.954993	0.963829	1.03753	0.071986	0.966347	0.208409	--
1340	13.34	13.77	89.81	69.44	60.19	sp|P02721|ATP5J_BOVIN	ATP synthase-coupling factor 6, mitochondrial OS=Bos taurus GN=ATP5J PE=1 SV=2	BOVIN	16	P02721	GN=ATP5J	1.77011	1.31826	1.21339	1.36773	0.990832	0.912011	1.20226	0.870964	0.794328	0.249265	1.15999	0.156214	--
1341	13.32	18.23	44.53	28.22	22.14	tr|F1N1T2|F1N1T2_BOVIN	Paralemmin 2 OS=Bos taurus GN=PALM2 PE=4 SV=2	BOVIN	10	F1N1T2	GN=PALM2	0.809096	1.25892	0.654636	0.772681	1.1695	0.608135	0.654636	0.990832	0.534564	0.292156	0.828112	0.0793396	--
1342	13.31	19.3	39.66	20.11	11.31	tr|F1MN29|F1MN29_BOVIN	Extended synaptotagmin 2 OS=Bos taurus GN=ESYT2 PE=1 SV=2	BOVIN	8	F1MN29	GN=ESYT2	0.685488	1.19124	0.794328	0.672977	1.14815	0.765597	0.731139	1.21339	0.824138	0.237882	0.891828	0.187234	--
1343	13.31	14.95	45.03	27.23	23.04	tr|G3N1L5|G3N1L5_BOVIN	Na(+)/H(+) exchange regulatory cofactor NHE-RF OS=Bos taurus GN=SLC9A3R2 PE=4 SV=1	BOVIN	7	G3N1L5	GN=SLC9A3R2	1.02802	1.05682	1.00925	0.963829	1	0.954993	1.08643	1.1272	1.07647	0.0527204	1.03367	0.118708	--
1344	13.3	15.81	54.85	33.5	24.76	tr|A5PJP8|A5PJP8_BOVIN	MAP2K4 protein OS=Bos taurus GN=MAP2K4 PE=2 SV=1	BOVIN	9	A5PJP8	GN=MAP2K4	1.03753	1.00925	1	0.954993	0.928966	0.928966	1.01859	0.990832	0.990832	0.0370083	0.98444	0.261549	--
1345	13.28	15.72	58.33	44.2	35.51	tr|F1MJ59|F1MJ59_BOVIN	Omega-amidase NIT2 OS=Bos taurus GN=NIT2 PE=4 SV=1	BOVIN	8	F1MJ59	GN=NIT2	0.887156	0.758578	0.666807	0.758578	0.648634	0.570164	0.824138	0.704693	0.619441	0.133667	0.715354	3.01632e-05	--
1346	13.27	17.15	69.72	32.39	26.76	tr|G5E6P3|G5E6P3_BOVIN	G protein subunit alpha 13 OS=Bos taurus GN=GNA13 PE=4 SV=1	BOVIN	8	G5E6P3	GN=GNA13	0.765597	0.990832	0.990832	0.963829	1.24738	1.24738	0.794328	1.01859	1.01859	0.156285	1.00415	0.942189	--
1347	13.27	15.54	42.39	23.88	20.9	sp|Q148L6|DHDH_BOVIN	Trans-1,2-dihydrobenzene-1,2-diol dehydrogenase OS=Bos taurus GN=DHDH PE=2 SV=1	BOVIN	9	Q148L6	GN=DHDH	0.591562	0.847227	0.42462	0.630957	0.903649	0.461318	0.554626	0.787046	0.401791	0.281356	0.622533	0.000290923	DOWN
1348	13.26	17.25	34.1	17.28	13.58	sp|Q29RI0|COQ8A_BOVIN	Atypical kinase COQ8A, mitochondrial OS=Bos taurus GN=COQ8A PE=2 SV=1	BOVIN	9	Q29RI0	GN=COQ8A	1	1.02802	1.00925	0.937562	0.963829	0.954993	0.963829	0.990832	0.972747	0.0277973	0.980118	0.0728963	--
1349	13.26	14.79	50	28.24	22.28	tr|A1L5B7|A1L5B7_BOVIN	SERPINE1 mRNA binding protein 1 OS=Bos taurus GN=SERBP1 PE=1 SV=1	BOVIN	6	A1L5B7	GN=SERBP1	1.08643	1	1.00925	1.09648	1.00925	1.01859	1.05682	0.981748	0.981748	0.0394598	1.0267	0.0992937	--
1350	13.25	16.51	59.86	39.12	34.01	tr|F1MTV9|F1MTV9_BOVIN	Nucleophosmin OS=Bos taurus GN=NPM1 PE=1 SV=2	BOVIN	11	F1MTV9	GN=NPM1	2.29087	1.41906	1.11686	2.18776	1.34276	1.04713	1.7378	1.05682	0.824138	0.339037	1.44702	0.0327574	--
1351	13.24	41.13	42.17	21.92	13.47	tr|F1MY81|F1MY81_BOVIN	Uncharacterized protein OS=Bos taurus PE=4 SV=1	BOVIN	18	F1MY81	GN=--	1.21339	0.77983	0.824138	1.28233	0.831764	0.879022	1.45881	0.937562	0.990832	0.220674	1.02196	0.789932	--
1352	13.24	16.94	36.29	19.85	10.42	sp|Q3SYW6|EIF3C_BOVIN	Eukaryotic translation initiation factor 3 subunit C OS=Bos taurus GN=EIF3C PE=2 SV=1	BOVIN	10	Q3SYW6	GN=EIF3C	0.794328	1.14815	1.6293	0.972747	1.36773	1.95885	0.608135	0.903649	1.27057	0.338844	1.18372	0.231267	--
1353	13.24	13.83	79.41	79.41	54.9	sp|P61603|CH10_BOVIN	10 kDa heat shock protein, mitochondrial OS=Bos taurus GN=HSPE1 PE=3 SV=2	BOVIN	8	P61603	GN=HSPE1	3.53183	2.208	1.65959	1.78649	1.10662	0.794328	1.78649	1.11686	0.816582	0.491973	1.6452	0.0541725	--
1354	13.23	16.01	31.23	16.21	10.01	sp|Q3T904|ATG9A_BOVIN	Autophagy-related protein 9A OS=Bos taurus GN=ATG9A PE=2 SV=1	BOVIN	7	Q3T904	GN=ATG9A	0.946237	1.04713	0.981748	1.03753	1.13763	1.07647	0.981748	1.08643	1.02802	0.0544592	1.03588	0.109727	--
1355	13.23	15.05	36.31	30.77	30.77	sp|Q5E966|EIF3I_BOVIN	Eukaryotic translation initiation factor 3 subunit I OS=Bos taurus GN=EIF3I PE=2 SV=1	BOVIN	10	Q5E966	GN=EIF3I	1.77011	1.21339	1.41906	1.52757	1.03753	1.22462	1.55597	1.05682	1.24738	0.172929	1.33916	0.00324284	--
1356	13.23	13.37	73.97	58.9	58.9	tr|F1MC72|F1MC72_BOVIN	Ubiquitin-conjugating enzyme E2 L3 OS=Bos taurus GN=UBE2L3 PE=1 SV=2	BOVIN	7	F1MC72	GN=UBE2L3	1.6293	1.05682	1.55597	1.57036	1.01859	1.49969	1.31826	0.855067	1.27057	0.201232	1.30829	0.0106647	--
1357	13.22	15.51	41.05	30.03	27.27	sp|Q17QE2|LMCD1_BOVIN	LIM and cysteine-rich domains protein 1 OS=Bos taurus GN=LMCD1 PE=2 SV=1	BOVIN	9	Q17QE2	GN=LMCD1	1.2942	1.30617	1.45881	1.1272	1.1272	1.27057	1.1695	1.1695	1.31826	0.0830766	1.24905	0.000139468	--
1358	13.22	14.34	56.03	31.37	26.81	tr|F1MEY2|F1MEY2_BOVIN	Enoyl-[acyl-carrier-protein] reductase, mitochondrial OS=Bos taurus GN=MECR PE=4 SV=2	BOVIN	9	F1MEY2	GN=MECR	1.0666	1.04713	0.816582	1.07647	1.0666	0.824138	1	0.990832	0.765597	0.121693	0.961548	0.37985	--
1359	13.2	16.37	75.97	48.93	42.49	sp|Q32LM6|LIN7A_BOVIN	Protein lin-7 homolog A OS=Bos taurus GN=LIN7A PE=2 SV=1	BOVIN	9	Q32LM6	GN=LIN7A	0.928966	0.870964	0.539511	0.801678	0.751623	0.465586	0.912011	0.855067	0.534564	0.228504	0.739997	0.00244821	--
1360	13.19	21.99	38.82	19.89	13.44	tr|E1BKP4|E1BKP4_BOVIN	TANK binding kinase 1 OS=Bos taurus GN=TBK1 PE=4 SV=2	BOVIN	10	E1BKP4	GN=TBK1	0.946237	1.02802	0.946237	0.870964	0.946237	0.879022	0.92045	1	0.928966	0.0506708	0.940681	0.00784626	--
1361	13.18	16.51	55.19	42.53	25.97	sp|Q3B7M2|GLO2_BOVIN	Hydroxyacylglutathione hydrolase, mitochondrial OS=Bos taurus GN=HAGH PE=2 SV=3	BOVIN	10	Q3B7M2	GN=HAGH	1.31826	1.08643	1.2942	1.25892	1.02802	1.22462	1.20226	0.981748	1.1695	0.0949509	1.17377	0.00225632	--
1362	13.17	15.7	37.79	23.57	18.9	sp|Q2HJH1|DNPEP_BOVIN	Aspartyl aminopeptidase OS=Bos taurus GN=DNPEP PE=1 SV=1	BOVIN	8	Q2HJH1	GN=DNPEP	0.990832	1.00925	1.02802	0.92045	0.937562	0.954993	0.946237	0.963829	0.981748	0.0340303	0.970324	0.034607	--
1363	13.16	15.11	83.9	79.66	73.73	tr|Q3SZ32|Q3SZ32_BOVIN	Elongin B OS=Bos taurus GN=TCEB2 PE=2 SV=1	BOVIN	8	Q3SZ32	GN=TCEB2	1.41906	1.02802	1.24738	1.77011	1.2942	1.61436	1.41906	1.01859	1.23595	0.175189	1.33852	0.00351846	--
1364	13.13	16.42	26.87	12.51	8.564	tr|E1BBQ3|E1BBQ3_BOVIN	Elongator complex protein 1 OS=Bos taurus GN=ELP1 PE=3 SV=2	BOVIN	8	E1BBQ3	GN=ELP1	1.04713	1.03753	1.02802	0.937562	0.928966	0.92045	1.05682	1.04713	1.03753	0.0538698	1.00457	0.817239	--
1365	13.12	38.7	74.71	55.74	41.92	sp|Q3SZN0|SEPT6_BOVIN	Septin-6 OS=Bos taurus GN=SEPT6 PE=2 SV=1	BOVIN	27	Q3SZN0	GN=SEPT6	1.70608	1.69044	1.35519	1.01859	1.02802	0.801678	1.22462	1.22462	0.963829	0.242704	1.22367	0.0657742	--
1366	13.12	16.26	33.28	18.39	10.13	tr|F1N199|F1N199_BOVIN	Roundabout guidance receptor 2 OS=Bos taurus GN=ROBO2 PE=4 SV=2	BOVIN	9	F1N199	GN=ROBO2	0.496592	0.787046	0.539511	0.887156	1.36773	0.981748	0.619441	0.963829	0.660694	0.318343	0.811527	0.0729673	--
1367	13.12	13.89	78.29	61.18	47.37	sp|Q0P5K3|UBE2N_BOVIN	Ubiquitin-conjugating enzyme E2 N OS=Bos taurus GN=UBE2N PE=2 SV=1	BOVIN	8	Q0P5K3	GN=UBE2N	12.3595	7.17794	10.4713	2.14783	1.02802	1.64437	1.83654	0.862979	1.39316	0.975086	4.32462	0.0563009	--
1368	13.11	22.78	27.22	12.25	7.651	sp|A7Z050|VIP1_BOVIN	Inositol hexakisphosphate and diphosphoinositol-pentakisphosphate kinase 1 OS=Bos taurus GN=PPIP5K1 PE=2 SV=1	BOVIN	12	A7Z050	GN=PPIP5K1	0.990832	1.02802	0.990832	0.92045	0.963829	0.92045	0.954993	0.990832	0.954993	0.0344956	0.968358	0.027961	--
1369	13.11	16.06	25.71	17.61	14.37	tr|A2VDL2|A2VDL2_BOVIN	Solute carrier family 2 (Facilitated glucose transporter), member 3 OS=Bos taurus GN=SLC2A3 PE=2 SV=1	BOVIN	10	A2VDL2	GN=SLC2A3	0.862979	1.07647	0.496592	1	1.23595	0.564937	0.879022	1.09648	0.49204	0.306223	0.856051	0.158989	--
1370	13.09	29.32	60.11	43.89	30.92	tr|G3MZE2|G3MZE2_BOVIN	p21 (RAC1) activated kinase 2 OS=Bos taurus GN=PAK2 PE=1 SV=1	BOVIN	15	G3MZE2	GN=PAK2	1.38038	0.855067	1.36773	1.11686	0.704693	1.07647	1.09648	0.691831	1.04713	0.227553	1.0374	0.665924	--
1371	13.07	15.37	46.81	22.03	13.14	tr|F1MR96|F1MR96_BOVIN	Calpastatin OS=Bos taurus GN=CAST PE=1 SV=2	BOVIN	7	F1MR96	GN=CAST	1.33045	0.981748	1.10662	1.30617	0.963829	1.08643	1.2942	0.946237	1.0666	0.128723	1.12025	0.0460526	--
1372	13.07	15.15	33.58	21.08	18.87	sp|Q1JQE6|NCEH1_BOVIN	Neutral cholesterol ester hydrolase 1 OS=Bos taurus GN=NCEH1 PE=2 SV=2	BOVIN	8	Q1JQE6	GN=NCEH1	0.457088	1.08643	0.432514	0.293765	0.698232	0.280543	0.296483	0.691831	0.280543	0.517239	0.501936	0.000626214	--
1373	13.06	20.5	33.45	14.83	8.534	tr|F1MM99|F1MM99_BOVIN	Tuberous sclerosis 1 OS=Bos taurus GN=TSC1 PE=4 SV=1	BOVIN	9	F1MM99	GN=TSC1	0.549541	0.903649	0.794328	1.00925	1.58489	1.44544	0.824138	1.36773	1.23595	0.302585	1.07944	0.510975	--
1374	13.05	15.08	63.67	53.29	35.29	tr|F1MLV3|F1MLV3_BOVIN	Thioredoxin like 1 OS=Bos taurus GN=TXNL1 PE=1 SV=1	BOVIN	8	F1MLV3	GN=TXNL1	1.94089	1.03753	1.18032	1.24738	0.648634	0.744732	1.41906	0.731139	0.831764	0.359949	1.08683	0.547653	--
1375	13.04	40.24	89.84	87.8	72.36	tr|A0A140T894|A0A140T894_BOVIN	14-3-3 protein beta/alpha OS=Bos taurus GN=YWHAB PE=1 SV=1	BOVIN	42	A0A140T894	GN=YWHAB	1.80302	1.25892	1.57036	1.10662	0.765597	0.946237	1.0666	0.744732	0.912011	0.299339	1.13046	0.307282	--
1376	13.04	14.79	48.36	41.45	38.55	tr|F6QE33|F6QE33_BOVIN	COP9 signalosome subunit 7A OS=Bos taurus GN=COPS7A PE=4 SV=1	BOVIN	9	F6QE33	GN=COPS7A	1.03753	1.01859	1.04713	0.954993	0.946237	0.963829	0.981748	0.963829	0.990832	0.0351997	0.989413	0.41491	--
1377	13.02	17.66	47.71	24.79	13.92	tr|F1ME65|F1ME65_BOVIN	Cytoskeleton associated protein 4 OS=Bos taurus GN=CKAP4 PE=1 SV=1	BOVIN	7	F1ME65	GN=CKAP4	0.794328	0.879022	0.862979	1.05682	1.1695	1.14815	1.00925	1.1272	1.10662	0.12887	1.0171	0.721745	--
1378	13.02	15.12	55.06	37.36	25.84	sp|Q58D31|DHSO_BOVIN	Sorbitol dehydrogenase OS=Bos taurus GN=SORD PE=2 SV=3	BOVIN	8	Q58D31	GN=SORD	1.24738	0.794328	1.33045	1.18032	0.751623	1.25892	1.0666	0.672977	1.1272	0.220639	1.04776	0.575125	--
1379	13.02	14.8	38.18	27.05	20.45	tr|Q0IIH3|Q0IIH3_BOVIN	Oligodendrocyte myelin glycoprotein OS=Bos taurus GN=OMG PE=2 SV=1	BOVIN	8	Q0IIH3	GN=OMG	0.954993	0.83946	0.787046	1.5417	1.34276	1.28233	1.10662	0.972747	0.912011	0.222723	1.08219	0.363067	--
1380	13.02	14.65	50.99	32.68	23.66	sp|Q3SZB3|TIM50_BOVIN	Mitochondrial import inner membrane translocase subunit TIM50 OS=Bos taurus GN=TIMM50 PE=2 SV=1	BOVIN	8	Q3SZB3	GN=TIMM50	1.33045	1.02802	0.586138	1.0666	0.816582	0.496592	1.14815	0.862979	0.529663	0.317208	0.873908	0.234236	--
1381	13.01	13.61	48.49	34.42	21.36	sp|Q08DW9|ABD12_BOVIN	Monoacylglycerol lipase ABHD12 OS=Bos taurus GN=ABHD12 PE=2 SV=1	BOVIN	6	Q08DW9	GN=ABHD12	0.879022	1.21339	1.04713	0.816582	1.13763	0.981748	0.801678	1.11686	0.954993	0.138233	0.994337	0.910101	--
1382	12.97	19.75	36.83	23.5	15.42	sp|A0JNJ3|SPART_BOVIN	Spartin OS=Bos taurus GN=SPART PE=2 SV=1	BOVIN	9	A0JNJ3	GN=SPART	1.00925	0.972747	1	1.00925	0.963829	1	1.01859	0.972747	1.00925	0.0188841	0.995075	0.479684	--
1383	12.97	18.31	47.39	26.89	18.32	sp|Q1RMI8|CCD22_BOVIN	Coiled-coil domain-containing protein 22 OS=Bos taurus GN=CCDC22 PE=2 SV=1	BOVIN	8	Q1RMI8	GN=CCDC22	0.954993	0.963829	1.01859	0.972747	0.981748	1.03753	0.946237	0.954993	1.00925	0.030952	0.982213	0.136558	--
1384	12.97	14.93	67.93	48.1	36.71	sp|A4IFA7|CBR4_BOVIN	Carbonyl reductase family member 4 OS=Bos taurus GN=CBR4 PE=2 SV=1	BOVIN	7	A4IFA7	GN=CBR4	1.08643	1.09648	0.570164	0.824138	0.831764	0.436516	0.879022	0.887156	0.457088	0.295864	0.785417	0.0310412	--
1385	12.96	24.01	48.86	31.54	22.88	tr|F1MWR7|F1MWR7_BOVIN	Kinesin light chain 4 OS=Bos taurus GN=KLC4 PE=4 SV=2	BOVIN	11	F1MWR7	GN=KLC4	1.05682	0.972747	1.02802	1.10662	1.01859	1.07647	1.08643	1	1.05682	0.039095	1.04472	0.0147308	--
1386	12.93	17.31	74.83	59.44	57.34	sp|A4FUA8|CAZA1_BOVIN	F-actin-capping protein subunit alpha-1 OS=Bos taurus GN=CAPZA1 PE=2 SV=1	BOVIN	16	A4FUA8	GN=CAPZA1	2.10863	1.64437	1.40605	1.30617	1.01859	0.824138	1.35519	1.05682	0.855067	0.300894	1.28611	0.0698898	--
1387	12.91	15.69	43.88	30.46	17.27	tr|A0A0A0MP92|A0A0A0MP92_BOVIN	Serpin A3-7 OS=Bos taurus GN=SERPINA3-7 PE=1 SV=1	BOVIN	7	A0A0A0MP92	GN=SERPINA3-7	1.97697	1.70608	2.99226	1.35519	1.18032	2.03236	1.38038	1.19124	2.12814	0.311733	1.77144	0.00422843	UP
1388	12.91	13.14	51.69	32.49	30.23	tr|Q3T0D2|Q3T0D2_BOVIN	Secretory carrier-associated membrane protein OS=Bos taurus GN=SCAMP1 PE=2 SV=1	BOVIN	11	Q3T0D2	GN=SCAMP1	0.524808	1.14815	0.591562	0.49204	1.05682	0.57544	0.313329	0.691831	0.37325	0.42073	0.640803	0.00547873	DOWN
1389	12.89	16.74	28.89	19.58	11.39	tr|F1MEX9|F1MEX9_BOVIN	Uncharacterized protein OS=Bos taurus GN=ACSL3 PE=4 SV=2	BOVIN	7	F1MEX9	GN=ACSL3	0.963829	1.1695	0.946237	0.946237	1.15878	0.937562	0.801678	0.972747	0.787046	0.12891	0.964846	0.447128	--
1390	12.87	17.09	59.63	50	27.95	tr|E1BMW9|E1BMW9_BOVIN	Purine rich element binding protein A OS=Bos taurus GN=PURA PE=4 SV=2	BOVIN	11	E1BMW9	GN=PURA	2.55859	1.65959	1.67494	1.7378	1.13763	1.1272	1.52757	1	0.981748	0.318221	1.48945	0.0192682	--
1391	12.87	13.39	51.52	35.23	29.55	tr|A6QLL2|A6QLL2_BOVIN	MTX2 protein OS=Bos taurus GN=MTX2 PE=2 SV=1	BOVIN	8	A6QLL2	GN=MTX2	1.44544	1.01859	0.758578	1.35519	0.954993	0.711214	1.33045	0.937562	0.704693	0.265177	1.02408	0.808295	--
1392	12.87	13.35	44.96	24.46	20.5	sp|Q0VD07|GPM6A_BOVIN	Neuronal membrane glycoprotein M6-a OS=Bos taurus GN=GPM6A PE=2 SV=1	BOVIN	12	Q0VD07	GN=GPM6A	0.42462	0.717794	0.148594	0.461318	0.787046	0.164437	0.428549	0.737904	0.15417	0.54232	0.447159	0.000198722	--
1393	12.86	13.16	48.48	28.68	12.95	tr|F1MCK2|F1MCK2_BOVIN	AHNAK nucleoprotein OS=Bos taurus GN=AHNAK PE=1 SV=2	BOVIN	14	F1MCK2	GN=AHNAK	2.29087	0.717794	1.15878	7.24436	2.42103	3.63078	3.76704	1.21339	1.90546	0.697468	2.7055	0.0338372	--
1394	12.84	24.7	36.57	15.06	7.205	tr|F1MGK9|F1MGK9_BOVIN	KIAA0368 OS=Bos taurus GN=KIAA0368 PE=4 SV=2	BOVIN	16	F1MGK9	GN=KIAA0368	0.469894	0.887156	1.11686	0.570164	1.05682	1.33045	0.625173	1.14815	1.45881	0.34016	0.96261	0.754996	--
1395	12.84	14.75	41.65	23.34	15.56	sp|Q3SWX2|ACOT9_BOVIN	Acyl-coenzyme A thioesterase 9, mitochondrial OS=Bos taurus GN=ACOT9 PE=2 SV=1	BOVIN	8	Q3SWX2	GN=ACOT9	1.03753	1.01859	1.00925	1.03753	1.02802	1.01859	0.981748	0.972747	0.963829	0.0261582	1.00754	0.441994	--
1396	12.83	18.19	30.53	13.08	9.969	sp|A6QR55|UBP4_BOVIN	Ubiquitin carboxyl-terminal hydrolase 4 OS=Bos taurus GN=USP4 PE=2 SV=1	BOVIN	9	A6QR55	GN=USP4	1.00925	0.972747	0.963829	1.08643	1.04713	1.03753	1.08643	1.04713	1.03753	0.0397154	1.032	0.0582392	--
1397	12.83	16.15	41.61	32.62	28.13	tr|F6R173|F6R173_BOVIN	Uncharacterized protein OS=Bos taurus GN=DCLK1 PE=3 SV=1	BOVIN	10	F6R173	GN=DCLK1	0.879022	1.14815	0.937562	0.724436	0.954993	0.77983	0.794328	1.03753	0.847227	0.140777	0.900342	0.0568342	--
1398	12.82	35.58	53.19	37.32	33.06	sp|A6QLP2|SAHH3_BOVIN	Adenosylhomocysteinase 3 OS=Bos taurus GN=AHCYL2 PE=1 SV=1	BOVIN	20	A6QLP2	GN=AHCYL2	0.809096	1.03753	0.679204	0.698232	0.895365	0.591562	0.731139	0.928966	0.613762	0.184689	0.776095	0.00223161	--
1399	12.82	18.8	37.41	14.29	8.839	tr|A6QR33|A6QR33_BOVIN	VPS18 protein OS=Bos taurus GN=VPS18 PE=2 SV=1	BOVIN	8	A6QR33	GN=VPS18	0.613762	0.809096	0.642688	0.679204	0.903649	0.717794	0.737904	0.981748	0.758578	0.149389	0.760491	0.000337093	--
1400	12.82	13.75	56.95	37.22	29.15	sp|Q0VCP1|KAD4_BOVIN	Adenylate kinase 4, mitochondrial OS=Bos taurus GN=AK4 PE=2 SV=1	BOVIN	7	Q0VCP1	GN=AK4	1.59956	1.0666	0.731139	2.96483	1.97697	1.36773	1.78649	1.19124	0.831764	0.432869	1.50181	0.0605498	--
1401	12.81	19.3	78	61	46	tr|A6QLS9|A6QLS9_BOVIN	RAB10 protein OS=Bos taurus GN=RAB10 PE=1 SV=1	BOVIN	13	A6QLS9	GN=RAB10	1.05682	1.43219	1.61436	0.648634	0.903649	1.01859	0.654636	0.912011	1.02802	0.293144	1.02988	0.786642	--
1402	12.81	16.86	33.73	23.55	19.56	tr|E1BPY0|E1BPY0_BOVIN	WAS protein family member 3 OS=Bos taurus GN=WASF3 PE=4 SV=2	BOVIN	8	E1BPY0	GN=WASF3	1.61436	1.31826	1.25892	1.33045	1.09648	1.04713	1.30617	1.07647	1.02802	0.145325	1.23069	0.00651013	--
1403	12.81	13.27	82.86	81.43	77.86	sp|P02584|PROF1_BOVIN	Profilin-1 OS=Bos taurus GN=PFN1 PE=1 SV=2	BOVIN	10	P02584	GN=PFN1	1.20226	0.862979	1.09648	1.07647	0.772681	0.972747	1.0666	0.765597	0.963829	0.145994	0.975515	0.639817	--
1404	12.8	24.24	39.22	22.61	11.26	tr|E1BKM6|E1BKM6_BOVIN	Uncharacterized protein OS=Bos taurus GN=TAOK2 PE=4 SV=2	BOVIN	7	E1BKM6	GN=TAOK2	0.510505	0.855067	0.436516	0.862979	1.40605	0.717794	0.685488	1.10662	0.586138	0.362431	0.796351	0.0810533	--
1405	12.79	25.18	32.17	14.74	10.16	tr|E1BKW5|E1BKW5_BOVIN	SEC23 interacting protein OS=Bos taurus GN=SEC23IP PE=4 SV=2	BOVIN	13	E1BKW5	GN=SEC23IP	1.00925	1.03753	1.03753	1.07647	1.10662	1.10662	1.05682	1.08643	1.08643	0.0298972	1.06708	0.000343161	--
1406	12.78	16.42	69.25	42.24	31.99	tr|Q3ZBX5|Q3ZBX5_BOVIN	Aminoacyl tRNA synthetase complex interacting multifunctional protein 1 OS=Bos taurus GN=SCYE1 PE=1 SV=2	BOVIN	8	Q3ZBX5	GN=SCYE1	1.15878	1.0666	1.13763	1.02802	0.954993	1.01859	1.15878	1.07647	1.14815	0.0635072	1.08311	0.00912184	--
1407	12.78	14.34	53.96	28.05	24.7	tr|F1MB84|F1MB84_BOVIN	Glyoxylate and hydroxypyruvate reductase OS=Bos taurus GN=GRHPR PE=1 SV=2	BOVIN	7	F1MB84	GN=GRHPR	1.33045	1.39316	1.35519	1.35519	1.41906	1.38038	1.31826	1.38038	1.34276	0.0221883	1.36387	6.10494e-10	--
1408	12.76	23.38	44.11	17.97	11.03	tr|A5PK17|A5PK17_BOVIN	EVI5L protein OS=Bos taurus GN=EVI5L PE=2 SV=1	BOVIN	11	A5PK17	GN=EVI5L	0.954993	1.34276	0.981748	0.847227	1.19124	0.879022	0.92045	1.2942	0.954993	0.167765	1.04074	0.52784	--
1409	12.75	13.77	55.69	40.65	30.89	sp|Q2YDE4|PSA6_BOVIN	Proteasome subunit alpha type-6 OS=Bos taurus GN=PSMA6 PE=1 SV=1	BOVIN	9	Q2YDE4	GN=PSMA6	1.48594	1.13763	1.39316	1.08643	0.824138	1.00925	1.10662	0.83946	1.01859	0.190519	1.10013	0.213573	--
1410	12.73	13.61	43.21	36.93	27.53	tr|A0A140T853|A0A140T853_BOVIN	Isopentenyl-diphosphate Delta-isomerase 1 OS=Bos taurus GN=IDI1 PE=1 SV=1	BOVIN	6	A0A140T853	GN=IDI1	0.794328	0.691831	0.444631	0.648634	0.529663	0.331131	0.666807	0.564937	0.356451	0.266549	0.558713	3.11905e-05	DOWN
1411	12.72	19.84	39.63	23.98	16.87	sp|Q0P5H1|PCYXL_BOVIN	Prenylcysteine oxidase-like OS=Bos taurus GN=PCYOX1L PE=2 SV=1	BOVIN	9	Q0P5H1	GN=PCYOX1L	1.01859	1.08643	1.02802	0.903649	0.963829	0.912011	0.928966	1	0.937562	0.0596341	0.97545	0.266789	--
1412	12.71	12.82	81.38	70.34	53.1	sp|Q3SZ43|UB2V2_BOVIN	Ubiquitin-conjugating enzyme E2 variant 2 OS=Bos taurus GN=UBE2V2 PE=2 SV=3	BOVIN	13	Q3SZ43	GN=UBE2V2	1.04713	0.937562	1.0666	1.02802	0.92045	1.04713	1.08643	0.972747	1.10662	0.0604355	1.02363	0.311448	--
1413	12.68	15.5	30.23	13.29	6.977	tr|E1B768|E1B768_BOVIN	Uncharacterized protein OS=Bos taurus GN=LARS2 PE=3 SV=2	BOVIN	7	E1B768	GN=LARS2	0.416869	1.1272	0.619441	0.30479	0.809096	0.436516	0.310456	0.831764	0.420727	0.453911	0.586317	0.00229742	DOWN
1414	12.68	14.99	33.09	21.44	14.79	sp|A5PKA5|SNX27_BOVIN	Sorting nexin-27 OS=Bos taurus GN=SNX27 PE=2 SV=1	BOVIN	9	A5PKA5	GN=SNX27	0.625173	0.809096	0.554626	0.501187	0.672977	0.444631	0.672977	0.903649	0.625173	0.209872	0.645499	7.60935e-05	DOWN
1415	12.68	14.16	60.12	37.42	29.75	tr|G3N0V0|G3N0V0_BOVIN	Uncharacterized protein OS=Bos taurus PE=1 SV=1	BOVIN	8	G3N0V0	GN=--	8.95365	1.23595	1.70608	4.36516	0.704693	1.05682	2.91072	0.387258	0.554626	1.07144	2.43055	0.158853	--
1416	12.65	15.82	53.09	46.58	37.46	tr|E1B717|E1B717_BOVIN	Armadillo repeat containing 10 OS=Bos taurus GN=ARMC10 PE=4 SV=1	BOVIN	13	E1B717	GN=ARMC10	1.0666	1.10662	1.00925	0.937562	0.963829	0.887156	0.981748	1.01859	0.928966	0.0660947	0.988925	0.644591	--
1417	12.63	21.4	29.78	13.42	8.468	tr|A6QLT3|A6QLT3_BOVIN	C2 calcium dependent domain containing 5 OS=Bos taurus GN=LOC520387 PE=2 SV=1	BOVIN	9	A6QLT3	GN=LOC520387	0.801678	1.07647	0.937562	0.636796	0.855067	0.737904	0.794328	1.0666	0.928966	0.158684	0.870596	0.0292838	--
1418	12.63	13.74	71.22	52.16	40.29	sp|Q3T0B6|C1QBP_BOVIN	Complement component 1 Q subcomponent-binding protein, mitochondrial OS=Bos taurus GN=C1QBP PE=2 SV=1	BOVIN	9	Q3T0B6	GN=C1QBP	7.11213	4.52898	0.855067	1.69044	1.01859	0.201372	1.72187	1.03753	0.203236	1.06283	2.04102	0.211719	--
1419	12.62	15.93	57.37	34.29	25.32	tr|F1MRE1|F1MRE1_BOVIN	Metaxin 3 OS=Bos taurus GN=MTX3 PE=4 SV=2	BOVIN	9	F1MRE1	GN=MTX3	1	0.794328	0.580764	0.887156	0.711214	0.534564	1.03753	0.824138	0.619441	0.218319	0.77657	0.00580887	--
1420	12.61	26.47	40.54	17.75	9.117	tr|E1BKT0|E1BKT0_BOVIN	Uncharacterized protein OS=Bos taurus GN=LUZP1 PE=4 SV=2	BOVIN	10	E1BKT0	GN=LUZP1	1.2942	1.10662	1.23595	1.6293	1.39316	1.55597	1.44544	1.23595	1.38038	0.114327	1.36411	0.000168761	--
1421	12.61	17.7	59.15	43.66	41.31	sp|Q17QU4|RB39B_BOVIN	Ras-related protein Rab-39B OS=Bos taurus GN=RAB39B PE=2 SV=1	BOVIN	11	Q17QU4	GN=RAB39B	0.990832	1.04713	0.981748	0.946237	0.990832	0.928966	0.954993	1.00925	0.937562	0.0368537	0.976395	0.100632	--
1422	12.61	15.56	53.61	41.75	27.84	sp|A6QLG5|RS9_BOVIN	40S ribosomal protein S9 OS=Bos taurus GN=RPS9 PE=2 SV=1	BOVIN	8	A6QLG5	GN=RPS9	0.831764	1.20226	1.49969	0.937562	1.33045	1.65959	0.963829	1.34276	1.70608	0.23449	1.27489	0.0315792	--
1423	12.6	19.34	27.38	11.85	7.659	tr|F1MI41|F1MI41_BOVIN	Synergin gamma OS=Bos taurus GN=SYNRG PE=4 SV=1	BOVIN	12	F1MI41	GN=SYNRG	1.04713	0.946237	0.92045	1.07647	0.963829	0.937562	1.07647	0.972747	0.937562	0.0598183	0.986494	0.535531	--
1424	12.6	15.98	35.33	13.09	7.557	tr|F1MTG7|F1MTG7_BOVIN	Trafficking protein particle complex subunit 9 OS=Bos taurus GN=TRAPPC9 PE=4 SV=1	BOVIN	7	F1MTG7	GN=TRAPPC9	0.529663	0.831764	0.801678	0.801678	1.25892	1.24738	0.731139	1.1272	1.09648	0.256149	0.936212	0.473395	--
1425	12.6	13.15	62.35	41.36	37.04	sp|Q1RMH8|SNX3_BOVIN	Sorting nexin-3 OS=Bos taurus GN=SNX3 PE=2 SV=3	BOVIN	8	Q1RMH8	GN=SNX3	2.10863	1.7378	0.487529	1.22462	1.01859	0.244343	1.90546	1.55597	0.390841	0.551241	1.18598	0.4443	--
1426	12.58	37.41	38.27	20.13	13.21	tr|E1BM01|E1BM01_BOVIN	Ras protein specific guanine nucleotide releasing factor 1 OS=Bos taurus GN=RASGRF1 PE=4 SV=2	BOVIN	15	E1BM01	GN=RASGRF1	0.801678	1.51356	0.824138	0.751623	1.41906	0.772681	0.666807	1.23595	0.679204	0.324811	0.962744	0.744804	--
1427	12.58	16.99	31.07	9.531	4.173	tr|F1MHG5|F1MHG5_BOVIN	Rho GTPase activating protein 21 OS=Bos taurus GN=ARHGAP21 PE=4 SV=2	BOVIN	7	F1MHG5	GN=ARHGAP21	0.672977	0.937562	0.704693	0.887156	1.24738	0.937562	0.724436	1.02802	0.751623	0.200348	0.876823	0.0826318	--
1428	12.58	15.28	53.63	30.05	22.8	tr|A0A140T849|A0A140T849_BOVIN	Protein pelota homolog OS=Bos taurus GN=PELO PE=3 SV=1	BOVIN	7	A0A140T849	GN=PELO	2.05116	1.59956	1.18032	1.44544	1.13763	0.801678	1.67494	1.30617	0.912011	0.275519	1.34543	0.0299123	--
1429	12.58	14.18	63.07	48.13	35.68	sp|P08166|KAD2_BOVIN	Adenylate kinase 2, mitochondrial OS=Bos taurus GN=AK2 PE=1 SV=2	BOVIN	9	P08166	GN=AK2	1.64437	1.09648	1.15878	1.23595	0.809096	0.847227	1.49969	0.972747	1.03753	0.230904	1.14465	0.16022	--
1430	12.57	13.71	80.11	53.04	39.23	sp|O46414|FRIH_BOVIN	Ferritin heavy chain OS=Bos taurus GN=FTH1 PE=2 SV=3	BOVIN	17	O46414	GN=FTH1	1.47231	0.946237	1.49969	1.7378	1.11686	1.77011	2.29087	1.43219	2.35505	0.275682	1.62457	0.00426962	UP
1431	12.55	14.67	56.1	36.18	22.76	tr|E1BA21|E1BA21_BOVIN	Transcription factor A, mitochondrial OS=Bos taurus GN=TFAM PE=4 SV=2	BOVIN	9	E1BA21	GN=TFAM	1.67494	0.92045	0.586138	1.09648	0.613762	0.387258	1.19124	0.660694	0.420727	0.473608	0.839077	0.285164	--
1432	12.55	13.18	73.3	53.39	45.7	sp|Q2HJ98|FAHD1_BOVIN	Acylpyruvase FAHD1, mitochondrial OS=Bos taurus GN=FAHD1 PE=2 SV=1	BOVIN	8	Q2HJ98	GN=FAHD1	1.43219	1	1.05682	0.613762	0.436516	0.461318	0.92045	0.648634	0.685488	0.378373	0.80613	0.10993	--
1433	12.54	14.2	42.43	22.06	17.2	tr|G5E536|G5E536_BOVIN	Importin subunit alpha OS=Bos taurus GN=KPNA6 PE=3 SV=1	BOVIN	7	G5E536	GN=KPNA6	1.0666	1.02802	1	1.03753	1	0.972747	1.01859	0.990832	0.954993	0.0318873	1.0077	0.517016	--
1434	12.53	15.93	41.99	26.31	16.2	sp|Q05927|5NTD_BOVIN	5'-nucleotidase OS=Bos taurus GN=NT5E PE=1 SV=2	BOVIN	8	Q05927	GN=NT5E	0.737904	0.751623	0.704693	0.559758	0.564937	0.534564	0.654636	0.666807	0.625173	0.116112	0.644455	9.0046e-07	DOWN
1435	12.53	15.11	42.54	29.44	16.53	tr|E1BFC3|E1BFC3_BOVIN	DFNA5, deafness associated tumor suppressor OS=Bos taurus GN=DFNA5 PE=4 SV=1	BOVIN	7	E1BFC3	GN=DFNA5	1.14815	1.69044	1.49969	0.660694	0.990832	0.862979	0.717794	1.07647	0.937562	0.302455	1.06496	0.584073	--
1436	12.53	14.07	43.43	22.07	13.85	tr|A4FV00|A4FV00_BOVIN	Mitogen-activated protein kinase OS=Bos taurus GN=MAPK10 PE=2 SV=1	BOVIN	6	A4FV00	GN=MAPK10	1.78649	1.95885	2.0893	1.1272	1.24738	1.31826	1.21339	1.33045	1.43219	0.221185	1.50039	0.00274367	UP
1437	12.53	13.2	67.51	48.22	34.52	sp|Q9N2J2|GPX4_BOVIN	Phospholipid hydroperoxide glutathione peroxidase, mitochondrial OS=Bos taurus GN=GPX4 PE=2 SV=2	BOVIN	8	Q9N2J2	GN=GPX4	1.15878	0.912011	0.794328	1.08643	0.855067	0.737904	0.862979	0.691831	0.613762	0.194991	0.857009	0.0418364	--
1438	12.52	18.17	46.58	30.63	23.29	sp|Q5E9W3|PYRD_BOVIN	Dihydroorotate dehydrogenase (quinone), mitochondrial OS=Bos taurus GN=DHODH PE=1 SV=1	BOVIN	8	Q5E9W3	GN=DHODH	1.28233	0.862979	0.613762	3.01995	2.03236	1.48594	2.1677	1.45881	1.04713	0.453506	1.55233	0.0572627	--
1439	12.51	33.73	44.79	18.7	12.89	tr|A7MB25|A7MB25_BOVIN	CADPS2 protein OS=Bos taurus GN=CADPS2 PE=2 SV=1	BOVIN	16	A7MB25	GN=CADPS2	1.19124	1.90546	1.30617	0.816582	1.34276	0.879022	0.636796	1.02802	0.672977	0.348184	1.08656	0.535667	--
1440	12.51	12.58	94.19	81.4	72.09	sp|P00429|CX6B1_BOVIN	Cytochrome c oxidase subunit 6B1 OS=Bos taurus GN=COX6B1 PE=1 SV=2	BOVIN	19	P00429	GN=COX6B1	1.70608	1.15878	0.954993	1.75388	1.19124	0.981748	1.52757	1.02802	0.847227	0.258096	1.23884	0.0675817	--
1441	12.5	17.19	40.24	22.56	16.16	sp|Q0VCA1|DCE1_BOVIN	Glutamate decarboxylase 1 OS=Bos taurus GN=GAD1 PE=2 SV=1	BOVIN	7	Q0VCA1	GN=GAD1	0.744732	1.2942	1.11686	0.436516	0.731139	0.630957	0.534564	0.887156	0.765597	0.323201	0.793524	0.0523084	--
1442	12.5	15.55	52.4	39.11	28.41	tr|F1MJW8|F1MJW8_BOVIN	Calretinin OS=Bos taurus GN=CALB2 PE=4 SV=1	BOVIN	8	F1MJW8	GN=CALB2	1.1695	1.00925	1	1.28233	1.10662	1.09648	1.13763	0.981748	0.972747	0.0899987	1.08403	0.0408025	--
1443	12.49	14.29	48.22	29.77	21.68	tr|F1MK10|F1MK10_BOVIN	Fructosamine 3 kinase OS=Bos taurus GN=FN3K PE=4 SV=1	BOVIN	7	F1MK10	GN=FN3K	0.801678	1.11686	1.2942	0.654636	0.912011	1.0666	0.465586	0.636796	0.758578	0.291559	0.856327	0.142254	--
1444	12.47	13.68	58.21	38.51	21.01	tr|F1MG56|F1MG56_BOVIN	Serine/threonine-protein phosphatase 2A 55 kDa regulatory subunit B OS=Bos taurus GN=PPP2R2A PE=3 SV=2	BOVIN	8	F1MG56	GN=PPP2R2A	1.1272	0.972747	1.01859	1.01859	0.879022	0.912011	1.0666	0.92045	0.963829	0.0758803	0.986559	0.625282	--
1445	12.46	17.67	36.8	13.25	9.112	tr|E1BGH0|E1BGH0_BOVIN	ATP binding cassette subfamily F member 1 OS=Bos taurus GN=ABCF1 PE=1 SV=1	BOVIN	8	E1BGH0	GN=ABCF1	0.946237	1.00925	1.02802	0.928966	1	1.01859	0.928966	1	1.00925	0.037643	0.985476	0.300303	--
1446	12.46	16.39	50	26.17	11.58	tr|F1MT37|F1MT37_BOVIN	Uncharacterized protein OS=Bos taurus GN=VPS33A PE=3 SV=1	BOVIN	6	F1MT37	GN=VPS33A	1	1.0666	1	0.92045	0.981748	0.92045	0.963829	1.02802	0.963829	0.0456997	0.982769	0.309458	--
1447	12.45	36.24	79.41	70.29	62.35	sp|P11017|GBB2_BOVIN	Guanine nucleotide-binding protein G(I)/G(S)/G(T) subunit beta-2 OS=Bos taurus GN=GNB2 PE=2 SV=3	BOVIN	35	P11017	GN=GNB2	2.67917	1.87068	0.77983	1.35519	0.954993	0.356451	1.22462	0.862979	0.313329	0.61156	1.15525	0.551551	--
1448	12.45	12.54	50.31	42.24	42.24	tr|Q3SX33|Q3SX33_BOVIN	Thy-1 cell surface antigen OS=Bos taurus GN=THY1 PE=1 SV=1	BOVIN	14	Q3SX33	GN=THY1	0.380189	0.787046	0.887156	0.444631	0.963829	1.10662	0.363078	0.758578	0.847227	0.348638	0.726484	0.0157155	--
1449	12.42	20.07	33.76	19.58	11.49	tr|E1BIL3|E1BIL3_BOVIN	Cyclin and CBS domain divalent metal cation transport mediator 2 OS=Bos taurus GN=CNNM2 PE=4 SV=2	BOVIN	9	E1BIL3	GN=CNNM2	1.08643	1.15878	0.981748	0.990832	1.05682	0.895365	1.05682	1.1272	0.954993	0.0776794	1.03433	0.261348	--
1450	12.41	19.95	30.94	12.5	5.063	tr|F1MC48|F1MC48_BOVIN	IQ motif containing GTPase activating protein 1 OS=Bos taurus GN=IQGAP1 PE=1 SV=2	BOVIN	7	F1MC48	GN=IQGAP1	1.00925	0.972747	0.990832	1.1272	1.07647	1.10662	1.05682	1.00925	1.03753	0.0478471	1.04297	0.0408565	--
1451	12.4	19.63	40	24.85	17.67	tr|F1MMZ0|F1MMZ0_BOVIN	Protein phosphatase 1 regulatory subunit 16A OS=Bos taurus GN=PPP1R16A PE=4 SV=1	BOVIN	8	F1MMZ0	GN=PPP1R16A	0.847227	1.07647	0.963829	0.794328	1.00925	0.903649	0.831764	1.05682	0.937562	0.100974	0.935655	0.0902276	--
1452	12.39	15.7	46.7	34.07	26.65	tr|F1MXJ5|F1MXJ5_BOVIN	IST1 homolog OS=Bos taurus GN=IST1 PE=4 SV=2	BOVIN	9	F1MXJ5	GN=IST1	1.69044	1.43219	1.15878	1.30617	1.0666	0.879022	1.59956	1.33045	1.07647	0.194437	1.28219	0.0125844	--
1453	12.39	14.52	53.39	28.73	16.74	sp|Q0VCS9|ANKY2_BOVIN	Ankyrin repeat and MYND domain-containing protein 2 OS=Bos taurus GN=ANKMY2 PE=2 SV=1	BOVIN	7	Q0VCS9	GN=ANKMY2	1.51356	1.57036	1.0666	0.92045	0.937562	0.630957	1.0666	1.08643	0.717794	0.282589	1.0567	0.605835	--
1454	12.38	16.2	27.34	14.67	7.839	tr|F1N1R8|F1N1R8_BOVIN	Echinoderm microtubule associated protein like 4 OS=Bos taurus GN=EML4 PE=4 SV=2	BOVIN	7	F1N1R8	GN=EML4	0.912011	0.954993	0.946237	1.01859	1.07647	1.05682	0.928966	0.972747	0.963829	0.0547681	0.981184	0.351005	--
1455	12.38	16.13	72.16	44.85	39.69	sp|P00570|KAD1_BOVIN	Adenylate kinase isoenzyme 1 OS=Bos taurus GN=AK1 PE=1 SV=2	BOVIN	10	P00570	GN=AK1	2.67917	1.83654	2.31206	1.2942	0.870964	1.11686	1.10662	0.744732	0.946237	0.449536	1.43415	0.0932887	--
1456	12.37	15.63	50.42	30.59	27.43	tr|A0A140T850|A0A140T850_BOVIN	Glutathione synthetase OS=Bos taurus GN=GSS PE=3 SV=1	BOVIN	9	A0A140T850	GN=GSS	1.5417	0.963829	1.1695	2.10863	1.30617	1.58489	1.6293	1.00925	1.24738	0.243217	1.39563	0.0109138	--
1457	12.36	15.9	53.73	36.34	33.54	tr|F1N2J5|F1N2J5_BOVIN	Hyaluronan and proteoglycan link protein 4 OS=Bos taurus GN=HAPLN4 PE=4 SV=2	BOVIN	8	F1N2J5	GN=HAPLN4	1.78649	1.97697	1.92309	0.887156	0.981748	0.963829	1.33045	1.48594	1.44544	0.277202	1.42012	0.0165959	--
1458	12.36	15.37	87.12	72.73	66.67	sp|Q09139|FABP7_BOVIN	Fatty acid-binding protein, brain OS=Bos taurus GN=FABP7 PE=1 SV=2	BOVIN	13	Q09139	GN=FABP7	0.380189	0.15417	0.270396	0.122462	0.057544	0.0855067	0.187068	0.0794328	0.130617	0.600122	0.163043	9.08531e-09	--
1459	12.35	19.74	47.82	28.84	20.11	tr|F1MYV9|F1MYV9_BOVIN	Oxidative stress responsive 1 OS=Bos taurus GN=OXSR1 PE=1 SV=1	BOVIN	9	F1MYV9	GN=OXSR1	1.02802	1.01859	1.04713	1.04713	1.03753	1.05682	1.02802	1.01859	1.04713	0.0126123	1.03655	4.74738e-05	--
1460	12.32	15.39	33.25	15.78	10.74	tr|E1BKY3|E1BKY3_BOVIN	Uncharacterized protein OS=Bos taurus GN=CPT1A PE=1 SV=2	BOVIN	8	E1BKY3	GN=CPT1A	0.954993	1.08643	0.990832	0.895365	1.01859	0.928966	0.903649	1.02802	0.937562	0.0619697	0.9716	0.218891	--
1461	12.32	14.35	76.85	42.36	32.51	sp|Q3SZ90|RL13A_BOVIN	60S ribosomal protein L13a OS=Bos taurus GN=RPL13A PE=2 SV=3	BOVIN	8	Q3SZ90	GN=RPL13A	1.70608	1.6293	2.12814	1.90546	1.78649	2.35505	1.88799	1.78649	2.35505	0.130426	1.94889	5.64852e-06	UP
1462	12.32	13.75	54.96	43.26	38.3	sp|Q3ZBE1|ARMC1_BOVIN	Armadillo repeat-containing protein 1 OS=Bos taurus GN=ARMC1 PE=2 SV=1	BOVIN	8	Q3ZBE1	GN=ARMC1	2.37684	1.7378	0.946237	1.38038	1.02802	0.608135	1.1272	0.824138	0.505825	0.474102	1.17051	0.410134	--
1463	12.32	12.99	46.15	32.97	31.5	sp|Q2LGB5|TOLIP_BOVIN	Toll-interacting protein OS=Bos taurus GN=TOLLIP PE=2 SV=1	BOVIN	7	Q2LGB5	GN=TOLLIP	2.14783	1.23595	1.30617	1.85353	1.07647	1.14815	1.69044	0.981748	1.07647	0.276614	1.39075	0.0207363	--
1464	12.31	33.85	51.5	20.55	13.31	tr|E1BBK8|E1BBK8_BOVIN	PTPRF interacting protein alpha 1 OS=Bos taurus GN=PPFIA1 PE=4 SV=2	BOVIN	16	E1BBK8	GN=PPFIA1	0.809096	0.831764	0.654636	0.879022	0.903649	0.717794	0.963829	0.990832	0.77983	0.124394	0.836717	0.00217604	--
1465	12.3	14.55	22.34	13.16	11.17	tr|F1MLB6|F1MLB6_BOVIN	Uncharacterized protein OS=Bos taurus GN=APBA2 PE=4 SV=2	BOVIN	7	F1MLB6	GN=APBA2	1.01859	0.963829	0.895365	1.08643	1.02802	0.954993	1.02802	0.972747	0.903649	0.059911	0.983515	0.451575	--
1466	12.28	15.81	35.73	19.69	12.82	tr|F1N5K2|F1N5K2_BOVIN	Tubulin tyrosine ligase like 12 OS=Bos taurus GN=TTLL12 PE=4 SV=2	BOVIN	8	F1N5K2	GN=TTLL12	1.2942	1.59956	1.21339	0.751623	0.946237	0.685488	0.981748	1.23595	0.895365	0.257889	1.06706	0.510142	--
1467	12.28	13.6	64.36	42.21	32.18	sp|P37980|IPYR_BOVIN	Inorganic pyrophosphatase OS=Bos taurus GN=PPA1 PE=1 SV=2	BOVIN	6	P37980	GN=PPA1	0.981748	0.990832	1.07647	0.903649	0.92045	1	0.895365	0.912011	0.990832	0.0585588	0.963483	0.104538	--
1468	12.27	16.56	31.82	12.75	7.986	tr|E1BCQ4|E1BCQ4_BOVIN	Tyrosine-protein kinase receptor OS=Bos taurus GN=NTRK2 PE=3 SV=2	BOVIN	6	E1BCQ4	GN=NTRK2	1	1.49969	0.448745	0.77983	1.15878	0.356451	0.77983	1.15878	0.356451	0.452328	0.837616	0.260003	--
1469	12.26	13.56	85.28	71.78	71.78	sp|Q5BIN5|PIN1_BOVIN	Peptidyl-prolyl cis-trans isomerase NIMA-interacting 1 OS=Bos taurus GN=PIN1 PE=2 SV=1	BOVIN	10	Q5BIN5	GN=PIN1	2.18776	1.43219	1.31826	1.59956	1.02802	0.895365	1.65959	1.0666	0.937562	0.295717	1.34721	0.0390103	--
1470	12.26	13.06	60.08	42.21	33.84	sp|Q32KL2|PSB5_BOVIN	Proteasome subunit beta type-5 OS=Bos taurus GN=PSMB5 PE=1 SV=1	BOVIN	9	Q32KL2	GN=PSMB5	1.8197	1.5417	1.78649	1.05682	0.903649	1.05682	1.24738	1.0666	1.23595	0.243191	1.30168	0.0272639	--
1471	12.24	13.47	78.92	51.47	39.71	sp|P19803|GDIR1_BOVIN	Rho GDP-dissociation inhibitor 1 OS=Bos taurus GN=ARHGDIA PE=1 SV=3	BOVIN	10	P19803	GN=ARHGDIA	1.08643	0.824138	1.40605	1.19124	0.895365	1.55597	0.92045	0.711214	1.22462	0.241858	1.09061	0.359716	--
1472	12.23	18.99	37.84	16.95	9.387	tr|F1N7N8|F1N7N8_BOVIN	Ras GTPase-activating protein 1 OS=Bos taurus GN=RASA1 PE=4 SV=2	BOVIN	8	F1N7N8	GN=RASA1	0.981748	1.01859	1.22462	0.895365	0.928966	1.11686	0.912011	0.946237	1.13763	0.107328	1.018	0.653614	--
1473	12.23	15.81	48.98	23.88	17.76	tr|E1BHF2|E1BHF2_BOVIN	Multifunctional fusion protein OS=Bos taurus GN=KATNAL1 PE=3 SV=2	BOVIN	7	E1BHF2	GN=KATNAL1	1.03753	1.02802	1.02802	1	0.990832	0.990832	0.963829	0.946237	0.946237	0.033106	0.992392	0.530855	--
1474	12.23	15.72	58.88	36.63	25.39	sp|Q2HJD0|FAF2_BOVIN	FAS-associated factor 2 OS=Bos taurus GN=FAF2 PE=2 SV=1	BOVIN	8	Q2HJD0	GN=FAF2	1.03753	1.08643	1.03753	0.937562	0.981748	0.928966	1.01859	1.0666	1.01859	0.0502015	1.01262	0.502646	--
1475	12.21	19.28	28.9	14.37	8.49	tr|G5E5C0|G5E5C0_BOVIN	Inverted formin, FH2 and WH2 domain containing OS=Bos taurus GN=INF2 PE=4 SV=1	BOVIN	8	G5E5C0	GN=INF2	1.01859	0.758578	1.70608	1.35519	1.01859	2.33346	1.67494	1.19124	2.83139	0.412868	1.54312	0.0424302	UP
1476	12.21	17.24	37.34	25.83	15.09	tr|A3KN51|A3KN51_BOVIN	TSG101 protein OS=Bos taurus GN=TSG101 PE=2 SV=1	BOVIN	7	A3KN51	GN=TSG101	2.03236	1.65959	1.94089	0.903649	0.724436	0.855067	1.1695	0.937562	1.11686	0.367551	1.25999	0.150977	--
1477	12.21	13.25	39.39	24.29	23.35	tr|Q3SZH5|Q3SZH5_BOVIN	Angiotensinogen OS=Bos taurus GN=AGT PE=1 SV=1	BOVIN	6	Q3SZH5	GN=AGT	0.83946	1.02802	1.24738	0.469894	0.564937	0.679204	0.597035	0.711214	0.862979	0.297264	0.777791	0.0263171	--
1478	12.2	16.5	53.97	26.19	18.45	sp|Q3SZ20|GLYM_BOVIN	Serine hydroxymethyltransferase, mitochondrial OS=Bos taurus GN=SHMT2 PE=2 SV=1	BOVIN	8	Q3SZ20	GN=SHMT2	0.954993	0.887156	0.954993	0.954993	0.887156	0.954993	0.981748	0.912011	0.981748	0.0367116	0.941088	0.00131632	--
1479	12.18	23.77	34.03	12.09	4.745	sp|G3MWR8|MICA3_BOVIN	[F-actin]-monooxygenase MICAL3 OS=Bos taurus GN=MICAL3 PE=3 SV=1	BOVIN	11	G3MWR8	GN=MICAL3	0.619441	0.758578	0.824138	0.666807	0.816582	0.887156	0.704693	0.862979	0.937562	0.12774	0.786437	0.000318804	--
1480	12.18	18.35	56.52	29.75	20.37	tr|G3X8E2|G3X8E2_BOVIN	Uncharacterized protein OS=Bos taurus GN=VPS4A PE=3 SV=1	BOVIN	9	G3X8E2	GN=VPS4A	0.963829	0.928966	0.928966	1.00925	0.972747	0.972747	1.00925	0.972747	0.972747	0.027738	0.97014	0.0138352	--
1481	12.17	24.83	34.19	14.91	5.381	tr|F1MZT7|F1MZT7_BOVIN	GCN1, eIF2 alpha kinase activator homolog OS=Bos taurus GN=GCN1 PE=4 SV=1	BOVIN	17	F1MZT7	GN=GCN1	0.698232	0.937562	0.92045	0.831764	1.11686	1.08643	0.751623	1.00925	0.990832	0.145895	0.927001	0.16536	--
1482	12.17	21.27	54.79	42.75	34.89	tr|F1N6J8|F1N6J8_BOVIN	Uncharacterized protein OS=Bos taurus GN=ACTR3B PE=3 SV=1	BOVIN	11	F1N6J8	GN=ACTR3B	0.751623	1.00925	0.847227	1.09648	1.47231	1.23595	0.831764	1.10662	0.928966	0.206783	1.03113	0.690466	--
1483	12.16	15.24	42.75	28.24	19.43	tr|F1MWX4|F1MWX4_BOVIN	Histone deacetylase OS=Bos taurus GN=HDAC11 PE=4 SV=2	BOVIN	8	F1MWX4	GN=HDAC11	1.28233	0.751623	1.33045	1.41906	0.831764	1.47231	1.34276	0.77983	1.39316	0.238823	1.17814	0.111108	--
1484	12.16	13.11	70.39	43.2	37.86	sp|Q3T0M7|RANG_BOVIN	Ran-specific GTPase-activating protein OS=Bos taurus GN=RANBP1 PE=2 SV=1	BOVIN	9	Q3T0M7	GN=RANBP1	1.21339	1.05682	1.13763	1.14815	1.00925	1.08643	1.09648	0.954993	1.02802	0.0688865	1.08124	0.0150028	--
1485	12.15	15.92	24.91	8.692	3.619	tr|F1N6Q9|F1N6Q9_BOVIN	WD repeat and FYVE domain containing 3 OS=Bos taurus GN=WDFY3 PE=4 SV=2	BOVIN	12	F1N6Q9	GN=WDFY3	0.887156	0.954993	0.903649	0.937562	1	0.946237	0.937562	1	0.946237	0.0374782	0.945933	0.00256819	--
1486	12.14	18.31	35.41	14.85	8.827	tr|F1MID0|F1MID0_BOVIN	Uncharacterized protein OS=Bos taurus GN=SCYL2 PE=4 SV=2	BOVIN	7	F1MID0	GN=SCYL2	0.928966	1.01859	1.02802	0.903649	0.990832	1	0.870964	0.954993	0.954993	0.052262	0.961223	0.06055	--
1487	12.13	13.99	57.14	40.71	33.93	sp|Q3T189|SDHB_BOVIN	Succinate dehydrogenase [ubiquinone] iron-sulfur subunit, mitochondrial OS=Bos taurus GN=SDHB PE=2 SV=1	BOVIN	11	Q3T189	GN=SDHB	2.39883	1.92309	1.03753	0.903649	0.731139	0.376704	1.09648	0.887156	0.444631	0.575997	1.0888	0.699276	--
1488	12.11	15	59.21	24.47	18.95	sp|Q5EAC6|CDC37_BOVIN	Hsp90 co-chaperone Cdc37 OS=Bos taurus GN=CDC37 PE=2 SV=1	BOVIN	11	Q5EAC6	GN=CDC37	1.7378	1.67494	1.70608	0.870964	0.831764	0.847227	1	0.954993	0.972747	0.321092	1.17739	0.221078	--
1489	12.11	13.29	38.29	19.81	11.05	sp|Q0P5M8|MPPA_BOVIN	Mitochondrial-processing peptidase subunit alpha OS=Bos taurus GN=PMPCA PE=2 SV=1	BOVIN	5	Q0P5M8	GN=PMPCA	0.954993	0.711214	0.630957	1.20226	0.912011	0.787046	0.928966	0.704693	0.619441	0.215417	0.827954	0.025911	--
1490	12.11	12.85	54.13	33	23.76	tr|F1MTT7|F1MTT7_BOVIN	3,2-trans-enoyl-CoA isomerase, mitochondrial OS=Bos taurus GN=ECI1 PE=1 SV=1	BOVIN	6	F1MTT7	GN=ECI1	0.625173	0.679204	0.534564	0.519996	0.549541	0.42462	0.461318	0.505825	0.390841	0.165413	0.521231	2.69608e-07	DOWN
1491	12.1	13.65	39.73	23.29	20.55	tr|F1MWJ3|F1MWJ3_BOVIN	Poly(ADP-ribose) glycohydrolase ARH3 OS=Bos taurus GN=ADPRHL2 PE=4 SV=2	BOVIN	6	F1MWJ3	GN=ADPRHL2	1.07647	1.00925	1	1.18032	1.09648	1.09648	1.13763	1.05682	1.05682	0.0502083	1.07892	0.00334169	--
1492	12.1	12.34	68.11	54.59	40	tr|G3X6P5|G3X6P5_BOVIN	Vacuolar protein sorting-associated protein 29 OS=Bos taurus GN=VPS29 PE=3 SV=1	BOVIN	7	G3X6P5	GN=VPS29	1.23595	1.30617	1.08643	0.862979	0.912011	0.751623	0.92045	0.972747	0.801678	0.18223	0.983337	0.799186	--
1493	12.08	18.12	55.18	33.98	25.3	tr|A6QLG3|A6QLG3_BOVIN	PDK3 protein OS=Bos taurus GN=PDK3 PE=2 SV=1	BOVIN	10	A6QLG3	GN=PDK3	1.48594	1.80302	1.39316	0.937562	1.15878	0.870964	1.11686	1.38038	1.03753	0.226176	1.24269	0.0404247	--
1494	12.07	13.66	57.87	37.96	20.83	sp|P42026|NDUS7_BOVIN	NADH dehydrogenase [ubiquinone] iron-sulfur protein 7, mitochondrial OS=Bos taurus GN=NDUFS7 PE=1 SV=1	BOVIN	7	P42026	GN=NDUFS7	0.903649	0.990832	0.928966	0.887156	0.972747	0.912011	0.912011	1	0.937562	0.0405652	0.938326	0.0017952	--
1495	12.05	32.89	71.47	57.63	45.76	sp|P63097|GNAI1_BOVIN	Guanine nucleotide-binding protein G(i) subunit alpha-1 OS=Bos taurus GN=GNAI1 PE=1 SV=2	BOVIN	22	P63097	GN=GNAI1	0.83946	1.21339	0.353183	0.972747	1.43219	0.409261	0.824138	1.19124	0.337287	0.452822	0.841433	0.272989	--
1496	12.05	24.37	60.17	42.69	39.26	tr|Q3SYT9|Q3SYT9_BOVIN	Poly(RC) binding protein 2 OS=Bos taurus GN=PCBP2 PE=1 SV=1	BOVIN	17	Q3SYT9	GN=PCBP2	1.08643	1.01859	1	1.01859	0.954993	0.937562	1.08643	1.00925	1	0.0468521	1.01243	0.47988	--
1497	12.04	14.54	53.11	26.08	20.33	sp|Q2KJH6|SERPH_BOVIN	Serpin H1 OS=Bos taurus GN=SERPINH1 PE=2 SV=1	BOVIN	6	Q2KJH6	GN=SERPINH1	1.10662	1	0.731139	1.18032	1.0666	0.77983	1.23595	1.11686	0.809096	0.174219	1.00294	0.96327	--
1498	12.04	14.29	58.12	50.26	46.07	tr|Q1RMI2|Q1RMI2_BOVIN	Ras homolog family member G OS=Bos taurus GN=RHOG PE=1 SV=1	BOVIN	10	Q1RMI2	GN=RHOG	1.48594	1.28233	2.63027	1.28233	1.08643	2.26987	0.963829	0.824138	1.77011	0.379161	1.51058	0.0357306	UP
1499	12.04	13.78	42.07	29.11	25.65	tr|Q1RMQ9|Q1RMQ9_BOVIN	CDC42 effector protein (Rho GTPase binding) 4 OS=Bos taurus GN=CDC42EP4 PE=2 SV=1	BOVIN	7	Q1RMQ9	GN=CDC42EP4	1.69044	1.0666	0.704693	1.58489	1	0.679204	1.70608	1.07647	0.731139	0.349047	1.13772	0.355363	--
1500	12.04	13.14	61.67	48.9	32.6	sp|P08760|KAD3_BOVIN	GTP:AMP phosphotransferase AK3, mitochondrial OS=Bos taurus GN=AK3 PE=1 SV=3	BOVIN	6	P08760	GN=AK3	1.49969	1.11686	1.1272	1.21339	0.903649	0.912011	1.31826	0.981748	0.990832	0.168127	1.11818	0.113287	--
1501	12.03	13.91	49.37	31.65	28.69	tr|E1BJA0|E1BJA0_BOVIN	Uncharacterized protein OS=Bos taurus GN=RAB33A PE=4 SV=1	BOVIN	7	E1BJA0	GN=RAB33A	0.990832	1.14815	0.847227	0.887156	1.01859	0.758578	0.981748	1.1272	0.83946	0.131075	0.955438	0.343673	--
1502	12.02	16.19	55.38	30.26	16.92	tr|E1BGZ5|E1BGZ5_BOVIN	Membrane palmitoylated protein 3 OS=Bos taurus GN=MPP3 PE=3 SV=1	BOVIN	8	E1BGZ5	GN=MPP3	0.870964	1.01859	1.05682	0.937562	1.10662	1.13763	0.990832	1.1695	1.20226	0.0986476	1.05453	0.176448	--
1503	12	22.48	40.16	16.54	8.169	tr|F1MU08|F1MU08_BOVIN	Poly [ADP-ribose] polymerase OS=Bos taurus GN=PARP1 PE=4 SV=2	ADP-ribose	7	F1MU08	GN=PARP1	0.529663	0.648634	0.679204	0.554626	0.679204	0.717794	0.519996	0.636796	0.672977	0.10972	0.626544	3.19693e-07	DOWN
1504	12	19.87	36.9	16.38	8.297	tr|E1B9H3|E1B9H3_BOVIN	Cell cycle and apoptosis regulator 2 OS=Bos taurus GN=CCAR2 PE=4 SV=1	BOVIN	7	E1B9H3	GN=CCAR2	0.937562	1.02802	1.00925	1.09648	1.20226	1.19124	0.928966	1.01859	1	0.0890494	1.04582	0.201525	--
1505	12	15.78	30.11	11.41	7.057	tr|F1MTG3|F1MTG3_BOVIN	Uncharacterized protein OS=Bos taurus GN=FAM21A PE=4 SV=1	BOVIN	8	F1MTG3	GN=FAM21A	2.1677	1.34276	1.69044	1.19124	0.731139	0.912011	1.36773	0.847227	1.05682	0.340265	1.25634	0.128317	--
1506	12	13.13	81.98	75.68	58.56	tr|G3MZB6|G3MZB6_BOVIN	Uncharacterized protein OS=Bos taurus PE=4 SV=1	BOVIN	9	G3MZB6	GN=--	2.12814	1.51356	1.35519	1.30617	0.954993	0.77983	1.45881	1.05682	0.862979	0.309869	1.2685	0.0894368	--
1507	12	12.8	63.37	54.07	51.74	sp|A2VE79|NUDT3_BOVIN	Diphosphoinositol polyphosphate phosphohydrolase 1 OS=Bos taurus GN=NUDT3 PE=2 SV=1	BOVIN	10	A2VE79	GN=NUDT3	1.39316	1.19124	1.31826	1.33045	1.14815	1.25892	1.20226	1.03753	1.13763	0.0859254	1.22418	0.000313474	--
1508	11.99	16.85	35	15.87	10	tr|F1N0E6|F1N0E6_BOVIN	von Willebrand factor A domain containing 5A OS=Bos taurus GN=VWA5A PE=4 SV=2	BOVIN	7	F1N0E6	GN=VWA5A	1.02802	1.10662	1.22462	1.24738	1.34276	1.48594	1.34276	1.44544	1.59956	0.131175	1.31368	0.000875846	--
1509	11.99	13.68	44.64	29.57	17.39	tr|F1N468|F1N468_BOVIN	Uncharacterized protein OS=Bos taurus GN=ADK PE=1 SV=2	BOVIN	7	F1N468	GN=ADK	1.22462	0.831764	1.10662	1.02802	0.698232	0.928966	0.928966	0.630957	0.83946	0.19524	0.913067	0.205131	--
1510	11.98	14.45	43.31	34.25	30.31	tr|F1MCF1|F1MCF1_BOVIN	Uncharacterized protein OS=Bos taurus GN=SET PE=1 SV=1	BOVIN	9	F1MCF1	GN=SET	2.44343	1.44544	1.69044	1.69044	1	1.18032	1.77011	1.03753	1.22462	0.288446	1.49804	0.011527	--
1511	11.98	14.02	51.48	38.82	34.18	tr|E1BAI0|E1BAI0_BOVIN	RAB23, member RAS oncogene family OS=Bos taurus GN=RAB23 PE=4 SV=2	BOVIN	7	E1BAI0	GN=RAB23	1.1272	1.35519	1.27057	0.724436	0.879022	0.824138	0.744732	0.895365	0.83946	0.226126	0.962235	0.636671	--
1512	11.97	13.6	53.63	30.24	25.81	sp|Q3ZBG0|PSA7_BOVIN	Proteasome subunit alpha type-7 OS=Bos taurus GN=PSMA7 PE=1 SV=1	BOVIN	6	Q3ZBG0	GN=PSMA7	1.35519	0.981748	1.57036	1.0666	0.772681	1.30617	1.14815	0.847227	1.38038	0.216214	1.15872	0.110911	--
1513	11.94	14.64	54.73	42.97	27.37	sp|A6H767|NP1L1_BOVIN	Nucleosome assembly protein 1-like 1 OS=Bos taurus GN=NAP1L1 PE=2 SV=1	BOVIN	7	A6H767	GN=NAP1L1	1.70608	1.27057	1.58489	1.36773	1.02802	1.28233	1.45881	1.09648	1.36773	0.150694	1.35141	0.00122346	--
1514	11.94	13.26	40.85	22.1	15.09	tr|E1BP53|E1BP53_BOVIN	Uncharacterized protein OS=Bos taurus GN=PIP5K1C PE=4 SV=2	BOVIN	10	E1BP53	GN=PIP5K1C	0.586138	0.870964	0.529663	0.428549	0.636796	0.390841	0.529663	0.787046	0.483059	0.2584	0.582524	5.02777e-05	DOWN
1515	11.94	12.79	53.69	28.69	22.54	tr|F1MRI2|F1MRI2_BOVIN	Mitochondrial import inner membrane translocase subunit Tim21 OS=Bos taurus GN=TIMM21 PE=4 SV=1	BOVIN	6	F1MRI2	GN=TIMM21	1.2942	1.38038	1.21339	0.928966	0.990832	0.870964	1.02802	1.09648	0.972747	0.151115	1.08622	0.175671	--
1516	11.93	18.27	30.02	13.45	7.126	tr|F1N0M0|F1N0M0_BOVIN	Tripeptidyl-peptidase 2 OS=Bos taurus GN=TPP2 PE=4 SV=1	BOVIN	8	F1N0M0	GN=TPP2	0.772681	0.737904	1.15878	0.642688	0.613762	0.937562	0.737904	0.704693	1.07647	0.221594	0.820271	0.0233153	--
1517	11.93	12.91	29.55	14.93	11.66	sp|A7Z035|EPN4_BOVIN	Clathrin interactor 1 OS=Bos taurus GN=CLINT1 PE=2 SV=1	BOVIN	6	A7Z035	GN=CLINT1	1.13763	0.981748	1	1.0666	0.92045	0.937562	1.10662	0.954993	0.972747	0.0719388	1.00871	0.743113	--
1518	11.9	17.83	52.85	33.71	20.27	tr|F6RWK1|F6RWK1_BOVIN	Rho GTPase activating protein 1 OS=Bos taurus GN=ARHGAP1 PE=1 SV=1	BOVIN	7	F6RWK1	GN=ARHGAP1	0.744732	0.981748	0.794328	0.691831	0.903649	0.737904	0.751623	0.990832	0.801678	0.126166	0.822036	0.00126645	--
1519	11.89	20.16	35.74	16.15	9.795	tr|F1MBT5|F1MBT5_BOVIN	BCR, RhoGEF and GTPase activating protein OS=Bos taurus GN=BCR PE=4 SV=2	BOVIN	8	F1MBT5	GN=BCR	0.92045	1.14815	0.83946	0.912011	1.13763	0.831764	0.963829	1.21339	0.887156	0.138153	0.98376	0.744079	--
1520	11.88	13.96	56.01	28.74	22.29	tr|A6QL68|A6QL68_BOVIN	CLYBL protein OS=Bos taurus GN=CLYBL PE=2 SV=1	BOVIN	8	A6QL68	GN=CLYBL	1.22462	0.679204	0.554626	0.801678	0.461318	0.390841	0.92045	0.529663	0.444631	0.38457	0.667447	0.00635993	DOWN
1521	11.87	15.51	73.03	49.34	35.2	tr|G3N0W8|G3N0W8_BOVIN	Purine rich element binding protein B OS=Bos taurus GN=PURB PE=4 SV=1	BOVIN	6	G3N0W8	GN=PURB	1.01859	1	0.981748	1	0.981748	0.954993	1.02802	1.00925	0.990832	0.0207831	0.996131	0.611453	--
1522	11.86	15.46	56.25	41.12	26.64	tr|E1BQ32|E1BQ32_BOVIN	CRK proto-oncogene, adaptor protein OS=Bos taurus GN=CRK PE=4 SV=1	BOVIN	11	E1BQ32	GN=CRK	1.08643	0.731139	0.928966	1.28233	0.862979	1.09648	1.23595	0.824138	1.04713	0.174656	1.01061	0.869159	--
1523	11.85	14.84	26.86	13.62	5.98	tr|A1A4I8|A1A4I8_BOVIN	Exportin 7 OS=Bos taurus GN=XPO7 PE=2 SV=1	BOVIN	7	A1A4I8	GN=XPO7	0.724436	0.862979	1	0.831764	0.990832	1.15878	0.672977	0.801678	0.937562	0.160849	0.886778	0.054984	--
1524	11.84	14.64	36.6	16.54	11.94	tr|E1BIP2|E1BIP2_BOVIN	Solute carrier family 44 member 1 OS=Bos taurus GN=SLC44A1 PE=3 SV=2	BOVIN	7	E1BIP2	GN=SLC44A1	0.401791	0.717794	0.772681	0.487529	0.879022	0.946237	0.465586	0.862979	0.928966	0.279821	0.718065	0.00412633	--
1525	11.83	15.75	30.51	16.94	8.701	tr|F1MGQ5|F1MGQ5_BOVIN	E3 ubiquitin-protein ligase OS=Bos taurus GN=ITCH PE=4 SV=1	BOVIN	7	F1MGQ5	GN=ITCH	0.529663	0.83946	1.00925	0.744732	1.2942	1.49969	0.591562	0.954993	1.14815	0.31594	0.956855	0.697034	--
1526	11.83	12.12	50	31.91	26.6	sp|Q08E20|ESTD_BOVIN	S-formylglutathione hydrolase OS=Bos taurus GN=ESD PE=2 SV=1	BOVIN	6	Q08E20	GN=ESD	2.55859	2.44343	3.66438	1.57036	1.47231	2.1677	1.87068	1.7378	2.65461	0.289423	2.23776	0.000641796	UP
1527	11.8	14.48	49.31	23.5	15.9	tr|Q1RML6|Q1RML6_BOVIN	tRNA nucleotidyl transferase 1 OS=Bos taurus GN=TRNT1 PE=2 SV=1	BOVIN	7	Q1RML6	GN=TRNT1	1.28233	1.08643	1.09648	1.1695	0.990832	0.990832	1.0666	0.903649	0.912011	0.109051	1.05541	0.210428	--
1528	11.78	17.12	32.3	11.63	6.893	sp|P10731|AMD_BOVIN	Peptidyl-glycine alpha-amidating monooxygenase OS=Bos taurus GN=PAM PE=1 SV=2	BOVIN	7	P10731	GN=PAM	0.737904	0.758578	0.554626	1.41906	1.44544	1.04713	0.963829	0.990832	0.711214	0.305296	0.958734	0.7005	--
1529	11.78	14.47	31.04	20.04	16.31	tr|Q148K4|Q148K4_BOVIN	Lactate dehydrogenase D OS=Bos taurus GN=LDHD PE=2 SV=1	BOVIN	8	Q148K4	GN=LDHD	1.09648	1.10662	0.963829	1.07647	1.08643	0.946237	1.0666	1.07647	0.946237	0.0612261	1.0406	0.109186	--
1530	11.78	13.5	43.32	22.99	17.38	tr|F1MWY9|F1MWY9_BOVIN	Uncharacterized protein OS=Bos taurus GN=ECI2 PE=1 SV=2	BOVIN	6	F1MWY9	GN=ECI2	1.55597	1.39316	1.25892	0.672977	0.608135	0.544503	0.765597	0.691831	0.619441	0.406125	0.90117	0.466926	--
1531	11.77	20.25	35.7	20.17	11.24	tr|E1B8B4|E1B8B4_BOVIN	Protein SCAI OS=Bos taurus GN=SCAI PE=3 SV=2	BOVIN	9	E1B8B4	GN=SCAI	0.510505	1	0.570164	0.559758	1.07647	0.619441	0.685488	1.34276	0.765597	0.339668	0.792243	0.0605145	--
1532	11.77	17.01	35.47	14.34	9.434	tr|A5D7D9|A5D7D9_BOVIN	DHX15 protein OS=Bos taurus GN=DHX15 PE=1 SV=1	BOVIN	8	A5D7D9	GN=DHX15	0.654636	0.648634	0.724436	0.895365	0.887156	0.990832	0.751623	0.744732	0.831764	0.138742	0.792131	0.000686099	--
1533	11.77	13.15	39.95	21.51	17.73	sp|A6H7B5|CSN3_BOVIN	COP9 signalosome complex subunit 3 OS=Bos taurus GN=COPS3 PE=2 SV=1	BOVIN	7	A6H7B5	GN=COPS3	0.698232	0.887156	0.954993	0.698232	0.887156	0.954993	0.636796	0.801678	0.862979	0.135312	0.820246	0.00180005	--
1534	11.76	16.13	49.84	37.06	26.84	sp|Q2HJ92|PRKRA_BOVIN	Interferon-inducible double-stranded RNA-dependent protein kinase activator A OS=Bos taurus GN=PRKRA PE=2 SV=1	BOVIN	10	Q2HJ92	GN=PRKRA	1.38038	1.36773	1.15878	1.1695	1.1695	0.990832	1.04713	1.03753	0.879022	0.138208	1.13338	0.0426171	--
1535	11.73	13.99	45.53	27.45	17.86	tr|A7Z037|A7Z037_BOVIN	CHN1 protein OS=Bos taurus GN=CHN1 PE=2 SV=1	BOVIN	8	A7Z037	GN=CHN1	0.751623	0.870964	0.879022	0.731139	0.847227	0.855067	0.787046	0.912011	0.92045	0.0762625	0.839394	0.000102371	--
1536	11.72	15.77	50.1	21.5	15.24	tr|F1MYJ4|F1MYJ4_BOVIN	AKT serine/threonine kinase 3 OS=Bos taurus GN=AKT3 PE=3 SV=2	BOVIN	7	F1MYJ4	GN=AKT3	1.10662	1.15878	1.0666	1.01859	1.0666	0.981748	1.07647	1.1272	1.03753	0.0482445	1.07112	0.00459014	--
1537	11.72	14.17	37.08	30.09	24.01	sp|Q58DK5|HEM2_BOVIN	Delta-aminolevulinic acid dehydratase OS=Bos taurus GN=ALAD PE=2 SV=1	BOVIN	6	Q58DK5	GN=ALAD	1.20226	1.00925	1.2942	1.04713	0.879022	1.13763	1.04713	0.879022	1.1272	0.122056	1.0692	0.17203	--
1538	11.71	15.01	61.19	34.27	29.02	tr|Q3SWX4|Q3SWX4_BOVIN	Glioblastoma amplified sequence OS=Bos taurus GN=GBAS PE=2 SV=1	BOVIN	7	Q3SWX4	GN=GBAS	3.0761	2.39883	1.8197	1.49969	1.18032	0.879022	1.55597	1.22462	0.912011	0.421912	1.61625	0.0338536	UP
1539	11.71	12.12	76.77	62.63	58.59	sp|Q0VBZ9|MRP_BOVIN	MARCKS-related protein OS=Bos taurus GN=MARCKSL1 PE=2 SV=1	BOVIN	7	Q0VBZ9	GN=MARCKSL1	3.0761	1.88799	5.01187	2.29087	1.34276	3.83707	1.45881	0.862979	2.44343	0.504356	2.46799	0.0102968	--
1540	11.69	14.02	70.93	38.41	26.99	tr|E1BIE7|E1BIE7_BOVIN	PGAM family member 5, mitochondrial serine/threonine protein phosphatase OS=Bos taurus GN=PGAM5 PE=4 SV=1	BOVIN	6	E1BIE7	GN=PGAM5	0.855067	0.636796	0.505825	1.13763	0.83946	0.625173	0.870964	0.654636	0.510505	0.262421	0.737339	0.00495071	--
1541	11.68	40.37	51.3	23.2	11.07	tr|E3W9A2|E3W9A2_BOVIN	CAP-Gly domain containing linker protein 1 OS=Bos taurus GN=CLIP1 PE=1 SV=2	BOVIN	16	E3W9A2	GN=CLIP1	0.731139	0.895365	1.03753	0.751623	0.895365	1.02802	0.77983	0.928966	1.07647	0.134276	0.9027	0.052851	--
1542	11.67	15.98	94.29	87.14	82.14	sp|Q3T0G8|SYUA_BOVIN	Alpha-synuclein OS=Bos taurus GN=SNCA PE=2 SV=1	BOVIN	12	Q3T0G8	GN=SNCA	1.31826	0.862979	0.496592	1.48594	0.972747	0.549541	1.20226	0.787046	0.457088	0.388768	0.903606	0.460006	--
1543	11.67	13.3	43.17	30.2	20.48	tr|F1MG92|F1MG92_BOVIN	[Pyruvate dehydrogenase [acetyl-transferring]]-phosphatase 1, mitochondrial OS=Bos taurus GN=PDP1 PE=1 SV=1	Pyruvate dehydrogenase [acetyl-transferring	8	F1MG92	GN=PDP1	1.31826	1.04713	0.549541	1.7378	1.43219	0.758578	1.27057	1.01859	0.57544	0.351515	1.07868	0.573459	--
1544	11.66	12.52	75	60.8	42.05	sp|Q3ZCC8|TPPP3_BOVIN	Tubulin polymerization-promoting protein family member 3 OS=Bos taurus GN=TPPP3 PE=1 SV=1	BOVIN	8	Q3ZCC8	GN=TPPP3	0.855067	0.704693	1.44544	0.724436	0.597035	1.21339	0.772681	0.636796	1.2942	0.324898	0.91597	0.447559	--
1545	11.65	18.94	58.29	33.43	23.43	sp|P20427|CSK22_BOVIN	Casein kinase II subunit alpha' OS=Bos taurus GN=CSNK2A2 PE=1 SV=3	BOVIN	10	P20427	GN=CSNK2A2	0.862979	0.928966	0.711214	0.698232	0.751623	0.591562	0.816582	0.887156	0.685488	0.135262	0.770422	0.000250783	--
1546	11.63	18.42	33.22	14.65	8.054	tr|F1MMA0|F1MMA0_BOVIN	Uncharacterized protein OS=Bos taurus GN=ILF3 PE=4 SV=2	BOVIN	7	F1MMA0	GN=ILF3	1.08643	0.946237	1.48594	1.24738	1.07647	1.7378	0.912011	0.787046	1.23595	0.240659	1.16836	0.128796	--
1547	11.61	16.56	38.31	23.77	13.56	tr|F1MQ24|F1MQ24_BOVIN	T-complex 11 like 1 OS=Bos taurus GN=TCP11L1 PE=4 SV=1	BOVIN	7	F1MQ24	GN=TCP11L1	1.33045	1.27057	0.937562	1.31826	1.24738	0.928966	0.972747	0.928966	0.704693	0.19717	1.07107	0.369054	--
1548	11.61	12.4	45.23	34.85	34.85	tr|H9GW43|H9GW43_BOVIN	Uncharacterized protein OS=Bos taurus PE=1 SV=1	BOVIN	8	H9GW43	GN=--	1.31826	0.855067	1.36773	1.13763	0.744732	1.20226	1.14815	0.758578	1.21339	0.205691	1.08287	0.323412	--
1549	11.6	14.4	28.4	12.73	9.425	sp|Q28036|SL9A1_BOVIN	Sodium/hydrogen exchanger 1 OS=Bos taurus GN=SLC9A1 PE=2 SV=1	BOVIN	6	Q28036	GN=SLC9A1	0.963829	0.972747	0.963829	1.00925	1.01859	1	1	1.00925	1	0.0196937	0.993056	0.344638	--
1550	11.58	15.05	41.44	20.36	11.71	sp|Q2KIF8|SYCM_BOVIN	Cysteine--tRNA ligase, mitochondrial OS=Bos taurus GN=CARS2 PE=2 SV=1	BOVIN	6	Q2KIF8	GN=CARS2	0.937562	1.52757	1.25892	0.679204	1.11686	0.912011	0.816582	1.35519	1.10662	0.237032	1.07895	0.40804	--
1551	11.57	18.17	37.43	18.24	12.16	sp|A6QLI5|MAGD4_BOVIN	Melanoma-associated antigen D4 OS=Bos taurus GN=MAGED4 PE=2 SV=1	BOVIN	9	A6QLI5	GN=MAGED4	1	1.01859	0.981748	0.963829	0.981748	0.946237	0.937562	0.954993	0.928966	0.0289517	0.968186	0.0124209	--
1552	11.57	13.07	54.14	31.08	19.55	tr|F1MZF0|F1MZF0_BOVIN	G-rich RNA sequence binding factor 1 OS=Bos taurus GN=GRSF1 PE=4 SV=2	BOVIN	6	F1MZF0	GN=GRSF1	1.45881	1.20226	1.08643	1.58489	1.30617	1.18032	1.34276	1.10662	1	0.141987	1.25203	0.00389555	--
1553	11.55	15.08	42.22	20.57	13.42	sp|G3X745|GPC1_BOVIN	Glypican-1 OS=Bos taurus GN=GPC1 PE=2 SV=1	BOVIN	6	G3X745	GN=GPC1	0.794328	0.912011	0.972747	1.01859	1.1695	1.24738	0.895365	1.02802	1.09648	0.13141	1.01494	0.759553	--
1554	11.55	14.04	41.99	23.48	22.38	sp|A7YY55|HACD3_BOVIN	Very-long-chain (3R)-3-hydroxyacyl-CoA dehydratase 3 OS=Bos taurus GN=HACD3 PE=2 SV=1	BOVIN	8	A7YY55	GN=HACD3	0.870964	0.937562	0.937562	0.928966	1	1	0.903649	0.972747	0.972747	0.0432583	0.947133	0.00649784	--
1555	11.54	15.2	56.95	38.41	30.79	tr|A7YW22|A7YW22_BOVIN	JAM3 protein OS=Bos taurus GN=JAM3 PE=2 SV=1	BOVIN	8	A7YW22	GN=JAM3	0.765597	0.597035	1.57036	1.20226	0.946237	2.48886	0.903649	0.704693	1.87068	0.48501	1.22771	0.31094	--
1556	11.53	31.77	66.75	49.75	36.5	tr|Q17QH2|Q17QH2_BOVIN	MAP2K2 protein OS=Bos taurus GN=MAP2K2 PE=2 SV=1	BOVIN	15	Q17QH2	GN=MAP2K2	1.67494	1.27057	1.33045	1.34276	1.02802	1.0666	1.48594	1.13763	1.18032	0.152821	1.27969	0.00370895	--
1557	11.53	16.34	33.89	20.46	11.76	tr|F1MZP0|F1MZP0_BOVIN	1,4-alpha-glucan branching enzyme 1 OS=Bos taurus GN=GBE1 PE=4 SV=2	BOVIN	8	F1MZP0	GN=GBE1	1.21339	1.67494	2.12814	0.794328	1.1272	1.45881	0.928966	1.31826	1.69044	0.286794	1.3705	0.0285329	--
1558	11.53	12.85	63.76	47.6	42.36	tr|F1MMT9|F1MMT9_BOVIN	Ferritin OS=Bos taurus PE=3 SV=1	BOVIN	10	F1MMT9	GN=--	6.91831	3.31131	3.49945	9.54993	4.69894	5.70164	6.25173	2.96483	3.10456	0.408622	5.11119	0.000529926	UP
1559	11.53	12.21	73.42	51.8	38.74	sp|Q58CS7|CHMP3_BOVIN	Charged multivesicular body protein 3 OS=Bos taurus GN=CHMP3 PE=2 SV=4	BOVIN	5	Q58CS7	GN=CHMP3	1.47231	1.34276	0.928966	1.40605	1.27057	0.870964	1.36773	1.23595	0.855067	0.191685	1.19449	0.0430089	--
1560	11.52	14.84	39.77	19.3	14.86	tr|F1MVW5|F1MVW5_BOVIN	Protein transport protein Sec23A OS=Bos taurus GN=SEC23A PE=1 SV=2	BOVIN	10	F1MVW5	GN=SEC23A	0.981748	1	0.981748	0.946237	0.972747	0.946237	0.981748	1.00925	0.981748	0.0203437	0.977941	0.0138859	--
1561	11.52	14.28	46.55	27.37	25.06	tr|A6QQK2|A6QQK2_BOVIN	MAP3K7IP1 protein OS=Bos taurus GN=MAP3K7IP1 PE=2 SV=1	BOVIN	7	A6QQK2	GN=MAP3K7IP1	1.64437	1.41906	1.19124	1.25892	1.08643	0.912011	1.48594	1.2942	1.07647	0.169955	1.26318	0.00847555	--
1562	11.52	12.1	38.49	25.55	19.56	tr|Q0VCQ9|Q0VCQ9_BOVIN	Reticulocalbin 2 OS=Bos taurus GN=RCN2 PE=2 SV=1	BOVIN	7	Q0VCQ9	GN=RCN2	4.13048	2.26987	1.80302	1.67494	0.928966	0.711214	1.77011	0.981748	0.758578	0.605933	1.66988	0.0980231	--
1563	11.5	14.22	64.2	45.68	27.57	sp|A2VDZ9|VAPB_BOVIN	Vesicle-associated membrane protein-associated protein B OS=Bos taurus GN=VAPB PE=2 SV=1	BOVIN	8	A2VDZ9	GN=VAPB	1.04713	1.07647	1.11686	0.963829	0.990832	1.02802	0.937562	0.963829	1	0.0544098	1.01384	0.498205	--
1564	11.49	18.75	36.25	16.97	7.38	tr|F1MJ90|F1MJ90_BOVIN	Phosphorylase kinase regulatory subunit beta OS=Bos taurus GN=PHKB PE=4 SV=2	BOVIN	7	F1MJ90	GN=PHKB	0.660694	0.928966	0.903649	0.666807	0.954993	0.928966	0.711214	1	0.972747	0.151308	0.858671	0.0151922	--
1565	11.48	23.9	43.91	27.48	20.4	tr|F1MVZ2|F1MVZ2_BOVIN	BR serine/threonine kinase 2 OS=Bos taurus GN=BRSK2 PE=4 SV=2	BOVIN	12	F1MVZ2	GN=BRSK2	0.928966	1.13763	1.18032	0.801678	0.981748	1.01859	0.831764	1.01859	1.05682	0.119924	0.995123	0.910822	--
1566	11.47	16.27	47.08	21.98	17.9	tr|Q2TBM8|Q2TBM8_BOVIN	WD repeat domain 26 OS=Bos taurus GN=WDR26 PE=2 SV=1	BOVIN	11	Q2TBM8	GN=WDR26	1.08643	1.09648	1.01859	1.07647	1.08643	1.00925	1.08643	1.09648	1.01859	0.032703	1.0639	0.000827488	--
1567	11.47	15.11	36.92	20.65	14.43	tr|Q17QV1|Q17QV1_BOVIN	Amyloid beta (A4) protein-binding, family B, member 1 (Fe65) OS=Bos taurus GN=APBB1 PE=2 SV=1	BOVIN	7	Q17QV1	GN=APBB1	0.981748	0.963829	1	0.981748	0.972747	1	1.00925	0.990832	1.02802	0.0187045	0.992019	0.258453	--
1568	11.46	22.91	36.36	15.75	9.451	tr|E1B800|E1B800_BOVIN	RAS protein activator like 2 OS=Bos taurus GN=RASAL2 PE=4 SV=2	BOVIN	10	E1B800	GN=RASAL2	0.903649	1.09648	0.666807	0.809096	0.990832	0.591562	0.772681	0.937562	0.586138	0.207616	0.8172	0.0158835	--
1569	11.46	13.72	54.91	41.07	25.89	tr|Q08E32|Q08E32_BOVIN	CHMP4B protein OS=Bos taurus GN=CHMP4B PE=1 SV=2	BOVIN	6	Q08E32	GN=CHMP4B	1.5417	1.20226	1.0666	1.69044	1.36773	1.24738	1.78649	1.40605	1.28233	0.158455	1.399	0.000940403	--
1570	11.46	13.5	70.18	45.87	45.87	sp|Q2TBH7|RAB4A_BOVIN	Ras-related protein Rab-4A OS=Bos taurus GN=RAB4A PE=2 SV=3	BOVIN	8	Q2TBH7	GN=RAB4A	1.21339	0.879022	0.824138	1.18032	0.83946	0.794328	0.77983	0.580764	0.559758	0.250315	0.850112	0.0814859	--
1571	11.43	16.19	57.23	38.55	28.01	sp|Q29RL2|CHRD1_BOVIN	Cysteine and histidine-rich domain-containing protein 1 OS=Bos taurus GN=CHORDC1 PE=2 SV=1	BOVIN	8	Q29RL2	GN=CHORDC1	1.35519	1.20226	1.51356	0.801678	0.704693	0.855067	0.744732	0.654636	0.794328	0.309029	0.958461	0.701983	--
1572	11.42	15.01	31.4	13.85	8.715	sp|O18738|DAG1_BOVIN	Dystroglycan OS=Bos taurus GN=DAG1 PE=1 SV=1	BOVIN	8	O18738	GN=DAG1	1.41906	1.55597	0.660694	0.903649	1	0.416869	1.03753	1.15878	0.49204	0.38328	0.960509	0.769319	--
1573	11.42	12.51	41.63	26.32	21.77	sp|A4FUY1|HECAM_BOVIN	Hepatocyte cell adhesion molecule OS=Bos taurus GN=HEPACAM PE=2 SV=1	BOVIN	8	A4FUY1	GN=HEPACAM	0.666807	1.09648	0.731139	0.642688	1.00925	0.679204	0.717794	1.11686	0.758578	0.2204	0.824311	0.0256398	--
1574	11.41	27.04	36.76	13.97	7.582	tr|F1MXJ6|F1MXJ6_BOVIN	Uncharacterized protein OS=Bos taurus GN=KALRN PE=4 SV=2	BOVIN	19	F1MXJ6	GN=KALRN	0.937562	1.02802	0.937562	0.937562	1.02802	0.937562	0.946237	1.03753	0.937562	0.0449716	0.969734	0.0852696	--
1575	11.4	11.76	80.95	65.71	54.29	sp|P62894|CYC_BOVIN	Cytochrome c OS=Bos taurus GN=CYCS PE=1 SV=2	BOVIN	9	P62894	GN=CYCS	1.45881	8.95365	8.01678	0.12942	1	0.613762	0.229087	1.78649	1.03753	1.24124	2.58061	0.200324	--
1576	11.39	15.97	49.35	35.29	23.86	sp|P45478|PPT1_BOVIN	Palmitoyl-protein thioesterase 1 OS=Bos taurus GN=PPT1 PE=1 SV=1	BOVIN	7	P45478	GN=PPT1	2.37684	1.90546	1.92309	2.10863	1.67494	1.69044	1.90546	1.52757	1.5417	0.140812	1.85046	1.53676e-05	UP
1577	11.39	12.19	57.55	37.55	28.98	tr|F1N2I5|F1N2I5_BOVIN	Carboxymethylenebutenolidase homolog OS=Bos taurus GN=CMBL PE=4 SV=1	BOVIN	6	F1N2I5	GN=CMBL	3.01995	2.48886	2.83139	1.20226	0.990832	1.1272	1.61436	1.33045	1.51356	0.40893	1.79099	0.0157079	UP
1578	11.38	27.04	49.04	19.9	9.592	tr|G3MZK3|G3MZK3_BOVIN	Janus kinase and microtubule-interacting protein 1 OS=Bos taurus GN=JAKMIP1 PE=4 SV=1	BOVIN	9	G3MZK3	GN=JAKMIP1	0.870964	0.990832	0.903649	0.963829	1.10662	1	0.972747	1.11686	1.01859	0.0772864	0.993789	0.824817	--
[truncated: 2,939 more rows]

## Sheet: log2FC1.5
N	Unused	Total	% Cov	% Cov (50)	% Cov (95)	Accession	Name	Species	Peptides (95%)	Citable Accession	Gene Name	118:113	119:113	121:113	118:114	119:114	121:114	118:116	119:116	121:116	C.V	AVG.	T.TEST	FLAG	1	1	1	1	1	1	1	1	1
[truncated: 370 more rows]
