# Supplementary material for: Differential Abundance of Brain Mitochondrial Proteins in Yak and Cattle: A Proteomics-Based Study
Source: Front Vet Sci. 2021 Aug 31;8:663031. doi: 10.3389/fvets.2021.663031 (PMC8438127; doi:10.3389/fvets.2021.663031)
Supplement: Supplementary file 2 [file Table_2.XLSX]

## Sheet: Sheet1
Table S2: Summary of 57 DAPs, including 35 up-regulated and 22 down-regulated proteins in yak.
N	Unused	Total	% Cov	% Cov (50)	% Cov (95)	Accession	Name	Species	Peptides (95%)	Citable Accession	Gene Name	119:113	121:113	118:114	119:114	121:114	118:116	119:116	121:116	C.V	AVG.	T.TEST	FLAG
1	39.05	42.94	71.15	56.15	49.81	sp|P20000|ALDH2_BOVIN	Aldehyde dehydrogenase, mitochondrial OS=Bos taurus GN=ALDH2 PE=1 SV=2	BOVIN	25	P20000	ALDH2	5.05825	4.13048	2.58226	2.83139	2.26987	2.01372	2.1677	1.72187	0.383096	3.04793	0.00110585	UP
2	5.01	5.33	37.86	22.33	22.33	tr|F1MVS4|F1MVS4_BOVIN	Nucleolar protein 3 OS=Bos taurus GN=NOL3 PE=4 SV=1	BOVIN	3	F1MVS4	NOL3	2.22844	3.94457	2.03236	1.49969	2.63027	2.91072	2.48886	4.16869	0.294051	2.76928	0.000275373	UP
3	36.38	42.31	72.55	56.86	46.47	tr|Q148D3|Q148D3_BOVIN	Fumarate hydratase OS=Bos taurus GN=FH PE=1 SV=1	BOVIN	23	Q148D3	FH	3.37287	2.96483	2.63027	2.208	1.90546	2.05116	1.69044	1.48594	0.315856	2.47667	0.000694845	UP
4	20.59	24.58	61.78	36.62	35.35	tr|F1N338|F1N338_BOVIN	Hydroxyacyl-CoA dehydrogenase OS=Bos taurus GN=HADH PE=1 SV=1	BOVIN	12	F1N338	HADH	3.0761	1.33045	3.37287	2.91072	1.22462	2.67917	2.33346	0.972747	0.385567	2.38133	0.00277934	UP
5	34.56	60.67	51.09	38.61	29.21	tr|F1MWG1|F1MWG1_BOVIN	Oxoglutarate dehydrogenase like OS=Bos taurus GN=OGDHL PE=4 SV=2	BOVIN	24	F1MWG1	OGDHL	2.42103	1.65959	3.22107	3.19154	2.14783	2.10863	2.0893	1.44544	0.247443	2.30309	0.000194679	UP
6	10.1	10.45	70.73	62.2	54.88	sp|Q01321|NDUA4_BOVIN	Cytochrome c oxidase subunit NDUFA4 OS=Bos taurus GN=NDUFA4 PE=1 SV=1	BOVIN	7	Q01321	NDUFA4	3.7325	2.208	2.39883	2.24905	1.13763	1.61436	1.49969	0.83946	0.462452	2.17644	0.0107624	UP
7	46.81	51.01	81.28	65.9	61.03	tr|F6QK60|F6QK60_BOVIN	Sirtuin 2 OS=Bos taurus GN=SIRT2 PE=4 SV=1	BOVIN	41	F6QK60	SIRT2	0.990832	2.70396	3.16228	1.5417	4.13048	1.75388	0.816582	2.35505	0.46072	2.16523	0.0107972	UP
8	44.39	48.93	79.47	71.01	55.07	tr|A0A140T8A5|A0A140T8A5_BOVIN	Isocitrate dehydrogenase [NADP] OS=Bos taurus GN=IDH1 PE=1 SV=1	BOVIN	26	A0A140T8A5	IDH1	0.946237	2.31206	3.16228	1.75388	4.20727	1.65959	0.92045	2.208	0.471209	2.09907	0.013745	UP
9	29.99	32.54	58.2	34.25	28.55	sp|P07857|NLTP_BOVIN	Non-specific lipid-transfer protein OS=Bos taurus GN=SCP2 PE=1 SV=2	BOVIN	15	P07857	SCP2	2.63027	1.90546	1.64437	1.45881	1.02802	2.18776	1.94089	1.40605	0.303474	1.90738	0.00218589	UP
10	13.88	15.76	66.97	51.65	36.64	tr|F1MWR3|F1MWR3_BOVIN	Electron transfer flavoprotein subunit alpha, mitochondrial OS=Bos taurus GN=ETFA PE=1 SV=1	BOVIN	10	F1MWR3	ETFA	2.01372	1.83654	2.0893	1.41906	1.27057	2.22844	1.51356	1.36773	0.277706	1.85902	0.00152897	UP
11	9.24	9.47	75.86	62.07	61.21	sp|P23935|NDUA5_BOVIN	NADH dehydrogenase [ubiquinone] 1 alpha subcomplex subunit 5 OS=Bos taurus GN=NDUFA5 PE=1 SV=3	BOVIN	8	P23935	NDUFA5	1.55597	1.88799	2.53513	1.08643	1.39316	2.42103	0.990832	1.28233	0.420817	1.85026	0.0149198	UP
12	7	8.13	40.59	20.16	13.17	sp|Q2PC20|PPM1K_BOVIN	Protein phosphatase 1K, mitochondrial OS=Bos taurus GN=PPM1K PE=2 SV=1	BOVIN	4	Q2PC20	PPM1K	1.64437	1.18032	2.58226	1.77011	1.31826	2.60615	1.7378	1.24738	0.294593	1.83919	0.00234621	UP
13	7.35	8.64	28.31	11.76	9.191	sp|Q1JPD3|D2HDH_BOVIN	D-2-hydroxyglutarate dehydrogenase, mitochondrial OS=Bos taurus GN=D2HGDH PE=2 SV=2	BOVIN	4	Q1JPD3	D2HGDH	0.954993	2.63027	1.55597	0.887156	2.46604	2.03236	1.13763	3.13329	0.405749	1.83728	0.0130613	UP
14	28.42	31.8	59.48	43.76	27.39	sp|Q2KIG0|ETFD_BOVIN	Electron transfer flavoprotein-ubiquinone oxidoreductase, mitochondrial OS=Bos taurus GN=ETFDH PE=2 SV=1	BOVIN	17	Q2KIG0	ETFDH	2.42103	1.55597	1.78649	1.97697	1.28233	1.80302	1.99526	1.25892	0.2052	1.80978	0.000268803	UP
15	2.97	4.68	49.19	22.58	8.468	tr|A6QPA1|A6QPA1_BOVIN	CCDC90B protein OS=Bos taurus GN=CCDC90B PE=2 SV=1	BOVIN	3	A6QPA1	CCDC90B	1.1272	1.05682	2.58226	2.05116	1.90546	2.42103	1.90546	1.80302	0.275479	1.80794	0.00178252	UP
16	15.21	17.9	76.33	63.31	43.79	sp|P00423|COX41_BOVIN	Cytochrome c oxidase subunit 4 isoform 1, mitochondrial OS=Bos taurus GN=COX4I1 PE=1 SV=1	BOVIN	14	P00423	COX4I1	2.33346	1.57036	2.22844	1.8197	1.1695	1.64437	1.34276	0.92045	0.319016	1.7537	0.00515945	UP
17	6.35	10.63	39.95	20.55	9.589	sp|Q2KHZ9|GCDH_BOVIN	Glutaryl-CoA dehydrogenase, mitochondrial OS=Bos taurus GN=GCDH PE=2 SV=1	BOVIN	5	Q2KHZ9	GCDH	2.14783	1.92309	1.83654	1.58489	1.40605	1.58489	1.39316	1.25892	0.217334	1.73603	0.000561941	UP
18	18.52	24.46	53.53	38.72	33.49	tr|F1MYG0|F1MYG0_BOVIN	Ornithine aminotransferase, mitochondrial OS=Bos taurus GN=OAT PE=1 SV=1	BOVIN	17	F1MYG0	OAT	1.72187		1.85353	1.39316	1.39316	1.97697	1.48594	1.49969	0.16649	1.70412	0.000110479	UP
19	13.43	15.89	43.27	22.31	16.92	tr|Q24JZ7|Q24JZ7_BOVIN	Succinyl-CoA:3-ketoacid-coenzyme A transferase OS=Bos taurus GN=OXCT1 PE=1 SV=1	BOVIN	8	Q24JZ7	OXCT1	1.40605	1.30617	2.29087	1.35519	1.25892	2.26987	1.33045	1.23595	0.28898	1.65026	0.00483183	UP
20	21.36	22.99	49.49	29.18	25.6	sp|Q58DN7|ACSF3_BOVIN	Acyl-CoA synthetase family member 3, mitochondrial OS=Bos taurus GN=ACSF3 PE=2 SV=1	BOVIN	11	Q58DN7	ACSF3	1.38038	1.03753	2.35505	2.39883	1.80302	1.51356	1.57036	1.15878	0.282538	1.61781	0.00506864	UP
21	11.71	15.01	61.19	34.27	29.02	tr|Q3SWX4|Q3SWX4_BOVIN	Glioblastoma amplified sequence OS=Bos taurus GN=GBAS PE=2 SV=1	BOVIN	7	Q3SWX4	GBAS	2.39883	1.8197	1.49969	1.18032	0.879022	1.55597	1.22462	0.912011	0.421912	1.61625	0.0338536	UP
22	5.07	7.94	39.83	17.19	9.015	sp|A5PJZ1|SCMC1_BOVIN	Calcium-binding mitochondrial carrier protein SCaMC-1 OS=Bos taurus GN=SLC25A24 PE=2 SV=1	BOVIN	5	A5PJZ1	SLC25A24	1.70608	1.88799	1.55597	1.09648	1.1695	1.90546	1.34276	1.44544	0.240712	1.61206	0.0021075	UP
23	28.37	29.45	76.19	66.67	64.29	sp|P05630|ATPD_BOVIN	ATP synthase subunit delta, mitochondrial OS=Bos taurus GN=ATP5D PE=1 SV=2	BOVIN	24	P05630	ATP5D	1.35519	1.49969	2.0893	1.41906	1.57036	1.87068	1.27057	1.41906	0.173339	1.60787	0.000268378	UP
24	8.49	17	53.44	35	30	sp|Q58DT4|P5CR1_BOVIN	Pyrroline-5-carboxylate reductase 1, mitochondrial OS=Bos taurus GN=PYCR1 PE=2 SV=1	BOVIN	8	Q58DT4	PYCR1	1.64437	1.57036	1.55597	1.18032	1.11686	2.07014	1.57036	1.51356	0.204908	1.59885	0.000853059	UP
25	13.55	14.46	77.91	52.91	41.86	sp|P42029|NDUA8_BOVIN	NADH dehydrogenase [ubiquinone] 1 alpha subcomplex subunit 8 OS=Bos taurus GN=NDUFA8 PE=1 SV=2	BOVIN	9	P42029	NDUFA8	1.85353	1.39316	2.22844	1.47231	1.04713	1.69044	1.11686	0.77983	0.372504	1.59857	0.0217069	UP
26	6.91	9.93	47.44	33.33	33.33	sp|P52505|ACPM_BOVIN	Acyl carrier protein, mitochondrial OS=Bos taurus GN=NDUFAB1 PE=1 SV=2	BOVIN	11	P52505	NDUFAB1	1.99526	2.07014	1.80302	1.27057	1.40605	1.23595	0.870964	0.937562	0.365161	1.59658	0.0200672	UP
27	8.13	9	28.71	15.4	11.22	tr|F1MYR8|F1MYR8_BOVIN	Glutamyl-tRNA(Gln) amidotransferase subunit A, mitochondrial OS=Bos taurus GN=QRSL1 PE=3 SV=2	BOVIN	4	F1MYR8	QRSL1	1.94089	1.39316	1.45881	1.57036	1.1272	1.77011	1.90546	1.36773	0.164806	1.59297	0.000211721	UP
28	7.86	8.68	77.83	35.85	25.94	sp|P42028|NDUS8_BOVIN	NADH dehydrogenase [ubiquinone] iron-sulfur protein 8, mitochondrial OS=Bos taurus GN=NDUFS8 PE=1 SV=1	BOVIN	6	P42028	NDUFS8	1.57036	1.49969	1.99526	1.40605	1.38038	1.78649	1.25892	1.20226	0.202323	1.58971	0.000836714	UP
29	8.92	9.85	47.62	32.8	27.51	sp|Q02380|NDUB5_BOVIN	NADH dehydrogenase [ubiquinone] 1 beta subcomplex subunit 5, mitochondrial OS=Bos taurus GN=NDUFB5 PE=1 SV=1	BOVIN	6	Q02380	NDUFB5	2.208	1.78649	1.48594	1.08643	0.855067	1.57036	1.19124	0.937562	0.412846	1.56815	0.0379827	UP
30	3.29	3.51	78.65	38.2	25.84	sp|Q2KIV2|TIM9_BOVIN	Mitochondrial import inner membrane translocase subunit Tim9 OS=Bos taurus GN=TIMM9 PE=3 SV=1	BOVIN	2	Q2KIV2	TIMM9	1.72187	1.51356	1.75388	1.14815	1	1.90546	1.24738	1.08643	0.316309	1.55904	0.0124916	UP
31	5.27	7.23	41.02	17.72	10.19	sp|Q2KJG8|BCKD_BOVIN	[3-methyl-2-oxobutanoate dehydrogenase [lipoamide]] kinase, mitochondrial OS=Bos taurus GN=BCKDK PE=2 SV=1	BOVIN	3	Q2KJG8	BCKDK	1.70608	0.83946	2.12814	2.46604	1.10662	1.57036	1.77011	0.855067	0.335264	1.5506	0.0171841	UP
32	4.64	5.77	52.36	35.43	20.47	sp|Q3T094|ETHE1_BOVIN	Persulfide dioxygenase ETHE1, mitochondrial OS=Bos taurus GN=ETHE1 PE=2 SV=1	BOVIN	3	Q3T094	ETHE1	1.34276	1.14815	1.44544	1.13763	0.981748	2.46604	1.94089	1.69044	0.285814	1.53991	0.00844693	UP
33	7.1	7.26	75.56	70	51.11	sp|Q2NKR1|TIM10_BOVIN	Mitochondrial import inner membrane translocase subunit Tim10 OS=Bos taurus GN=TIMM10 PE=3 SV=1	BOVIN	7	Q2NKR1	TIMM10	0.928966	1.02802	2.46604	1.33045	1.47231	2.26987	1.20226	1.34276	0.328389	1.53819	0.0167223	UP
34	7.08	9.73	73.01	50.92	44.17	sp|Q8SQ21|HINT2_BOVIN	Histidine triad nucleotide-binding protein 2, mitochondrial OS=Bos taurus GN=HINT2 PE=2 SV=1	BOVIN	7	Q8SQ21	HINT2	1.23595	1.33045	1.70608	1.55597	1.69044	1.61436	1.45881	1.61436	0.105799	1.50685	1.86482e-05	UP
35	7.52	10.16	42.91	25.61	16.96	sp|Q1LZ96|ATPF2_BOVIN	ATP synthase mitochondrial F1 complex assembly factor 2 OS=Bos taurus GN=ATPAF2 PE=2 SV=1	BOVIN	4	Q1LZ96	ATPAF2	1.33045	1.24738	1.92309	1.65959	1.55597	1.59956	1.38038	1.30617	0.133519	1.50335	0.000102728	UP
36	9.78	11.12	47.98	26.52	15.4	sp|Q0VC50|RT4I1_BOVIN	Reticulon-4-interacting protein 1, mitochondrial OS=Bos taurus GN=RTN4IP1 PE=2 SV=1	BOVIN	6	Q0VC50	RTN4IP1	0.654636	0.787046	0.591562	0.625173	0.765597	0.57544	0.597035	0.731139	0.113957	0.660785	1.3559e-06	DOWN
37	40.84	54.1	60.93	38.39	32.79	tr|F1N3R4|F1N3R4_BOVIN	Mitochondrial proton/calcium exchanger protein OS=Bos taurus GN=LETM1 PE=1 SV=1	BOVIN	28	F1N3R4	LETM1	0.824138	0.580764	0.660694	0.787046	0.559758	0.591562	0.704693	0.501187	0.154132	0.655037	1.09485e-05	DOWN
32	38.19	40.88	72.11	43.57	37.47	tr|F1MU79|F1MU79_BOVIN	Peptidylprolyl isomerase OS=Bos taurus GN=FKBP4 PE=1 SV=2	BOVIN	19	F1MU79	FKBP4	0.387258	0.331131	0.328095	0.387258	0.328095	0.313329	0.369828	0.313329	0.0819564	0.343273	3.08095e-12	DOWN
39	5.44	8.23	32.24	18.82	13.18	tr|F1MKS7|F1MKS7_BOVIN	Kynurenine/alpha-aminoadipate aminotransferase, mitochondrial OS=Bos taurus GN=AADAT PE=4 SV=1	BOVIN	5	F1MKS7	AADAT	0.737904	0.608135	0.564937	0.724436	0.597035	0.586138	0.751623	0.619441	0.110583	0.640566	5.42398e-07	DOWN
40	18.82	23.15	67.46	45.13	34.92	sp|Q3SZB4|ACADM_BOVIN	Medium-chain specific acyl-CoA dehydrogenase, mitochondrial OS=Bos taurus GN=ACADM PE=2 SV=1	BOVIN	15	Q3SZB4	ACADM	0.586138	0.539511	0.928966	0.49204	0.452898	0.801678	0.444631	0.394457	0.359111	0.635198	0.00194122	DOWN
41	21.19	25.64	50.98	33.75	22.2	sp|A7YWE4|AL4A1_BOVIN	Delta-1-pyrroline-5-carboxylate dehydrogenase, mitochondrial OS=Bos taurus GN=ALDH4A1 PE=2 SV=1	BOVIN	10	A7YWE4	ALDH4A1	0.751623	0.47863	0.711214	0.619441	0.387258	0.758578	0.666807	0.42462	0.247241	0.629016	0.000145485	DOWN
42	5.27	5.45	26.27	17.97	15.21	tr|F6RQK3|F6RQK3_BOVIN	Uncharacterized protein OS=Bos taurus GN=GSTZ1 PE=1 SV=1	BOVIN	3	F6RQK3	GSTZ1	0.772681	0.580764	0.510505	0.711214	0.534564	0.510505	0.685488	0.496592	0.160028	0.596361	2.19515e-06	DOWN
43	2.28	4.12	17.95	5.361	2.797	sp|A6H757|PPA6_BOVIN	Lysophosphatidic acid phosphatase type 6 OS=Bos taurus GN=ACP6 PE=1 SV=1	BOVIN	2	A6H757	ACP6	0.698232	0.636796	0.564937	0.580764	0.524808	0.539511	0.554626	0.505825	0.110135	0.587189	9.08975e-08	DOWN
44	12.68	15.5	30.23	13.29	6.977	tr|E1B768|E1B768_BOVIN	Uncharacterized protein OS=Bos taurus GN=LARS2 PE=3 SV=2	BOVIN	7	E1B768	LARS2	1.1272	0.619441	0.30479	0.809096	0.436516	0.310456	0.831764	0.420727	0.453911	0.586317	0.00229742	DOWN
45	16.92	19.95	46.04	26.31	15.01	sp|Q148G5|PROD_BOVIN	Proline dehydrogenase 1, mitochondrial OS=Bos taurus GN=PRODH PE=2 SV=1	BOVIN	10	Q148G5	PRODH	0.672977	0.60256	0.613762	0.49204	0.436516	0.636796	0.515229	0.452898	0.202216	0.583838	8.68007e-06	DOWN
46	14.84	32.86	42.7	24.92	13.17	tr|E1BDG9|E1BDG9_BOVIN	10-formyltetrahydrofolate dehydrogenase OS=Bos taurus GN=ALDH1L2 PE=3 SV=2	BOVIN	13	E1BDG9	ALDH1L2	0.510505	0.744732	0.559758	0.343558	0.496592	0.666807	0.409261	0.591562	0.25925	0.573582	3.95437e-05	DOWN
47	26.39	34.96	52.41	32.41	27.45	tr|E1BGC1|E1BGC1_BOVIN	Methylcrotonoyl-CoA carboxylase 1 OS=Bos taurus GN=MCCC1 PE=1 SV=1	BOVIN	17	E1BGC1	MCCC1	0.937562	0.666807	0.366438	0.559758	0.394457	0.413047	0.630957	0.444631	0.305229	0.557977	8.06438e-05	DOWN
48	14.68	17.41	52.96	32.39	31.36	tr|A7YY65|A7YY65_BOVIN	MTCH1 protein OS=Bos taurus GN=MTCH1 PE=2 SV=1	BOVIN	11	A7YY65	MTCH1	0.625173	0.428549	0.57544	0.83946	0.580764	0.440555	0.642688	0.440555	0.232556	0.556633	1.07533e-05	DOWN
49	24.18	26.18	48.12	40.07	29.62	tr|Q08DM3|Q08DM3_BOVIN	Malic enzyme OS=Bos taurus GN=ME2 PE=2 SV=1	BOVIN	15	Q08DM3	ME2	0.981748	0.465586	0.387258	0.679204	0.322107	0.444631	0.772681	0.369828	0.373159	0.551949	0.000273129	DOWN
50	9.58	10.69	41.58	24.74	17.6	sp|P21839|ODBB_BOVIN	2-oxoisovalerate dehydrogenase subunit beta, mitochondrial OS=Bos taurus GN=BCKDHB PE=1 SV=2	BOVIN	5	P21839	BCKDHB	0.801678	0.666807	0.432514	0.49204	0.394457	0.452898	0.515229	0.405508	0.24909	0.535758	9.57828e-06	DOWN
51	7.54	9.99	62.28	34.73	26.95	tr|Q17QE6|Q17QE6_BOVIN	Iron-sulfur cluster assembly enzyme OS=Bos taurus GN=ISCU PE=2 SV=1	BOVIN	5	Q17QE6	ISCU	0.457088	0.608135	0.648634	0.288403	0.37325	0.679204	0.313329	0.387258	0.429829	0.53468	0.000440606	DOWN
52	24.5	30.61	50.65	34.2	28.34	tr|G1K208|G1K208_BOVIN	Acyl-CoA synthetase family member 2, mitochondrial OS=Bos taurus GN=ACSF2 PE=4 SV=2	BOVIN	14	G1K208	ACSF2	0.60256	0.501187	0.597035	0.49204	0.405508	0.586138	0.483059	0.401791	0.187143	0.533384	1.02071e-06	DOWN
53	12.11	12.85	54.13	33	23.76	tr|F1MTT7|F1MTT7_BOVIN	3,2-trans-enoyl-CoA isomerase, mitochondrial OS=Bos taurus GN=ECI1 PE=1 SV=1	BOVIN	6	F1MTT7	ECI1	0.679204	0.534564	0.519996	0.549541	0.42462	0.461318	0.505825	0.390841	0.165413	0.521231	2.69608e-07	DOWN
54	23.54	27.63	67.59	50.23	43.29	sp|Q5EAD4|ACDSB_BOVIN	Short/branched chain specific acyl-CoA dehydrogenase, mitochondrial OS=Bos taurus GN=ACADSB PE=2 SV=1	BOVIN	15	Q5EAD4	ACADSB	0.698232	0.731139	0.394457	0.353183	0.369828	0.409261	0.369828	0.387258	0.339512	0.499224	3.18561e-05	DOWN
55	39.99	46.66	47.56	37.57	28.12	tr|F1N0Y8|F1N0Y8_BOVIN	Phosphodiesterase OS=Bos taurus GN=PDE2A PE=3 SV=1	BOVIN	22	F1N0Y8	PDE2A	0.619441	0.210863	0.619441	0.772681	0.258226	0.452898	0.570164	0.188799	0.416474	0.465456	5.24022e-05	DOWN
56	20.12	22.33	65.31	45.94	43.13	sp|Q17QJ7|P5CR2_BOVIN	Pyrroline-5-carboxylate reductase 2 OS=Bos taurus GN=PYCR2 PE=2 SV=1	BOVIN	13	Q17QJ7	PYCR2	0.285759	0.346737	0.409261	0.177011	0.212814	0.519996	0.224906	0.270396	0.435611	0.345286	1.76285e-06	DOWN
57	38.19	40.88	72.11	43.57	37.47	tr|F1MU79|F1MU79_BOVIN	Peptidylprolyl isomerase OS=Bos taurus GN=FKBP4 PE=1 SV=2	BOVIN	19	F1MU79	F1MU79	0.387258	0.331131	0.328095	0.387258	0.328095	0.313329	0.369828	0.313329	0.0819564	0.343273	3.08095e-12	DOWN
