# Supplementary material for: Differential Abundance of Brain Mitochondrial Proteins in Yak and Cattle: A Proteomics-Based Study
Source: Front Vet Sci. 2021 Aug 31;8:663031. doi: 10.3389/fvets.2021.663031 (PMC8438127; doi:10.3389/fvets.2021.663031)
Supplement: Supplementary file 3 [file Table_3.XLSX]

## Sheet: GO-up-p0.05
Table S3: GO analysis of DAPs enrichment.
Category	Term	Count	%	P value	Gene	List total	Pop hits	Pop total	Fold enrichment	Bonferroni	Benjamini	FDR
GOTERM_BP_DIRECT	GO:0055114~oxidation-reduction process	7	20.5882	7.46482e-05	NDUFA8, NDUFS8, ALDH2, NDUFB5, NDUFA4, ETHE1, PYCR1	33	316	13824	9.27963	0.00854812	0.00858454	0.00850989
GOTERM_BP_DIRECT	GO:0022904~respiratory electron transport chain	3	8.82353	0.000610464	NDUFA5, ETFDH, D2HGDH	33	16	13824	78.5455	0.0678158	0.026483	0.0262527
GOTERM_BP_DIRECT	GO:0033539~fatty acid beta-oxidation using acyl-CoA dehydrogenase	3	8.82353	0.00069086	GCDH, ETFDH, ETFA	33	17	13824	73.9251	0.0764001	0.026483	0.0262527
GOTERM_BP_DIRECT	GO:0006099~tricarboxylic acid cycle	3	8.82353	0.00162963	FH, IDH1, OGDHL	33	26	13824	48.3357	0.171021	0.0468518	0.0464444
GOTERM_BP_DIRECT	GO:0006979~response to oxidative stress	3	8.82353	0.00872494	NDUFS8, IDH1, ETFDH	33	61	13824	20.6021	0.634968	0.151605	0.150287
GOTERM_BP_DIRECT	GO:0045039~protein import into mitochondrial inner membrane	2	5.88235	0.00922816	TIMM9, TIMM10	33	4	13824	209.455	0.655674	0.151605	0.150287
GOTERM_BP_DIRECT	GO:0055129~L-proline biosynthetic process	2	5.88235	0.00922816	OAT, PYCR1	33	4	13824	209.455	0.655674	0.151605	0.150287
GOTERM_BP_DIRECT	GO:0006694~steroid biosynthetic process	2	5.88235	0.0453227	HINT2, SCP2	33	20	13824	41.8909	0.995175	0.651514	0.645848
GOTERM_CC_DIRECT	GO:0005739~mitochondrion	16	47.0588	8.37369e-11	ATPAF2, GCDH, FH, OAT, PYCR1, ETFA, OGDHL, NOL3, GBAS, QRSL1, ACSF3, HINT2, SCP2, OXCT1, D2HGDH, CCDC90B	34	887	15461	8.20267	3.51695e-09	3.51695e-09	3.43321e-09
GOTERM_CC_DIRECT	GO:0005747~mitochondrial respiratory chain complex I	6	17.6471	4.64389e-08	NDUFA8, NDUFS8, NDUFA5, NDUFB5, NDUFA4, NDUFAB1	34	47	15461	58.0513	1.95043e-06	9.75216e-07	9.51997e-07
GOTERM_CC_DIRECT	GO:0005759~mitochondrial matrix	6	17.6471	1.05914e-05	GCDH, OAT, ALDH2, ETHE1, NDUFAB1, PPM1K	34	139	15461	19.6289	0.000444744	0.00014828	0.00014475
GOTERM_CC_DIRECT	GO:0005751~mitochondrial respiratory chain complex IV	2	5.88235	0.0294828	NDUFA4, COX4I1	34	14	15461	64.9622	0.715465	0.30957	0.302199
GOTERM_MF_DIRECT	GO:0008137~NADH dehydrogenase (ubiquinone) activity	5	14.7059	7.59189e-07	NDUFA8, NDUFS8, NDUFA5, NDUFA4, NDUFAB1	30	33	13095	66.1364	4.85869e-05	4.85881e-05	4.78289e-05
GOTERM_MF_DIRECT	GO:0009055~electron carrier activity	3	8.82353	0.00461419	GCDH, ETFDH, ETFA	30	46	13095	28.4674	0.256206	0.147654	0.145347
GOTERM_MF_DIRECT	GO:0050660~flavin adenine dinucleotide binding	3	8.82353	0.00774129	GCDH, D2HGDH, ETFA	30	60	13095	21.825	0.391872	0.165148	0.162567
GOTERM_MF_DIRECT	GO:0070403~NAD+ binding	2	5.88235	0.0262646	HADH, SIRT2	30	12	13095	72.75	0.817937	0.326152	0.321056
GOTERM_MF_DIRECT	GO:0003995~acyl-CoA dehydrogenase activity	2	5.88235	0.028423	GCDH, ETFA	30	13	13095	67.1538	0.842042	0.326152	0.321056
GOTERM_MF_DIRECT	GO:0052890~oxidoreductase activity, acting on the CH-CH group of donors, with a flavin as acceptor	2	5.88235	0.0305768	GCDH, ETFA	30	14	13095	62.3571	0.862957	0.326152	0.321056

## Sheet: GO-down-p0.05
Category	Term	Count	%	P value	Gene	List total	Pop hits	Pop total	Fold enrichment	Bonferroni	Benjamini	FDR
GOTERM_BP_DIRECT	GO:0055114~oxidation-reduction process	5	22.7273	0.000636142	ALDH4A1, BCKDHB, PYCR2, RTN4IP1, PRODH	19	316	13824	11.5123	0.041739	0.0426215	0.0426215
GOTERM_BP_DIRECT	GO:0010133~proline catabolic process to glutamate	2	9.09091	0.00390145	ALDH4A1, PRODH	19	3	13824	485.053	0.230418	0.108782	0.108782
GOTERM_BP_DIRECT	GO:0008152~metabolic process	3	13.6364	0.00625414	ECI1, BCKDHB, ACSF2	19	92	13824	23.7254	0.343179	0.108782	0.108782
GOTERM_BP_DIRECT	GO:0006561~proline biosynthetic process	2	9.09091	0.00649442	ALDH4A1, PYCR2	19	5	13824	291.032	0.353735	0.108782	0.108782
GOTERM_BP_DIRECT	GO:0033539~fatty acid beta-oxidation using acyl-CoA dehydrogenase	2	9.09091	0.0219189	ACADM, ACADSB	19	17	13824	85.5975	0.773475	0.287425	0.287425
GOTERM_BP_DIRECT	GO:0009058~biosynthetic process	2	9.09091	0.0257395	AADAT, ALDH1L2	19	20	13824	72.7579	0.825727	0.287425	0.287425
GOTERM_BP_DIRECT	GO:0055088~lipid homeostasis	2	9.09091	0.037117	ACADM, ACADSB	19	29	13824	50.1779	0.920672	0.342383	0.342383
GOTERM_BP_DIRECT	GO:0006635~fatty acid beta-oxidation	2	9.09091	0.0408815	ECI1, ACADM	19	32	13824	45.4737	0.938984	0.342383	0.342383
GOTERM_CC_DIRECT	GO:0005739~mitochondrion	13	59.0909	4.10064e-11	MTCH1, AADAT, ECI1, PYCR2, ALDH1L2, ACADSB, ACSF2, GSTZ1, LARS2, ACP6, ME2, ACADM, PRODH	20	887	15461	11.3299	6.97109e-10	6.97109e-10	6.97109e-10
GOTERM_CC_DIRECT	GO:0005759~mitochondrial matrix	7	31.8182	1.1676e-08	ALDH4A1, BCKDHB, PDE2A, ACADM, PRODH, ACADSB, ISCU	20	139	15461	38.9306	1.98492e-07	9.92463e-08	9.92463e-08
GOTERM_CC_DIRECT	GO:0005743~mitochondrial inner membrane	3	13.6364	0.0492122	LETM1, ECI1, MCCC1	20	292	15461	7.94229	0.575946	0.278869	0.278869
GOTERM_MF_DIRECT	GO:0003995~acyl-CoA dehydrogenase activity	2	9.09091	0.0177308	ACADM, ACADSB	19	13	13095	106.032	0.605555	0.496142	0.496142
GOTERM_MF_DIRECT	GO:0052890~oxidoreductase activity, acting on the CH-CH group of donors, with a flavin as acceptor	2	9.09091	0.0190824	ACADM, ACADSB	19	14	13095	98.4586	0.632809	0.496142	0.496142
GOTERM_MF_DIRECT	GO:0000062~fatty-acyl-CoA binding	2	9.09091	0.0338339	ACADM, ACADSB	19	25	13095	55.1368	0.833009	0.586454	0.586454
