# Supplementary material for: Differential Abundance of Brain Mitochondrial Proteins in Yak and Cattle: A Proteomics-Based Study
Source: Front Vet Sci. 2021 Aug 31;8:663031. doi: 10.3389/fvets.2021.663031 (PMC8438127; doi:10.3389/fvets.2021.663031)
Supplement: Supplementary file 4 [file Table_4.XLSX]

## Sheet: Sheet1
Table S4: Western blotting showing differential expressions of FKBP4 and ATPAF2.
Iterm	Cattle			Yak			Cattle:Yak	Quantitative ratio	P value of T test	Molecular weight
FKBP4	0.903978	0.846656	1	0.271428	0.252992	0.308019				51.6 KDa
Average	0.27748			0.916878			0.302635	0.343273	0.000177185
ATPAF2	1.08683	0.820845	0.920106	0.846534	0.661764	0.703322				32.9 KDa
Average	0.942594			0.737207			1.2786	1.50335	0.09835
GAPDH	1	1.06863	1.01641	1.13687	1.19665	1.08627				34 kDa
Average	1.13993			1.02835			0.902115
